# Supplementary material for: Post-Translational Modifications of Extracellular Proteasome
Source: Molecules. 2020 Jul 31;25(15):3504. doi: 10.3390/molecules25153504 (PMC7435879; doi:10.3390/molecules25153504)
Supplement: Supplementary file 1 [file molecules-25-03504-s001.zip]

Archive with 1 entries (1 files):
- molecules-866433-supplementary.xlsx
