# Supplementary material for: Post-Translational Modifications of Extracellular Proteasome
Source: Molecules. 2020 Jul 31;25(15):3504. doi: 10.3390/molecules25153504 (PMC7435879; doi:10.3390/molecules25153504)
Supplement: Supplementary file 1 [file molecules-25-03504-s001.zip › molecules-866433-supplementary.xlsx]

## Sheet: Suppl. Table 1 (cell. ps)
	Suppl. Table 1. The data of MALDI FT-ICR mass spectrometry analysis of cellular proteasomes. Cellular proteasomes were affinity purified from K562 cells. Three biological replicates were collected for these proteasome samples.
	Biological replicates	Number of gel spot	m/z, Da	I, r.u.	Δm/m, ppm	m/z theor, Da	Protein name	Modifications	Peptide	Start	End	Missed Cleavages
	C1	N8	2213.02	0.938	0.850421	2213.02	PSMA1		(-)MFRNQYDNDVTVWSPQGR(I)	1	18	1
	C1	N9	2213.02	4.042	1.94169	2213.02	PSMA1		(-)MFRNQYDNDVTVWSPQGR(I)	1	18	1
	C1	N8	2213.03	0.652	3.03837	2213.02	PSMA1		(-)MFRNQYDNDVTVWSPQGR(I)	1	18	1
	C3	N9	1778.8	8.205	-3.73453	1778.81	PSMA1		(R)NQYDNDVTVWSPQGR(I)	4	18	0
	C1	N15	1778.8	7.873	-3.02956	1778.81	PSMA1		(R)NQYDNDVTVWSPQGR(I)	4	18	0
	C3	N7	1778.8	26.59	-2.95817	1778.81	PSMA1		(R)NQYDNDVTVWSPQGR(I)	4	18	0
	C3	N8	1778.8	100	-2.53316	1778.81	PSMA1		(R)NQYDNDVTVWSPQGR(I)	4	18	0
	C2	N12	1778.8	3.073	-2.47413	1778.81	PSMA1		(R)NQYDNDVTVWSPQGR(I)	4	18	0
	C1	N13	1778.81	100	-1.8934	1778.81	PSMA1		(R)NQYDNDVTVWSPQGR(I)	4	18	0
	C3	N9	1778.81	9.948	-1.73656	1778.81	PSMA1		(R)NQYDNDVTVWSPQGR(I)	4	18	0
	C3	N7	1778.81	86.721	-1.6483	1778.81	PSMA1		(R)NQYDNDVTVWSPQGR(I)	4	18	0
	C2	N9	1778.81	100	-1.36721	1778.81	PSMA1		(R)NQYDNDVTVWSPQGR(I)	4	18	0
	C1	N12	1778.81	100	-1.15808	1778.81	PSMA1		(R)NQYDNDVTVWSPQGR(I)	4	18	0
	C1	N13	1778.81	100	-1.11367	1778.81	PSMA1		(R)NQYDNDVTVWSPQGR(I)	4	18	0
	C3	N7	1778.81	83.376	-1.0968	1778.81	PSMA1		(R)NQYDNDVTVWSPQGR(I)	4	18	0
	C1	N14	1778.81	60.922	-0.940518	1778.81	PSMA1		(R)NQYDNDVTVWSPQGR(I)	4	18	0
	C2	N9	1778.81	100	-0.920842	1778.81	PSMA1		(R)NQYDNDVTVWSPQGR(I)	4	18	0
	C2	N9	1778.81	100	-0.868559	1778.81	PSMA1		(R)NQYDNDVTVWSPQGR(I)	4	18	0
	C3	N9	1778.81	7.254	-0.853381	1778.81	PSMA1		(R)NQYDNDVTVWSPQGR(I)	4	18	0
	C3	N7	1778.81	49.979	-0.834267	1778.81	PSMA1		(R)NQYDNDVTVWSPQGR(I)	4	18	0
	C2	N9	1778.81	98.323	-0.830331	1778.81	PSMA1		(R)NQYDNDVTVWSPQGR(I)	4	18	0
	C1	N11	1778.81	100	-0.785357	1778.81	PSMA1		(R)NQYDNDVTVWSPQGR(I)	4	18	0
	C1	N12	1778.81	100	-0.683604	1778.81	PSMA1		(R)NQYDNDVTVWSPQGR(I)	4	18	0
	C1	N13	1778.81	79.693	-0.471664	1778.81	PSMA1		(R)NQYDNDVTVWSPQGR(I)	4	18	0
	C2	N8	1778.81	0.319	-0.445804	1778.81	PSMA1		(R)NQYDNDVTVWSPQGR(I)	4	18	0
	C2	N11	1778.81	13.768	-0.409825	1778.81	PSMA1		(R)NQYDNDVTVWSPQGR(I)	4	18	0
	C1	N11	1778.81	100	-0.308634	1778.81	PSMA1		(R)NQYDNDVTVWSPQGR(I)	4	18	0
	C1	N14	1778.81	100	-0.235551	1778.81	PSMA1		(R)NQYDNDVTVWSPQGR(I)	4	18	0
	C1	N10	1778.81	15.504	-0.0933209	1778.81	PSMA1		(R)NQYDNDVTVWSPQGR(I)	4	18	0
	C1	N14	1778.81	63.301	-0.0629635	1778.81	PSMA1		(R)NQYDNDVTVWSPQGR(I)	4	18	0
	C2	N10	1778.81	100	0.114121	1778.81	PSMA1		(R)NQYDNDVTVWSPQGR(I)	4	18	0
	C1	N14	1778.81	27.017	0.16809	1778.81	PSMA1		(R)NQYDNDVTVWSPQGR(I)	4	18	0
	C1	N14	1778.81	100	0.229367	1778.81	PSMA1		(R)NQYDNDVTVWSPQGR(I)	4	18	0
	C2	N11	1778.81	10.114	0.293455	1778.81	PSMA1		(R)NQYDNDVTVWSPQGR(I)	4	18	0
	C2	N10	1778.81	100	0.352483	1778.81	PSMA1		(R)NQYDNDVTVWSPQGR(I)	4	18	0
	C1	N10	1778.81	16.303	0.417695	1778.81	PSMA1		(R)NQYDNDVTVWSPQGR(I)	4	18	0
	C1	N15	1778.81	13.066	0.428938	1778.81	PSMA1		(R)NQYDNDVTVWSPQGR(I)	4	18	0
	C1	N14	1778.81	94.23	0.430063	1778.81	PSMA1		(R)NQYDNDVTVWSPQGR(I)	4	18	0
	C1	N7	1778.81	3.23	0.555427	1778.81	PSMA1		(R)NQYDNDVTVWSPQGR(I)	4	18	0
	C3	N9	1778.81	7.952	0.601526	1778.81	PSMA1		(R)NQYDNDVTVWSPQGR(I)	4	18	0
	C2	N11	1778.81	27.695	0.604899	1778.81	PSMA1		(R)NQYDNDVTVWSPQGR(I)	4	18	0
	C1	N14	1778.81	48	0.642002	1778.81	PSMA1		(R)NQYDNDVTVWSPQGR(I)	4	18	0
	C1	N11	1778.81	100	0.657181	1778.81	PSMA1		(R)NQYDNDVTVWSPQGR(I)	4	18	0
	C1	N8	1778.81	3.279	0.733074	1778.81	PSMA1		(R)NQYDNDVTVWSPQGR(I)	4	18	0
	C1	N11	1778.81	100	0.767367	1778.81	PSMA1		(R)NQYDNDVTVWSPQGR(I)	4	18	0
	C1	N10	1778.81	17.113	0.785918	1778.81	PSMA1		(R)NQYDNDVTVWSPQGR(I)	4	18	0
	C2	N12	1778.81	0.1	1.51787	1778.81	PSMA1		(R)NQYDNDVTVWSPQGR(I)	4	18	0
	C2	N10	1778.81	58.866	1.80795	1778.81	PSMA1		(R)NQYDNDVTVWSPQGR(I)	4	18	0
	C1	N7	1778.81	4.219	2.08173	1778.81	PSMA1		(R)NQYDNDVTVWSPQGR(I)	4	18	0
	C1	N8	1778.81	1.018	2.55339	1778.81	PSMA1		(R)NQYDNDVTVWSPQGR(I)	4	18	0
	C3	N4	1778.81	0.175	2.60904	1778.81	PSMA1		(R)NQYDNDVTVWSPQGR(I)	4	18	0
	C1	N8	1778.81	3.343	2.83672	1778.81	PSMA1		(R)NQYDNDVTVWSPQGR(I)	4	18	0
	C3	N9	1778.81	6.054	3.0228	1778.81	PSMA1		(R)NQYDNDVTVWSPQGR(I)	4	18	0
	C3	N9	1778.82	4.772	3.57597	1778.81	PSMA1		(R)NQYDNDVTVWSPQGR(I)	4	18	0
	C3	N8	1431.73	5.449	-3.14725	1431.73	PSMA1		(R)IHQIEYAMEAVK(Q)	19	30	0
	C1	N14	1431.73	6.324	-3.06972	1431.73	PSMA1		(R)IHQIEYAMEAVK(Q)	19	30	0
	C1	N14	1431.73	14.08	-2.53191	1431.73	PSMA1		(R)IHQIEYAMEAVK(Q)	19	30	0
	C1	N14	1431.73	10.935	-2.12121	1431.73	PSMA1		(R)IHQIEYAMEAVK(Q)	19	30	0
	C3	N8	1431.73	20.661	-1.95917	1431.73	PSMA1		(R)IHQIEYAMEAVK(Q)	19	30	0
	C1	N14	1431.73	4.452	-1.67769	1431.73	PSMA1		(R)IHQIEYAMEAVK(Q)	19	30	0
	C1	N14	1431.73	12.377	-0.928947	1431.73	PSMA1		(R)IHQIEYAMEAVK(Q)	19	30	0
	C2	N10	1431.73	18.89	-0.917073	1431.73	PSMA1		(R)IHQIEYAMEAVK(Q)	19	30	0
	C3	N8	1431.73	21.39	-0.87307	1431.73	PSMA1		(R)IHQIEYAMEAVK(Q)	19	30	0
	C1	N10	1431.73	2.71	-0.765508	1431.73	PSMA1		(R)IHQIEYAMEAVK(Q)	19	30	0
	C2	N9	1431.73	21.95	-0.636294	1431.73	PSMA1		(R)IHQIEYAMEAVK(Q)	19	30	0
	C2	N10	1431.73	21.545	-0.562956	1431.73	PSMA1		(R)IHQIEYAMEAVK(Q)	19	30	0
	C1	N10	1431.73	3.279	-0.542002	1431.73	PSMA1		(R)IHQIEYAMEAVK(Q)	19	30	0
	C2	N9	1431.73	34.874	-0.451901	1431.73	PSMA1		(R)IHQIEYAMEAVK(Q)	19	30	0
	C1	N14	1431.73	6.764	-0.381357	1431.73	PSMA1		(R)IHQIEYAMEAVK(Q)	19	30	0
	C2	N9	1431.73	20.851	-0.333163	1431.73	PSMA1		(R)IHQIEYAMEAVK(Q)	19	30	0
	C1	N12	1431.73	19.981	-0.296844	1431.73	PSMA1		(R)IHQIEYAMEAVK(Q)	19	30	0
	C2	N9	1431.73	28.391	-0.226998	1431.73	PSMA1		(R)IHQIEYAMEAVK(Q)	19	30	0
	C1	N11	1431.73	11.798	-0.207441	1431.73	PSMA1		(R)IHQIEYAMEAVK(Q)	19	30	0
	C1	N10	1431.73	2.582	-0.198361	1431.73	PSMA1		(R)IHQIEYAMEAVK(Q)	19	30	0
	C1	N14	1431.73	5.769	-0.184392	1431.73	PSMA1		(R)IHQIEYAMEAVK(Q)	19	30	0
	C1	N12	1431.73	19.163	-0.158549	1431.73	PSMA1		(R)IHQIEYAMEAVK(Q)	19	30	0
	C3	N8	1431.73	10.043	-0.155057	1431.73	PSMA1		(R)IHQIEYAMEAVK(Q)	19	30	0
	C1	N13	1431.73	14.992	-0.127119	1431.73	PSMA1		(R)IHQIEYAMEAVK(Q)	19	30	0
	C3	N7	1431.73	9.313	-0.0104768	1431.73	PSMA1		(R)IHQIEYAMEAVK(Q)	19	30	0
	C1	N11	1431.73	26.51	0.129913	1431.73	PSMA1		(R)IHQIEYAMEAVK(Q)	19	30	0
	C3	N7	1431.73	11.538	0.19906	1431.73	PSMA1		(R)IHQIEYAMEAVK(Q)	19	30	0
	C1	N11	1431.73	31.411	0.491014	1431.73	PSMA1		(R)IHQIEYAMEAVK(Q)	19	30	0
	C1	N11	1431.73	23.535	0.559463	1431.73	PSMA1		(R)IHQIEYAMEAVK(Q)	19	30	0
	C3	N7	1431.73	6.51	0.608355	1431.73	PSMA1		(R)IHQIEYAMEAVK(Q)	19	30	0
	C3	N7	1431.73	8.152	0.704043	1431.73	PSMA1		(R)IHQIEYAMEAVK(Q)	19	30	0
	C2	N11	1431.73	3.635	0.785762	1431.73	PSMA1		(R)IHQIEYAMEAVK(Q)	19	30	0
	C3	N7	1431.73	7.106	1.55406	1431.73	PSMA1		(R)IHQIEYAMEAVK(Q)	19	30	0
	C2	N11	1431.73	2.209	2.02482	1431.73	PSMA1		(R)KTGTTIAGVVYK(D)	19	30	0
	C2	N9	2273.19	0.796	-1.19567	2273.2	PSMA1		(R)IHQIEYAMEAVKQGSATVGLK(S)	19	39	1
	C2	N9	2273.2	2.531	0.0651066	2273.2	PSMA1		(R)IHQIEYAMEAVKQGSATVGLK(S)	19	39	1
	C1	N13	2273.2	1.237	0.310576	2273.2	PSMA1		(R)IHQIEYAMEAVKQGSATVGLK(S)	19	39	1
	C2	N4	2387.23	0.367	-2.92682	2387.24	PSMA1	1GlyGly	(R)IHQIEYAMEAVKQGSATVGLK(S)	19	39	1
	C1	N13	860.483	0.414	-0.857658	860.484	PSMA1		(K)QGSATVGLK(S)	31	39	0
	C1	N13	860.483	0.537	-0.844874	860.484	PSMA1		(K)QGSATVGLK(S)	31	39	0
	C1	N11	860.484	1.172	0.169672	860.484	PSMA1		(K)QGSATVGLK(S)	31	39	0
	C2	N9	860.484	0.311	0.978519	860.484	PSMA1		(K)QGSATVGLK(S)	31	39	0
	C2	N7	1117.62	0.906	-4.22059	1117.62	PSMA1	1Acetyl	(K)QGSATVGLKSK(T)	31	41	1
	C2	N7	1117.62	0.555	-3.90116	1117.62	PSMA1	1Acetyl	(K)QGSATVGLKSK(T)	31	41	1
	C2	N7	1117.62	0.774	-2.09911	1117.62	PSMA1	1Acetyl	(K)QGSATVGLKSK(T)	31	41	1
	C3	N7	1166.72	0.527	-2.7333	1166.73	PSMA1		(K)SKTHAVLVALK(R)	40	50	1
	C1	N11	1166.72	0.479	-1.12109	1166.73	PSMA1		(K)SKTHAVLVALK(R)	40	50	1
	C3	N7	1166.73	0.237	1.51964	1166.73	PSMA1		(K)SKTHAVLVALK(R)	40	50	1
	C3	N8	1360.74	0.898	0.186664	1360.73	PSMA1	1GlyGly 1Phospho	(K)SKTHAVLVALK(R)	40	50	1
	C3	N7	1360.74	0.773	0.310861	1360.73	PSMA1	1GlyGly 1Phospho	(K)SKTHAVLVALK(R)	40	50	1
	C3	N7	1360.74	0.778	0.925235	1360.73	PSMA1	1GlyGly 1Phospho	(K)SKTHAVLVALK(R)	40	50	1
	C3	N7	1360.74	0.354	1.08397	1360.73	PSMA1	1GlyGly 1Phospho	(K)SKTHAVLVALK(R)	40	50	1
	C3	N7	1360.74	0.308	1.12513	1360.73	PSMA1	1GlyGly 1Phospho	(K)SKTHAVLVALK(R)	40	50	1
	C3	N8	1360.74	1.587	2.23923	1360.73	PSMA1	1GlyGly 1Phospho	(K)SKTHAVLVALK(R)	40	50	1
	C3	N8	1360.74	2.045	2.6978	1360.73	PSMA1	1GlyGly 1Phospho	(K)SKTHAVLVALK(R)	40	50	1
	C3	N8	1360.74	1.451	2.76321	1360.73	PSMA1	1GlyGly 1Phospho	(K)SKTHAVLVALK(R)	40	50	1
	C1	N8	1322.82	0.362	-1.97608	1322.83	PSMA1		(K)SKTHAVLVALKR(A)	40	51	2
	C1	N13	1322.82	15.098	-1.68352	1322.83	PSMA1		(K)SKTHAVLVALKR(A)	40	51	2
	C1	N11	1322.82	9.897	-1.39852	1322.83	PSMA1		(K)SKTHAVLVALKR(A)	40	51	2
	C1	N11	1322.83	7.805	-1.12638	1322.83	PSMA1		(K)SKTHAVLVALKR(A)	40	51	2
	C1	N14	1322.83	15.103	-1.07573	1322.83	PSMA1		(K)SKTHAVLVALKR(A)	40	51	2
	C1	N10	1322.83	1.453	-1.06741	1322.83	PSMA1		(K)SKTHAVLVALKR(A)	40	51	2
	C2	N10	1322.83	11.862	-1.05758	1322.83	PSMA1		(K)SKTHAVLVALKR(A)	40	51	2
	C2	N11	1322.83	3.602	-0.801315	1322.83	PSMA1		(K)SKTHAVLVALKR(A)	40	51	2
	C1	N13	1322.83	12.137	-0.763517	1322.83	PSMA1		(K)SKTHAVLVALKR(A)	40	51	2
	C1	N12	1322.83	6.253	-0.749154	1322.83	PSMA1		(K)SKTHAVLVALKR(A)	40	51	2
	C1	N14	1322.83	18.859	-0.712868	1322.83	PSMA1		(K)SKTHAVLVALKR(A)	40	51	2
	C1	N12	1322.83	6.746	-0.702284	1322.83	PSMA1		(K)SKTHAVLVALKR(A)	40	51	2
	C2	N9	1322.83	10.612	-0.696993	1322.83	PSMA1		(K)SKTHAVLVALKR(A)	40	51	2
	C2	N9	1322.83	14.584	-0.679606	1322.83	PSMA1		(K)SKTHAVLVALKR(A)	40	51	2
	C1	N14	1322.83	16.356	-0.629713	1322.83	PSMA1		(K)SKTHAVLVALKR(A)	40	51	2
	C1	N13	1322.83	8.26	-0.617617	1322.83	PSMA1		(K)SKTHAVLVALKR(A)	40	51	2
	C2	N9	1322.83	3.583	-0.583599	1322.83	PSMA1		(K)SKTHAVLVALKR(A)	40	51	2
	C1	N10	1322.83	1.687	-0.52539	1322.83	PSMA1		(K)SKTHAVLVALKR(A)	40	51	2
	C3	N8	1322.83	2.746	-0.514051	1322.83	PSMA1		(K)SKTHAVLVALKR(A)	40	51	2
	C1	N11	1322.83	10.56	-0.384782	1322.83	PSMA1		(K)SKTHAVLVALKR(A)	40	51	2
	C1	N14	1322.83	7.22	-0.155727	1322.83	PSMA1		(K)SKTHAVLVALKR(A)	40	51	2
	C1	N10	1322.83	2.493	-0.139852	1322.83	PSMA1		(K)SKTHAVLVALKR(A)	40	51	2
	C1	N11	1322.83	12.171	0.0748397	1322.83	PSMA1		(K)SKTHAVLVALKR(A)	40	51	2
	C1	N14	1322.83	4.187	0.0778636	1322.83	PSMA1		(K)SKTHAVLVALKR(A)	40	51	2
	C2	N9	1322.83	8.208	0.105834	1322.83	PSMA1		(K)SKTHAVLVALKR(A)	40	51	2
	C3	N7	1322.83	10.237	0.261561	1322.83	PSMA1		(K)SKTHAVLVALKR(A)	40	51	2
	C2	N11	1322.83	2.204	0.287264	1322.83	PSMA1		(K)SKTHAVLVALKR(A)	40	51	2
	C3	N7	1322.83	7.805	0.563944	1322.83	PSMA1		(K)SKTHAVLVALKR(A)	40	51	2
	C2	N10	1322.83	6.703	0.6282	1322.83	PSMA1		(K)SKTHAVLVALKR(A)	40	51	2
	C3	N8	1322.83	8.148	0.677337	1322.83	PSMA1		(K)SKTHAVLVALKR(A)	40	51	2
	C1	N14	1322.83	6.65	0.71967	1322.83	PSMA1		(K)SKTHAVLVALKR(A)	40	51	2
	C3	N7	1322.83	8.047	0.85801	1322.83	PSMA1		(K)SKTHAVLVALKR(A)	40	51	2
	C3	N7	1322.83	7.266	1.05834	1322.83	PSMA1		(K)SKTHAVLVALKR(A)	40	51	2
	C1	N14	1322.83	3.55	1.07497	1322.83	PSMA1		(K)SKTHAVLVALKR(A)	40	51	2
	C3	N8	1322.83	7.078	1.15057	1322.83	PSMA1		(K)SKTHAVLVALKR(A)	40	51	2
	C3	N8	1322.83	4.622	1.18005	1322.83	PSMA1		(K)SKTHAVLVALKR(A)	40	51	2
	C3	N7	1322.83	6.451	1.22767	1322.83	PSMA1		(K)SKTHAVLVALKR(A)	40	51	2
	C3	N7	1444.8	1.349	-4.28641	1444.8	PSMA1	1Acetyl 1Phospho	(K)SKTHAVLVALKR(A)	40	51	2
	C3	N7	1444.8	0.911	-3.6891	1444.8	PSMA1	1Acetyl 1Phospho	(K)SKTHAVLVALKR(A)	40	51	2
	C2	N4	1486.82	0.188	2.02311	1486.81	PSMA1	2Acetyl 1Phospho	(K)SKTHAVLVALKR(A)	40	51	2
	C3	N2	1566.78	0.841	-1.46351	1566.78	PSMA1	2Acetyl 2Phospho	(K)SKTHAVLVALKR(A)	40	51	2
	C3	N2	1566.78	1.138	-1.23693	1566.78	PSMA1	2Acetyl 2Phospho	(K)SKTHAVLVALKR(A)	40	51	2
	C1	N8	1616.85	1.303	-0.528806	1616.85	PSMA1	1GlyGly 1Phospho 1Succinyl	(K)SKTHAVLVALKR(A)	40	51	2
	C2	N7	1616.85	0.635	0.907936	1616.85	PSMA1	1GlyGly 1Phospho 1Succinyl	(K)SKTHAVLVALKR(A)	40	51	2
	C2	N7	1616.85	1.289	1.82453	1616.85	PSMA1	1GlyGly 1Phospho 1Succinyl	(K)SKTHAVLVALKR(A)	40	51	2
	C3	N5	1616.86	0.219	2.31561	1616.85	PSMA1	1GlyGly 1Phospho 1Succinyl	(K)SKTHAVLVALKR(A)	40	51	2
	C2	N7	1616.86	0.689	3.15612	1616.85	PSMA1	1GlyGly 1Phospho 1Succinyl	(K)SKTHAVLVALKR(A)	40	51	2
	C1	N9	1682.78	9.033	-3.98268	1682.79	PSMA1	2Phospho 2Succinyl	(K)SKTHAVLVALKR(A)	40	51	2
	C1	N10	1682.78	1.735	-3.89652	1682.79	PSMA1	2Phospho 2Succinyl	(K)SKTHAVLVALKR(A)	40	51	2
	C1	N11	1682.79	0.548	-3.1745	1682.79	PSMA1	2Phospho 2Succinyl	(K)SKTHAVLVALKR(A)	40	51	2
	C2	N9	951.598	0.231	-0.647332	951.599	PSMA1		(K)THAVLVALK(R)	42	50	0
	C3	N8	1107.7	1.119	-2.42936	1107.7	PSMA1		(K)THAVLVALKR(A)	42	51	1
	C3	N7	1107.7	4.766	-1.07881	1107.7	PSMA1		(K)THAVLVALKR(A)	42	51	1
	C3	N7	1107.7	5.695	-0.822426	1107.7	PSMA1		(K)THAVLVALKR(A)	42	51	1
	C1	N10	1107.7	1.242	-0.725829	1107.7	PSMA1		(K)THAVLVALKR(A)	42	51	1
	C1	N11	1107.7	5.502	-0.720412	1107.7	PSMA1		(K)THAVLVALKR(A)	42	51	1
	C3	N7	1107.7	5.79	-0.708676	1107.7	PSMA1		(K)THAVLVALKR(A)	42	51	1
	C3	N8	1107.7	2.861	-0.569649	1107.7	PSMA1		(K)THAVLVALKR(A)	42	51	1
	C1	N13	1107.7	11.933	-0.43965	1107.7	PSMA1		(K)THAVLVALKR(A)	42	51	1
	C1	N14	1107.7	2.614	-0.414372	1107.7	PSMA1		(K)THAVLVALKR(A)	42	51	1
	C3	N8	1107.7	2.203	-0.402636	1107.7	PSMA1		(K)THAVLVALKR(A)	42	51	1
	C2	N9	1107.7	1.927	-0.387289	1107.7	PSMA1		(K)THAVLVALKR(A)	42	51	1
	C1	N14	1107.7	5.762	-0.378262	1107.7	PSMA1		(K)THAVLVALKR(A)	42	51	1
	C1	N11	1107.7	9.618	-0.357498	1107.7	PSMA1		(K)THAVLVALKR(A)	42	51	1
	C2	N9	1107.7	10.674	-0.331317	1107.7	PSMA1		(K)THAVLVALKR(A)	42	51	1
	C3	N7	1107.7	9.09	-0.260901	1107.7	PSMA1		(K)THAVLVALKR(A)	42	51	1
	C1	N10	1107.7	2.389	-0.248262	1107.7	PSMA1		(K)THAVLVALKR(A)	42	51	1
	C3	N7	1107.7	7.067	-0.230207	1107.7	PSMA1		(K)THAVLVALKR(A)	42	51	1
	C3	N8	1107.7	2.399	-0.230207	1107.7	PSMA1		(K)THAVLVALKR(A)	42	51	1
	C1	N12	1107.7	7.593	-0.195902	1107.7	PSMA1		(K)THAVLVALKR(A)	42	51	1
	C2	N9	1107.7	12.168	-0.159791	1107.7	PSMA1		(K)THAVLVALKR(A)	42	51	1
	C1	N13	1107.7	10.276	-0.0965966	1107.7	PSMA1		(K)THAVLVALKR(A)	42	51	1
	C1	N12	1107.7	5.392	-0.0803467	1107.7	PSMA1		(K)THAVLVALKR(A)	42	51	1
	C1	N11	1107.7	11.182	-0.000902772	1107.7	PSMA1		(K)THAVLVALKR(A)	42	51	1
	C1	N14	1107.7	13.304	0.0361109	1107.7	PSMA1		(K)THAVLVALKR(A)	42	51	1
	C1	N13	1107.7	6.075	0.0821522	1107.7	PSMA1		(K)THAVLVALKR(A)	42	51	1
	C1	N10	1107.7	2.262	0.188679	1107.7	PSMA1		(K)THAVLVALKR(A)	42	51	1
	C1	N14	1107.7	9.991	0.314164	1107.7	PSMA1		(K)THAVLVALKR(A)	42	51	1
	C2	N10	1107.7	7.238	0.324095	1107.7	PSMA1		(K)THAVLVALKR(A)	42	51	1
	C2	N10	1107.7	5.596	0.33222	1107.7	PSMA1		(K)THAVLVALKR(A)	42	51	1
	C1	N14	1107.7	14.952	0.403539	1107.7	PSMA1		(K)THAVLVALKR(A)	42	51	1
	C1	N11	1107.7	13.664	0.59944	1107.7	PSMA1		(K)THAVLVALKR(A)	42	51	1
	C2	N9	1107.7	7.65	0.870271	1107.7	PSMA1		(K)THAVLVALKR(A)	42	51	1
	C1	N14	1107.7	6.842	0.897354	1107.7	PSMA1		(K)THAVLVALKR(A)	42	51	1
	C1	N14	1107.7	4.098	0.950618	1107.7	PSMA1		(K)THAVLVALKR(A)	42	51	1
	C2	N11	1107.7	1.733	3.47385	1107.7	PSMA1		(K)THAVLVALKR(A)	42	51	1
	C1	N15	1229.67	1.276	-4.74273	1229.68	PSMA1	1Acetyl 1Phospho	(K)THAVLVALKR(A)	42	51	1
	C3	N8	1238.66	0.259	-1.66067	1238.66	PSMA1		(K)RAQSELAAHQK(K)	51	61	1
	C3	N7	1238.66	1.105	-1.26346	1238.66	PSMA1		(K)RAQSELAAHQK(K)	51	61	1
	C3	N7	1238.66	0.545	-1.15205	1238.66	PSMA1		(K)RAQSELAAHQK(K)	51	61	1
	C3	N8	1238.66	0.484	-1.07616	1238.66	PSMA1		(K)RAQSELAAHQK(K)	51	61	1
	C3	N7	1238.66	0.357	-1.06325	1238.66	PSMA1		(K)RAQSELAAHQK(K)	51	61	1
	C3	N8	1238.66	0.727	-0.921965	1238.66	PSMA1		(K)RAQSELAAHQK(K)	51	61	1
	C3	N7	1238.66	0.872	-0.623255	1238.66	PSMA1		(K)RAQSELAAHQK(K)	51	61	1
	C3	N8	1238.66	0.707	-0.565934	1238.66	PSMA1		(K)RAQSELAAHQK(K)	51	61	1
	C1	N11	1238.66	2.819	-0.157428	1238.66	PSMA1		(K)RAQSELAAHQK(K)	51	61	1
	C1	N13	1238.66	0.72	0.032293	1238.66	PSMA1		(K)RAQSELAAHQK(K)	51	61	1
	C1	N12	1238.66	0.543	0.602263	1238.66	PSMA1		(K)RAQSELAAHQK(K)	51	61	1
	C1	N11	1238.66	1.083	0.866258	1238.66	PSMA1		(K)RAQSELAAHQK(K)	51	61	1
	C2	N9	1238.66	0.735	0.893707	1238.66	PSMA1		(K)RAQSELAAHQK(K)	51	61	1
	C1	N11	1238.66	1.117	1.16658	1238.66	PSMA1		(K)RAQSELAAHQK(K)	51	61	1
	C1	N13	1238.66	1.359	1.44511	1238.66	PSMA1		(K)RAQSELAAHQK(K)	51	61	1
	C2	N9	1366.75	0.642	-0.274373	1366.76	PSMA1		(K)RAQSELAAHQKK(I)	51	62	2
	C1	N11	1366.75	0.627	-0.0834093	1366.76	PSMA1		(K)RAQSELAAHQKK(I)	51	62	2
	C1	N11	1366.76	0.816	0.751414	1366.76	PSMA1		(K)RAQSELAAHQKK(I)	51	62	2
	C1	N13	1366.76	0.46	0.779217	1366.76	PSMA1		(K)RAQSELAAHQKK(I)	51	62	2
	C2	N1	1546.74	0.599	0.808799	1546.74	PSMA1	1Phospho 1Succinyl	(K)RAQSELAAHQKK(I)	51	62	2
	C1	N8	1546.74	0.588	2.69211	1546.74	PSMA1	1Phospho 1Succinyl	(K)RAQSELAAHQKK(I)	51	62	2
	C2	N1	1546.74	0.6	3.20803	1546.74	PSMA1	1Phospho 1Succinyl	(K)RAQSELAAHQKK(I)	51	62	2
	C1	N11	1082.56	2.223	-0.827669	1082.56	PSMA1		(R)AQSELAAHQK(K)	52	61	0
	C2	N9	1082.56	1.839	-0.408292	1082.56	PSMA1		(R)AQSELAAHQK(K)	52	61	0
	C1	N14	1082.56	1.355	-0.172739	1082.56	PSMA1		(R)AQSELAAHQK(K)	52	61	0
	C3	N7	1082.56	1.497	-0.157959	1082.56	PSMA1		(R)AQSELAAHQK(K)	52	61	0
	C3	N8	1082.56	0.42	-0.0517293	1082.56	PSMA1		(R)AQSELAAHQK(K)	52	61	0
	C1	N12	1082.56	0.296	0.10623	1082.56	PSMA1		(R)AQSELAAHQK(K)	52	61	0
	C1	N11	1082.56	5.432	0.108077	1082.56	PSMA1		(R)AQSELAAHQK(K)	52	61	0
	C1	N14	1082.56	3.103	0.249409	1082.56	PSMA1		(R)AQSELAAHQK(K)	52	61	0
	C1	N13	1082.56	0.918	0.459097	1082.56	PSMA1		(R)AQSELAAHQK(K)	52	61	0
	C1	N11	1082.56	7.604	0.51175	1082.56	PSMA1		(R)AQSELAAHQK(K)	52	61	0
	C1	N13	1082.56	1.11	0.580107	1082.56	PSMA1		(R)AQSELAAHQK(K)	52	61	0
	C1	N11	1082.56	2.473	0.619827	1082.56	PSMA1		(R)AQSELAAHQK(K)	52	61	0
	C3	N8	1082.56	0.914	0.818431	1082.56	PSMA1		(R)AQSELAAHQK(K)	52	61	0
	C3	N7	1082.56	1.531	0.888634	1082.56	PSMA1		(R)AQSELAAHQK(K)	52	61	0
	C2	N9	1082.56	1.928	0.952372	1082.56	PSMA1		(R)AQSELAAHQK(K)	52	61	0
	C1	N12	1082.56	1.548	0.968999	1082.56	PSMA1		(R)AQSELAAHQK(K)	52	61	0
	C1	N13	1082.56	2.755	1.06599	1082.56	PSMA1		(R)AQSELAAHQK(K)	52	61	0
	C3	N8	1082.56	1.093	1.10848	1082.56	PSMA1		(R)AQSELAAHQK(K)	52	61	0
	C3	N7	1082.56	1.084	1.33295	1082.56	PSMA1		(R)AQSELAAHQK(K)	52	61	0
	C3	N8	1082.56	0.863	1.40593	1082.56	PSMA1		(R)AQSELAAHQK(K)	52	61	0
	C3	N7	1082.56	2.234	1.45673	1082.56	PSMA1		(R)AQSELAAHQK(K)	52	61	0
	C1	N14	1082.56	2.953	1.55372	1082.56	PSMA1		(R)AQSELAAHQK(K)	52	61	0
	C3	N7	1082.56	1.197	1.58605	1082.56	PSMA1		(R)AQSELAAHQK(K)	52	61	0
	C1	N14	1210.65	3.469	-2.44166	1210.65	PSMA1		(R)AQSELAAHQKK(I)	52	62	1
	C1	N14	1210.65	2.614	-2.09557	1210.65	PSMA1		(R)AQSELAAHQKK(I)	52	62	1
	C1	N13	1210.65	3.886	-1.79325	1210.65	PSMA1		(R)AQSELAAHQKK(I)	52	62	1
	C1	N11	1210.65	1.211	-1.59583	1210.65	PSMA1		(R)AQSELAAHQKK(I)	52	62	1
	C1	N13	1210.65	1.444	-1.20761	1210.65	PSMA1		(R)AQSELAAHQKK(I)	52	62	1
	C2	N9	1210.65	4.378	-1.16136	1210.65	PSMA1		(R)AQSELAAHQKK(I)	52	62	1
	C1	N12	1210.65	0.257	-1.07545	1210.65	PSMA1		(R)AQSELAAHQKK(I)	52	62	1
	C1	N12	1210.65	0.909	-1.06554	1210.65	PSMA1		(R)AQSELAAHQKK(I)	52	62	1
	C1	N13	1210.65	1.278	-1.02837	1210.65	PSMA1		(R)AQSELAAHQKK(I)	52	62	1
	C1	N11	1210.65	5.064	-0.897863	1210.65	PSMA1		(R)AQSELAAHQKK(I)	52	62	1
	C1	N11	1210.65	4.217	-0.560854	1210.65	PSMA1		(R)AQSELAAHQKK(I)	52	62	1
	C1	N14	1210.65	1.52	-0.251104	1210.65	PSMA1		(R)AQSELAAHQKK(I)	52	62	1
	C1	N14	1210.65	2.382	-0.19824	1210.65	PSMA1		(R)AQSELAAHQKK(I)	52	62	1
	C2	N9	1210.65	3.844	0.098294	1210.65	PSMA1		(R)AQSELAAHQKK(I)	52	62	1
	C3	N3	1310.67	0.388	0.229654	1310.67	PSMA1	1Succinyl	(R)AQSELAAHQKK(I)	52	62	1
	C1	N6	1390.64	0.211	4.78124	1390.64	PSMA1	1Phospho 1Succinyl	(R)AQSELAAHQKK(I)	52	62	1
	C3	N7	2214.23	6.705	-0.826923	2214.24	PSMA1		(K)KILHVDNHIGISIAGLTADAR(L)	62	82	1
	C2	N9	2214.23	12.854	-0.731178	2214.24	PSMA1		(K)KILHVDNHIGISIAGLTADAR(L)	62	82	1
	C2	N9	2214.23	19.105	-0.33104	2214.24	PSMA1		(K)KILHVDNHIGISIAGLTADAR(L)	62	82	1
	C3	N8	2214.24	13.94	-0.0149036	2214.24	PSMA1		(K)KILHVDNHIGISIAGLTADAR(L)	62	82	1
	C2	N9	2214.24	9.072	0.0492269	2214.24	PSMA1		(K)KILHVDNHIGISIAGLTADAR(L)	62	82	1
	C3	N7	2214.24	8.194	0.49814	2214.24	PSMA1		(K)KILHVDNHIGISIAGLTADAR(L)	62	82	1
	C3	N7	2214.24	7.015	0.641756	2214.24	PSMA1		(K)KILHVDNHIGISIAGLTADAR(L)	62	82	1
	C1	N12	2214.24	4.901	0.763243	2214.24	PSMA1		(K)KILHVDNHIGISIAGLTADAR(L)	62	82	1
	C2	N9	2214.24	7.754	0.924472	2214.24	PSMA1		(K)KILHVDNHIGISIAGLTADAR(L)	62	82	1
	C3	N8	2214.24	13.836	0.975054	2214.24	PSMA1		(K)KILHVDNHIGISIAGLTADAR(L)	62	82	1
	C1	N11	2214.24	5.504	1.26545	2214.24	PSMA1		(K)KILHVDNHIGISIAGLTADAR(L)	62	82	1
	C3	N7	2214.24	8.635	1.40274	2214.24	PSMA1		(K)KILHVDNHIGISIAGLTADAR(L)	62	82	1
	C1	N13	2214.24	5.351	1.52784	2214.24	PSMA1		(K)KILHVDNHIGISIAGLTADAR(L)	62	82	1
	C3	N8	2214.24	7.375	2.05082	2214.24	PSMA1		(K)KILHVDNHIGISIAGLTADAR(L)	62	82	1
	C3	N1	2314.24	4.294	-2.94956	2314.25	PSMA1	1Succinyl	(K)KILHVDNHIGISIAGLTADAR(L)	62	82	1
	C3	N8	2086.14	44.951	-0.812027	2086.14	PSMA1		(K)ILHVDNHIGISIAGLTADAR(L)	63	82	0
	C2	N9	2086.14	28.747	0.239677	2086.14	PSMA1		(K)ILHVDNHIGISIAGLTADAR(L)	63	82	0
	C2	N9	2086.14	16.088	0.239677	2086.14	PSMA1		(K)ILHVDNHIGISIAGLTADAR(L)	63	82	0
	C2	N9	2086.14	14.413	0.239677	2086.14	PSMA1		(K)ILHVDNHIGISIAGLTADAR(L)	63	82	0
	C2	N9	2086.14	14.098	0.239677	2086.14	PSMA1		(K)ILHVDNHIGISIAGLTADAR(L)	63	82	0
	C3	N7	2086.14	21.845	0.558927	2086.14	PSMA1		(K)ILHVDNHIGISIAGLTADAR(L)	63	82	0
	C3	N8	2086.14	45.114	0.835993	2086.14	PSMA1		(K)ILHVDNHIGISIAGLTADAR(L)	63	82	0
	C3	N9	2086.14	2.139	1.08142	2086.14	PSMA1		(K)ILHVDNHIGISIAGLTADAR(L)	63	82	0
	C3	N8	2086.14	25.096	1.21708	2086.14	PSMA1		(K)ILHVDNHIGISIAGLTADAR(L)	63	82	0
	C1	N12	2086.14	7.306	1.53249	2086.14	PSMA1		(K)ILHVDNHIGISIAGLTADAR(L)	63	82	0
	C3	N7	2086.14	21.223	1.57899	2086.14	PSMA1		(K)ILHVDNHIGISIAGLTADAR(L)	63	82	0
	C1	N11	2086.14	5.752	1.74485	2086.14	PSMA1		(K)ILHVDNHIGISIAGLTADAR(L)	63	82	0
	C3	N7	2086.14	27.216	1.81867	2086.14	PSMA1		(K)ILHVDNHIGISIAGLTADAR(L)	63	82	0
	C3	N9	2086.14	0.611	1.81962	2086.14	PSMA1		(K)ILHVDNHIGISIAGLTADAR(L)	63	82	0
	C3	N7	2086.14	21.816	1.87187	2086.14	PSMA1		(K)ILHVDNHIGISIAGLTADAR(L)	63	82	0
	C1	N13	2086.14	7.885	2.19448	2086.14	PSMA1		(K)ILHVDNHIGISIAGLTADAR(L)	63	82	0
	C3	N7	2086.15	24.136	2.71074	2086.14	PSMA1		(K)ILHVDNHIGISIAGLTADAR(L)	63	82	0
	C1	N11	896.447	0.671	-1.23934	896.448	PSMA1		(R)LLCNFMR(Q)	83	89	0
	C2	N9	896.447	1.103	-1.08763	896.448	PSMA1		(R)LLCNFMR(Q)	83	89	0
	C1	N11	896.447	1.219	-0.858946	896.448	PSMA1		(R)LLCNFMR(Q)	83	89	0
	C1	N11	896.447	0.916	-0.766358	896.448	PSMA1		(R)LLCNFMR(Q)	83	89	0
	C1	N13	896.448	0.485	-0.158403	896.448	PSMA1		(R)LLCNFMR(Q)	83	89	0
	C1	N13	896.448	0.404	-0.126053	896.448	PSMA1		(R)LLCNFMR(Q)	83	89	0
	C1	N12	896.448	0.379	0.0758549	896.448	PSMA1		(R)LLCNFMR(Q)	83	89	0
	C1	N12	896.448	0.994	0.0925876	896.448	PSMA1		(R)LLCNFMR(Q)	83	89	0
	C2	N9	896.448	0.659	0.204139	896.448	PSMA1		(R)LLCNFMR(Q)	83	89	0
	C2	N9	896.448	0.744	0.383737	896.448	PSMA1		(R)LLCNFMR(Q)	83	89	0
	C2	N9	896.449	1.053	1.26053	896.448	PSMA1		(R)LLCNFMR(Q)	83	89	0
	C2	N4	1727.81	0.317	3.47608	1727.8	PSMA1		(R)LLCNFMRQECLDSR(F)	83	96	1
	C1	N9	1807.77	1.052	0.861282	1807.77	PSMA1	1Phospho	(R)LLCNFMRQECLDSR(F)	83	96	1
	C1	N12	850.37	0.188	-2.2355	850.372	PSMA1		(R)QECLDSR(F)	90	96	0
	C1	N6	2164.09	0.187	-0.920939	2164.1	PSMA1		(R)QECLDSRFVFDRPLPVSR(L)	90	107	1
	C3	N8	1332.74	100	-3.37576	1332.74	PSMA1		(R)FVFDRPLPVSR(L)	97	107	0
	C3	N7	1332.74	59.376	-2.6952	1332.74	PSMA1		(R)FVFDRPLPVSR(L)	97	107	0
	C2	N8	1332.74	2.93	-2.52488	1332.74	PSMA1		(R)FVFDRPLPVSR(L)	97	107	0
	C3	N7	1332.74	76.315	-2.40632	1332.74	PSMA1		(R)FVFDRPLPVSR(L)	97	107	0
	C3	N8	1332.74	37.178	-2.37106	1332.74	PSMA1		(R)FVFDRPLPVSR(L)	97	107	0
	C3	N6	1332.74	1.8	-1.54269	1332.74	PSMA1		(R)FVFDRPLPVSR(L)	97	107	0
	C1	N9	1332.74	3.627	-1.40462	1332.74	PSMA1		(R)FVFDRPLPVSR(L)	97	107	0
	C3	N6	1332.74	3.13	-1.3401	1332.74	PSMA1		(R)FVFDRPLPVSR(L)	97	107	0
	C2	N8	1332.74	3.941	-1.11875	1332.74	PSMA1		(R)FVFDRPLPVSR(L)	97	107	0
	C3	N6	1332.74	4.489	-1.08048	1332.74	PSMA1		(R)FVFDRPLPVSR(L)	97	107	0
	C3	N9	1332.74	5.046	-1.07748	1332.74	PSMA1		(R)FVFDRPLPVSR(L)	97	107	0
	C2	N8	1332.74	0.955	-0.926662	1332.74	PSMA1		(R)FVFDRPLPVSR(L)	97	107	0
	C3	N7	1332.74	88.225	-0.824616	1332.74	PSMA1		(R)FVFDRPLPVSR(L)	97	107	0
	C3	N9	1332.74	4.114	-0.822365	1332.74	PSMA1		(R)FVFDRPLPVSR(L)	97	107	0
	C3	N7	1332.74	82.814	-0.575505	1332.74	PSMA1		(R)FVFDRPLPVSR(L)	97	107	0
	C1	N9	1332.74	3.633	-0.515479	1332.74	PSMA1		(R)FVFDRPLPVSR(L)	97	107	0
	C2	N9	1332.74	81.005	-0.377417	1332.74	PSMA1		(R)FVFDRPLPVSR(L)	97	107	0
	C1	N15	1332.74	5.198	-0.373666	1332.74	PSMA1		(R)FVFDRPLPVSR(L)	97	107	0
	C3	N9	1332.74	3.725	-0.312889	1332.74	PSMA1		(R)FVFDRPLPVSR(L)	97	107	0
	C2	N9	1332.74	43.644	-0.174077	1332.74	PSMA1		(R)FVFDRPLPVSR(L)	97	107	0
	C2	N9	1332.74	65.747	-0.141813	1332.74	PSMA1		(R)FVFDRPLPVSR(L)	97	107	0
	C1	N12	1332.74	57.598	-0.123055	1332.74	PSMA1		(R)FVFDRPLPVSR(L)	97	107	0
	C2	N9	1332.74	71.775	-0.0232603	1332.74	PSMA1		(R)FVFDRPLPVSR(L)	97	107	0
	C3	N9	1332.74	4.73	0.0922909	1332.74	PSMA1		(R)FVFDRPLPVSR(L)	97	107	0
	C1	N14	1332.74	12.318	0.0982936	1332.74	PSMA1		(R)FVFDRPLPVSR(L)	97	107	0
	C1	N14	1332.74	45.425	0.165073	1332.74	PSMA1		(R)FVFDRPLPVSR(L)	97	107	0
	C1	N12	1332.74	54.454	0.2251	1332.74	PSMA1		(R)FVFDRPLPVSR(L)	97	107	0
	C1	N14	1332.74	28.695	0.250611	1332.74	PSMA1		(R)FVFDRPLPVSR(L)	97	107	0
	C3	N5	1332.74	0.456	0.260365	1332.74	PSMA1		(R)FVFDRPLPVSR(L)	97	107	0
	C1	N11	1332.74	70.817	0.303885	1332.74	PSMA1		(R)FVFDRPLPVSR(L)	97	107	0
	C1	N14	1332.74	36.429	0.319642	1332.74	PSMA1		(R)FVFDRPLPVSR(L)	97	107	0
	C2	N11	1332.74	9.724	0.323393	1332.74	PSMA1		(R)FVFDRPLPVSR(L)	97	107	0
	C2	N12	1332.74	0.895	0.351906	1332.74	PSMA1		(R)FVFDRPLPVSR(L)	97	107	0
	C1	N13	1332.74	52.025	0.385671	1332.74	PSMA1		(R)FVFDRPLPVSR(L)	97	107	0
	C1	N11	1332.74	76.678	0.418685	1332.74	PSMA1		(R)FVFDRPLPVSR(L)	97	107	0
	C1	N15	1332.74	6.634	0.488466	1332.74	PSMA1		(R)FVFDRPLPVSR(L)	97	107	0
	C1	N13	1332.74	52.628	0.534237	1332.74	PSMA1		(R)FVFDRPLPVSR(L)	97	107	0
	C1	N10	1332.74	11.61	0.555996	1332.74	PSMA1		(R)FVFDRPLPVSR(L)	97	107	0
	C1	N13	1332.74	45.626	0.651288	1332.74	PSMA1		(R)FVFDRPLPVSR(L)	97	107	0
	C1	N11	1332.74	51.429	0.661043	1332.74	PSMA1		(R)FVFDRPLPVSR(L)	97	107	0
	C1	N10	1332.74	10.669	0.716567	1332.74	PSMA1		(R)FVFDRPLPVSR(L)	97	107	0
	C2	N12	1332.74	1.32	0.741328	1332.74	PSMA1		(R)FVFDRPLPVSR(L)	97	107	0
	C1	N8	1332.74	2.716	0.793851	1332.74	PSMA1		(R)FVFDRPLPVSR(L)	97	107	0
	C1	N14	1332.74	51.237	0.815611	1332.74	PSMA1		(R)FVFDRPLPVSR(L)	97	107	0
	C1	N8	1332.74	3.365	0.823114	1332.74	PSMA1		(R)FVFDRPLPVSR(L)	97	107	0
	C1	N10	1332.74	10.654	0.969429	1332.74	PSMA1		(R)FVFDRPLPVSR(L)	97	107	0
	C3	N9	1332.74	5.376	1.0212	1332.74	PSMA1		(R)FVFDRPLPVSR(L)	97	107	0
	C1	N14	1332.74	64.603	1.07072	1332.74	PSMA1		(R)FVFDRPLPVSR(L)	97	107	0
	C1	N11	1332.74	58.8	1.11049	1332.74	PSMA1		(R)FVFDRPLPVSR(L)	97	107	0
	C2	N10	1332.74	62.724	1.28457	1332.74	PSMA1		(R)FVFDRPLPVSR(L)	97	107	0
	C2	N11	1332.74	26.764	1.33409	1332.74	PSMA1		(R)FVFDRPLPVSR(L)	97	107	0
	C1	N14	1332.74	62.193	1.40087	1332.74	PSMA1		(R)FVFDRPLPVSR(L)	97	107	0
	C3	N5	1332.74	0.086	1.51567	1332.74	PSMA1		(R)FVFDRPLPVSR(L)	97	107	0
	C1	N7	1332.74	1.723	1.78354	1332.74	PSMA1		(R)FVFDRPLPVSR(L)	97	107	0
	C2	N11	1332.74	8.197	1.83531	1332.74	PSMA1		(R)FVFDRPLPVSR(L)	97	107	0
	C2	N10	1332.74	16.346	1.84882	1332.74	PSMA1		(R)FVFDRPLPVSR(L)	97	107	0
	C2	N10	1332.75	72.929	2.24799	1332.74	PSMA1		(R)FVFDRPLPVSR(L)	97	107	0
	C2	N7	1332.75	0.441	2.26975	1332.74	PSMA1		(R)FVFDRPLPVSR(L)	97	107	0
	C3	N9	1332.75	4.746	2.54362	1332.74	PSMA1		(R)FVFDRPLPVSR(L)	97	107	0
	C1	N7	1332.75	1.663	3.10562	1332.74	PSMA1		(R)FVFDRPLPVSR(L)	97	107	0
	C2	N12	1332.75	0.941	3.25643	1332.74	PSMA1		(R)FVFDRPLPVSR(L)	97	107	0
	C1	N15	1332.75	13.64	3.55881	1332.74	PSMA1		(R)FVFDRPLPVSR(L)	97	107	0
	C1	N13	816.518	0.992	-1.41699	816.519	PSMA1		(R)LVSLIGSK(T)	108	115	0
	C1	N13	816.518	1.976	-1.35208	816.519	PSMA1		(R)LVSLIGSK(T)	108	115	0
	C1	N11	816.518	1.195	-1.08142	816.519	PSMA1		(R)LVSLIGSK(T)	108	115	0
	C1	N14	816.518	2.564	-1.03856	816.519	PSMA1		(R)LVSLIGSK(T)	108	115	0
	C1	N12	816.518	0.347	-0.796063	816.519	PSMA1		(R)LVSLIGSK(T)	108	115	0
	C1	N11	816.518	0.854	-0.647873	816.519	PSMA1		(R)LVSLIGSK(T)	108	115	0
	C1	N11	816.519	1.511	-0.456818	816.519	PSMA1		(R)LVSLIGSK(T)	108	115	0
	C1	N11	816.519	4.161	-0.377211	816.519	PSMA1		(R)LVSLIGSK(T)	108	115	0
	C1	N12	816.519	0.207	-0.208201	816.519	PSMA1		(R)LVSLIGSK(T)	108	115	0
	C1	N13	816.519	0.264	-0.167785	816.519	PSMA1		(R)LVSLIGSK(T)	108	115	0
	C2	N9	816.519	2.076	0.255965	816.519	PSMA1		(R)LVSLIGSK(T)	108	115	0
	C3	N7	816.519	0.252	0.439671	816.519	PSMA1		(R)LVSLIGSK(T)	108	115	0
	C3	N8	816.519	0.245	0.652771	816.519	PSMA1		(R)LVSLIGSK(T)	108	115	0
	C2	N9	1640.97	0.696	-0.924454	1640.97	PSMA1		(R)LVSLIGSKTQIPTQR(Y)	108	122	1
	C1	N12	1640.97	0.189	0.539315	1640.97	PSMA1		(R)LVSLIGSKTQIPTQR(Y)	108	122	1
	C3	N8	1640.97	0.158	0.606958	1640.97	PSMA1		(R)LVSLIGSKTQIPTQR(Y)	108	122	1
	C3	N2	1762.95	0.222	2.86338	1762.95	PSMA1	1Acetyl 1Phospho	(R)LVSLIGSKTQIPTQR(Y)	108	122	1
	C1	N7	843.467	0.838	-1.27213	843.468	PSMA1		(K)TQIPTQR(Y)	116	122	0
	C1	N11	843.467	40	-1.18558	843.468	PSMA1		(K)TQIPTQR(Y)	116	122	0
	C3	N7	843.468	4.711	-0.917641	843.468	PSMA1		(K)TQIPTQR(Y)	116	122	0
	C3	N7	843.468	6.374	-0.883259	843.468	PSMA1		(K)TQIPTQR(Y)	116	122	0
	C3	N7	843.468	7.5	-0.711349	843.468	PSMA1		(K)TQIPTQR(Y)	116	122	0
	C3	N7	843.468	8.539	-0.478975	843.468	PSMA1		(K)TQIPTQR(Y)	116	122	0
	C2	N10	843.468	8.446	-0.450521	843.468	PSMA1		(K)TQIPTQR(Y)	116	122	0
	C2	N10	843.468	19.722	-0.304694	843.468	PSMA1		(K)TQIPTQR(Y)	116	122	0
	C1	N8	843.468	0.62	-0.154126	843.468	PSMA1		(K)TQIPTQR(Y)	116	122	0
	C1	N10	843.468	1.388	-0.0343819	843.468	PSMA1		(K)TQIPTQR(Y)	116	122	0
	C2	N9	843.468	1.621	0.00237116	843.468	PSMA1		(K)TQIPTQR(Y)	116	122	0
	C1	N10	843.468	3.14	0.15294	843.468	PSMA1		(K)TQIPTQR(Y)	116	122	0
	C1	N10	843.469	3.688	0.334334	843.468	PSMA1		(K)TQIPTQR(Y)	116	122	0
	C1	N8	843.469	0.573	0.607017	843.468	PSMA1		(K)TQIPTQR(Y)	116	122	0
	C2	N10	843.469	4.098	0.621244	843.468	PSMA1		(K)TQIPTQR(Y)	116	122	0
	C1	N15	843.469	7.746	0.749287	843.468	PSMA1		(K)TQIPTQR(Y)	116	122	0
	C1	N13	705.37	0.735	-1.16818	705.371	PSMA1		(R)AMSIGAR(S)	158	164	0
	C1	N11	705.371	1.495	-0.751378	705.371	PSMA1		(R)AMSIGAR(S)	158	164	0
	C1	N11	705.371	1.702	-0.659228	705.371	PSMA1		(R)AMSIGAR(S)	158	164	0
	C1	N11	705.371	1.183	-0.654975	705.371	PSMA1		(R)AMSIGAR(S)	158	164	0
	C1	N13	705.371	0.503	-0.465004	705.371	PSMA1		(R)AMSIGAR(S)	158	164	0
	C1	N12	705.371	0.21	0.00850616	705.371	PSMA1		(R)AMSIGAR(S)	158	164	0
	C2	N9	705.371	0.873	0.0113415	705.371	PSMA1		(R)AMSIGAR(S)	158	164	0
	C1	N13	1314.6	0.498	2.74456	1314.6	PSMA1	1Phospho	(R)AMSIGARSQSAR(T)	158	169	1
	C1	N11	681.355	1.339	-2.11637	681.357	PSMA1		(R)TYLER(H)	170	174	0
	C3	N7	681.355	0.933	-1.69075	681.357	PSMA1		(R)TYLER(H)	170	174	0
	C3	N8	681.356	0.289	-1.25485	681.357	PSMA1		(R)TYLER(H)	170	174	0
	C1	N13	681.356	2.282	-1.15945	681.357	PSMA1		(R)TYLER(H)	170	174	0
	C1	N11	681.356	3.97	-0.967189	681.357	PSMA1		(R)TYLER(H)	170	174	0
	C1	N12	681.356	1.549	-0.758781	681.357	PSMA1		(R)TYLER(H)	170	174	0
	C1	N13	681.356	3.579	-0.667786	681.357	PSMA1		(R)TYLER(H)	170	174	0
	C1	N11	681.356	4.8	-0.523955	681.357	PSMA1		(R)TYLER(H)	170	174	0
	C1	N13	681.356	1.136	-0.506343	681.357	PSMA1		(R)TYLER(H)	170	174	0
	C2	N10	681.356	6.917	-0.499005	681.357	PSMA1		(R)TYLER(H)	170	174	0
	C1	N12	681.356	0.682	-0.475522	681.357	PSMA1		(R)TYLER(H)	170	174	0
	C1	N10	681.356	0.561	-0.390398	681.357	PSMA1		(R)TYLER(H)	170	174	0
	C3	N7	681.356	0.29	-0.362512	681.357	PSMA1		(R)TYLER(H)	170	174	0
	C2	N9	681.356	2.618	-0.243632	681.357	PSMA1		(R)TYLER(H)	170	174	0
	C2	N9	681.357	0.759	-0.102736	681.357	PSMA1		(R)TYLER(H)	170	174	0
	C2	N9	681.357	2.042	-0.0440298	681.357	PSMA1		(R)TYLER(H)	170	174	0
	C1	N11	681.357	5.482	0.0161443	681.357	PSMA1		(R)TYLER(H)	170	174	0
	C1	N10	681.357	0.491	0.328756	681.357	PSMA1		(R)TYLER(H)	170	174	0
	C3	N8	681.357	0.234	0.390397	681.357	PSMA1		(R)TYLER(H)	170	174	0
	C1	N12	1823.81	0.855	-0.963916	1823.81	PSMA1		(R)HMSEFMECNLNELVK(H)	175	189	0
	C2	N9	1823.81	1.507	-0.79449	1823.81	PSMA1		(R)HMSEFMECNLNELVK(H)	175	189	0
	C2	N9	1823.82	1.431	2.41033	1823.81	PSMA1		(R)HMSEFMECNLNELVK(H)	175	189	0
	C2	N4	2229.14	0.086	-0.214881	2229.14	PSMA1	1Phospho	(K)HGLRALRETLPAEQDLTTK(N)	190	208	2
	C2	N12	2229.14	8.555	2.30133	2229.14	PSMA1	1Phospho	(K)HGLRALRETLPAEQDLTTK(N)	190	208	2
	C3	N8	1685.9	10.973	-2.69944	1685.91	PSMA1		(R)ALRETLPAEQDLTTK(N)	194	208	1
	C2	N9	1685.91	100	-0.856513	1685.91	PSMA1		(R)ALRETLPAEQDLTTK(N)	194	208	1
	C2	N9	1685.91	37.886	-0.647723	1685.91	PSMA1		(R)ALRETLPAEQDLTTK(N)	194	208	1
	C2	N9	1685.91	63.081	-0.59078	1685.91	PSMA1		(R)ALRETLPAEQDLTTK(N)	194	208	1
	C1	N14	1685.91	42.159	-0.576545	1685.91	PSMA1		(R)ALRETLPAEQDLTTK(N)	194	208	1
	C3	N9	1685.91	1.645	-0.490537	1685.91	PSMA1		(R)ALRETLPAEQDLTTK(N)	194	208	1
	C1	N13	1685.91	66.878	-0.435374	1685.91	PSMA1		(R)ALRETLPAEQDLTTK(N)	194	208	1
	C2	N11	1685.91	14.519	-0.387922	1685.91	PSMA1		(R)ALRETLPAEQDLTTK(N)	194	208	1
	C3	N9	1685.91	1.196	-0.301322	1685.91	PSMA1		(R)ALRETLPAEQDLTTK(N)	194	208	1
	C1	N14	1685.91	24.71	-0.268105	1685.91	PSMA1		(R)ALRETLPAEQDLTTK(N)	194	208	1
	C2	N9	1685.91	5.085	-0.139391	1685.91	PSMA1		(R)ALRETLPAEQDLTTK(N)	194	208	1
	C3	N8	1685.91	17.412	-0.0605016	1685.91	PSMA1		(R)ALRETLPAEQDLTTK(N)	194	208	1
	C1	N13	1685.91	100	0.0148288	1685.91	PSMA1		(R)ALRETLPAEQDLTTK(N)	194	208	1
	C1	N14	1685.91	49.394	0.0403344	1685.91	PSMA1		(R)ALRETLPAEQDLTTK(N)	194	208	1
	C1	N11	1685.91	42.066	0.0693988	1685.91	PSMA1		(R)ALRETLPAEQDLTTK(N)	194	208	1
	C1	N14	1685.91	40.229	0.155406	1685.91	PSMA1		(R)ALRETLPAEQDLTTK(N)	194	208	1
	C1	N12	1685.91	68.079	0.155999	1685.91	PSMA1		(R)ALRETLPAEQDLTTK(N)	194	208	1
	C1	N14	1685.91	94.245	0.182691	1685.91	PSMA1		(R)ALRETLPAEQDLTTK(N)	194	208	1
	C1	N10	1685.91	9.414	0.292424	1685.91	PSMA1		(R)ALRETLPAEQDLTTK(N)	194	208	1
	C3	N7	1685.91	11.977	0.31615	1685.91	PSMA1		(R)ALRETLPAEQDLTTK(N)	194	208	1
	C1	N14	1685.91	93.954	0.3292	1685.91	PSMA1		(R)ALRETLPAEQDLTTK(N)	194	208	1
	C1	N11	1685.91	61.156	0.430629	1685.91	PSMA1		(R)ALRETLPAEQDLTTK(N)	194	208	1
	C1	N13	1685.91	32.146	0.511297	1685.91	PSMA1		(R)ALRETLPAEQDLTTK(N)	194	208	1
	C1	N12	1685.91	14.763	0.545107	1685.91	PSMA1		(R)ALRETLPAEQDLTTK(N)	194	208	1
	C1	N11	1685.91	46.209	0.69814	1685.91	PSMA1		(R)ALRETLPAEQDLTTK(N)	194	208	1
	C2	N10	1685.91	67.759	0.763387	1685.91	PSMA1		(R)ALRETLPAEQDLTTK(N)	194	208	1
	C1	N14	1685.91	100	0.779402	1685.91	PSMA1		(R)ALRETLPAEQDLTTK(N)	194	208	1
	C2	N10	1685.91	87.427	0.83931	1685.91	PSMA1		(R)ALRETLPAEQDLTTK(N)	194	208	1
	C1	N11	1685.91	67.668	0.868968	1685.91	PSMA1		(R)ALRETLPAEQDLTTK(N)	194	208	1
	C3	N8	1685.91	21.963	0.90693	1685.91	PSMA1		(R)ALRETLPAEQDLTTK(N)	194	208	1
	C3	N7	1685.91	9.978	1.07954	1685.91	PSMA1		(R)ALRETLPAEQDLTTK(N)	194	208	1
	C1	N10	1685.91	4.998	1.09318	1685.91	PSMA1		(R)ALRETLPAEQDLTTK(N)	194	208	1
	C3	N8	1685.91	12.901	1.10564	1685.91	PSMA1		(R)ALRETLPAEQDLTTK(N)	194	208	1
	C3	N7	1685.91	9.719	1.16376	1685.91	PSMA1		(R)ALRETLPAEQDLTTK(N)	194	208	1
	C1	N10	1685.91	11.141	1.34705	1685.91	PSMA1		(R)ALRETLPAEQDLTTK(N)	194	208	1
	C1	N8	1685.91	2.596	1.66735	1685.91	PSMA1		(R)ALRETLPAEQDLTTK(N)	194	208	1
	C3	N7	1685.91	11.512	1.76937	1685.91	PSMA1		(R)ALRETLPAEQDLTTK(N)	194	208	1
	C3	N7	1685.91	9.399	2.22076	1685.91	PSMA1		(R)ALRETLPAEQDLTTK(N)	194	208	1
	C2	N10	1685.91	22.75	2.96279	1685.91	PSMA1		(R)ALRETLPAEQDLTTK(N)	194	208	1
	C2	N7	2713.36	0.243	0.79901	2713.36	PSMA1	2Phospho	(R)ALRETLPAEQDLTTKNVSIGIVGK(D)	194	217	2
	C2	N10	1345.68	9.511	-1.05077	1345.68	PSMA1		(R)ETLPAEQDLTTK(N)	197	208	0
	C2	N9	1345.68	5.768	-0.985373	1345.68	PSMA1		(R)ETLPAEQDLTTK(N)	197	208	0
	C1	N11	1345.68	3.913	-0.80108	1345.68	PSMA1		(R)ETLPAEQDLTTK(N)	197	208	0
	C1	N13	1345.68	5.194	-0.744603	1345.68	PSMA1		(R)ETLPAEQDLTTK(N)	197	208	0
	C1	N12	1345.68	7.501	-0.599695	1345.68	PSMA1		(R)ETLPAEQDLTTK(N)	197	208	0
	C2	N9	1345.68	5.359	-0.582603	1345.68	PSMA1		(R)ETLPAEQDLTTK(N)	197	208	0
	C1	N11	1345.68	13.77	-0.525383	1345.68	PSMA1		(R)ETLPAEQDLTTK(N)	197	208	0
	C1	N12	1345.68	0.857	-0.0780272	1345.68	PSMA1		(R)ETLPAEQDLTTK(N)	197	208	0
	C1	N11	1345.68	6.669	0.100321	1345.68	PSMA1		(R)ETLPAEQDLTTK(N)	197	208	0
	C1	N11	1345.68	14.175	0.18132	1345.68	PSMA1		(R)ETLPAEQDLTTK(N)	197	208	0
	C1	N13	1345.69	4.765	0.355209	1345.68	PSMA1		(R)ETLPAEQDLTTK(N)	197	208	0
	C3	N7	1345.69	7.556	0.501603	1345.68	PSMA1		(R)ETLPAEQDLTTK(N)	197	208	0
	C3	N7	1345.69	2.703	0.71562	1345.68	PSMA1		(R)ETLPAEQDLTTK(N)	197	208	0
	C2	N9	1345.69	2.222	0.776556	1345.68	PSMA1		(R)ETLPAEQDLTTK(N)	197	208	0
	C3	N8	1345.69	3.579	0.785473	1345.68	PSMA1		(R)ETLPAEQDLTTK(N)	197	208	0
	C3	N8	1345.69	4.909	0.817427	1345.68	PSMA1		(R)ETLPAEQDLTTK(N)	197	208	0
	C3	N8	1345.69	2.5	0.891739	1345.68	PSMA1		(R)ETLPAEQDLTTK(N)	197	208	0
	C1	N13	1345.69	1.672	0.891739	1345.68	PSMA1		(R)ETLPAEQDLTTK(N)	197	208	0
	C3	N7	1345.69	4.276	1.20756	1345.68	PSMA1		(R)ETLPAEQDLTTK(N)	197	208	0
	C3	N7	1345.69	3.602	1.55534	1345.68	PSMA1		(R)ETLPAEQDLTTK(N)	197	208	0
	C1	N14	1345.69	3.904	2.48423	1345.68	PSMA1		(R)ETLPAEQDLTTK(N)	197	208	0
	C1	N14	1345.69	6.204	3.30686	1345.68	PSMA1		(R)ETLPAEQDLTTK(N)	197	208	0
	C3	N1	2313.22	0.316	0.676546	2313.22	PSMA1	1Succinyl	(R)ETLPAEQDLTTKNVSIGIVGK(D)	197	217	1
	C1	N11	886.533	0.753	-2.93616	886.536	PSMA1		(K)NVSIGIVGK(D)	209	217	0
	C1	N13	886.534	0.61	-1.98977	886.536	PSMA1		(K)NVSIGIVGK(D)	209	217	0
	C1	N13	886.534	0.298	-1.71341	886.536	PSMA1		(K)NVSIGIVGK(D)	209	217	0
	C1	N13	886.534	0.416	-1.40998	886.536	PSMA1		(K)NVSIGIVGK(D)	209	217	0
	C1	N12	886.535	1.122	-1.19228	886.536	PSMA1		(K)NVSIGIVGK(D)	209	217	0
	C1	N11	886.535	2.046	-1.03098	886.536	PSMA1		(K)NVSIGIVGK(D)	209	217	0
	C1	N12	886.535	0.445	-0.882086	886.536	PSMA1		(K)NVSIGIVGK(D)	209	217	0
	C2	N9	886.535	0.321	-0.71176	886.536	PSMA1		(K)NVSIGIVGK(D)	209	217	0
	C1	N11	886.535	2.641	-0.410587	886.536	PSMA1		(K)NVSIGIVGK(D)	209	217	0
	C1	N12	2998.39	1.047	-2.00141	2998.4	PSMA1		(K)DLEFTIYDDDDVSPFLEGLEERPQR(K)	218	242	0
	C3	N8	2998.39	3.127	-0.684367	2998.4	PSMA1		(K)DLEFTIYDDDDVSPFLEGLEERPQR(K)	218	242	0
	C3	N8	2998.39	2.065	-0.169424	2998.4	PSMA1		(K)DLEFTIYDDDDVSPFLEGLEERPQR(K)	218	242	0
	C3	N8	2998.4	2.262	1.18363	2998.4	PSMA1		(K)DLEFTIYDDDDVSPFLEGLEERPQR(K)	218	242	0
	C3	N7	1479.74	0.904	-1.02721	1479.74	PSMA1		(R)KAQPAQPADEPAEK(A)	243	256	1
	C3	N8	1479.74	0.28	-0.757564	1479.74	PSMA1		(R)KAQPAQPADEPAEK(A)	243	256	1
	C3	N7	1479.74	0.941	-0.726478	1479.74	PSMA1		(R)KAQPAQPADEPAEK(A)	243	256	1
	C2	N9	1479.74	1.16	0.483192	1479.74	PSMA1		(R)KAQPAQPADEPAEK(A)	243	256	1
	C3	N7	1479.75	0.733	0.817033	1479.74	PSMA1		(R)KAQPAQPADEPAEK(A)	243	256	1
	C3	N8	1479.75	0.754	1.0637	1479.74	PSMA1		(R)KAQPAQPADEPAEK(A)	243	256	1
	C3	N8	1479.75	0.697	1.5131	1479.74	PSMA1		(R)KAQPAQPADEPAEK(A)	243	256	1
	C3	N8	1479.75	0.679	2.05914	1479.74	PSMA1		(R)KAQPAQPADEPAEK(A)	243	256	1
	C3	N7	1479.75	1.352	2.13482	1479.74	PSMA1		(R)KAQPAQPADEPAEK(A)	243	256	1
	C2	N3	1521.75	0.59	-3.66618	1521.75	PSMA1	1Acetyl	(R)KAQPAQPADEPAEK(A)	243	256	1
	C1	N6	1521.75	0.229	-2.17053	1521.75	PSMA1	1Acetyl	(R)KAQPAQPADEPAEK(A)	243	256	1
	C1	N5	1521.76	0.651	0.605222	1521.75	PSMA1	1Acetyl	(R)KAQPAQPADEPAEK(A)	243	256	1
	C2	N3	1521.76	1.376	2.38277	1521.75	PSMA1	1Acetyl	(R)KAQPAQPADEPAEK(A)	243	256	1
	C2	N2	1593.79	0.373	0.825706	1593.79	PSMA1	1GlyGly	(R)KAQPAQPADEPAEK(A)	243	256	1
	C2	N9	2289.04	7.144	-0.172561	2289.05	PSMA1		(R)KAQPAQPADEPAEKADEPMEH(-)	243	263	2
	C2	N9	2289.05	4.694	-0.0227169	2289.05	PSMA1		(R)KAQPAQPADEPAEKADEPMEH(-)	243	263	2
	C2	N9	2289.05	8.201	0.263429	2289.05	PSMA1		(R)KAQPAQPADEPAEKADEPMEH(-)	243	263	2
	C1	N11	2289.05	8.18	0.627335	2289.05	PSMA1		(R)KAQPAQPADEPAEKADEPMEH(-)	243	263	2
	C1	N11	2289.05	10.951	1.62382	2289.05	PSMA1		(R)KAQPAQPADEPAEKADEPMEH(-)	243	263	2
	C1	N12	2289.05	4.148	1.91433	2289.05	PSMA1		(R)KAQPAQPADEPAEKADEPMEH(-)	243	263	2
	C1	N12	2289.05	6.296	2.01699	2289.05	PSMA1		(R)KAQPAQPADEPAEKADEPMEH(-)	243	263	2
	C1	N13	2289.05	7.808	2.1048	2289.05	PSMA1		(R)KAQPAQPADEPAEKADEPMEH(-)	243	263	2
	C1	N13	2289.05	7.508	2.21664	2289.05	PSMA1		(R)KAQPAQPADEPAEKADEPMEH(-)	243	263	2
	C1	N11	2289.05	6.042	2.8645	2289.05	PSMA1		(R)KAQPAQPADEPAEKADEPMEH(-)	243	263	2
	C1	N11	1351.65	0.786	1.03725	1351.65	PSMA1		(K)AQPAQPADEPAEK(A)	244	256	0
	C1	N11	1351.65	1.673	1.06314	1351.65	PSMA1		(K)AQPAQPADEPAEK(A)	244	256	0
	C2	N9	1351.65	0.941	1.365	1351.65	PSMA1		(K)AQPAQPADEPAEK(A)	244	256	0
	C3	N8	1351.65	0.459	1.52776	1351.65	PSMA1		(K)AQPAQPADEPAEK(A)	244	256	0
	C3	N7	1351.65	3.101	1.64244	1351.65	PSMA1		(K)AQPAQPADEPAEK(A)	244	256	0
	C3	N7	1351.65	1.31	1.67573	1351.65	PSMA1		(K)AQPAQPADEPAEK(A)	244	256	0
	C3	N8	1351.65	1.698	1.90804	1351.65	PSMA1		(K)AQPAQPADEPAEK(A)	244	256	0
	C3	N7	1351.65	2.052	1.91913	1351.65	PSMA1		(K)AQPAQPADEPAEK(A)	244	256	0
	C3	N7	1351.65	1.914	2.17586	1351.65	PSMA1		(K)AQPAQPADEPAEK(A)	244	256	0
	C3	N8	1351.65	1.113	2.26538	1351.65	PSMA1		(K)AQPAQPADEPAEK(A)	244	256	0
	C3	N7	1351.65	1.882	2.55169	1351.65	PSMA1		(K)AQPAQPADEPAEK(A)	244	256	0
	C1	N12	1351.65	0.505	3.46982	1351.65	PSMA1		(K)AQPAQPADEPAEK(A)	244	256	0
	C3	N8	1351.65	1.214	3.7406	1351.65	PSMA1		(K)AQPAQPADEPAEK(A)	244	256	0
	C3	N7	2160.94	0.326	-2.42301	2160.95	PSMA1		(K)AQPAQPADEPAEKADEPMEH(-)	244	263	1
	C2	N10	2160.95	7.39	-2.2791	2160.95	PSMA1		(K)AQPAQPADEPAEKADEPMEH(-)	244	263	1
	C2	N9	2160.95	19.924	-1.23835	2160.95	PSMA1		(K)AQPAQPADEPAEKADEPMEH(-)	244	263	1
	C2	N10	2160.95	6.295	-0.743192	2160.95	PSMA1		(K)AQPAQPADEPAEKADEPMEH(-)	244	263	1
	C2	N9	2160.95	12.656	-0.603439	2160.95	PSMA1		(K)AQPAQPADEPAEKADEPMEH(-)	244	263	1
	C2	N9	2160.95	18.121	-0.587242	2160.95	PSMA1		(K)AQPAQPADEPAEKADEPMEH(-)	244	263	1
	C2	N9	2160.95	13.546	-0.347532	2160.95	PSMA1		(K)AQPAQPADEPAEKADEPMEH(-)	244	263	1
	C1	N11	2160.95	16.145	-0.332261	2160.95	PSMA1		(K)AQPAQPADEPAEKADEPMEH(-)	244	263	1
	C1	N10	2160.95	4.486	-0.223513	2160.95	PSMA1		(K)AQPAQPADEPAEKADEPMEH(-)	244	263	1
	C1	N11	2160.95	41.918	0.0161966	2160.95	PSMA1		(K)AQPAQPADEPAEKADEPMEH(-)	244	263	1
	C1	N10	2160.95	4.069	0.024989	2160.95	PSMA1		(K)AQPAQPADEPAEKADEPMEH(-)	244	263	1
	C1	N13	2160.95	28.649	0.23138	2160.95	PSMA1		(K)AQPAQPADEPAEKADEPMEH(-)	244	263	1
	C1	N13	2160.95	25.107	0.23138	2160.95	PSMA1		(K)AQPAQPADEPAEKADEPMEH(-)	244	263	1
	C1	N13	2160.95	24.174	0.23138	2160.95	PSMA1		(K)AQPAQPADEPAEKADEPMEH(-)	244	263	1
	C1	N12	2160.95	23.511	0.23138	2160.95	PSMA1		(K)AQPAQPADEPAEKADEPMEH(-)	244	263	1
	C1	N12	2160.95	18.274	0.23138	2160.95	PSMA1		(K)AQPAQPADEPAEKADEPMEH(-)	244	263	1
	C3	N8	2160.95	1.49	0.23138	2160.95	PSMA1		(K)AQPAQPADEPAEKADEPMEH(-)	244	263	1
	C3	N8	2160.95	1.291	0.23138	2160.95	PSMA1		(K)AQPAQPADEPAEKADEPMEH(-)	244	263	1
	C3	N8	2160.95	0.382	0.23138	2160.95	PSMA1		(K)AQPAQPADEPAEKADEPMEH(-)	244	263	1
	C3	N8	2160.95	0.279	0.23138	2160.95	PSMA1		(K)AQPAQPADEPAEKADEPMEH(-)	244	263	1
	C1	N11	2160.95	27.485	0.97457	2160.95	PSMA1		(K)AQPAQPADEPAEKADEPMEH(-)	244	263	1
	C1	N11	2160.95	32.991	1.58726	2160.95	PSMA1		(K)AQPAQPADEPAEKADEPMEH(-)	244	263	1
	C1	N10	2160.95	3.897	1.70527	2160.95	PSMA1		(K)AQPAQPADEPAEKADEPMEH(-)	244	263	1
	C3	N1	2202.97	0.374	2.11896	2202.96	PSMA1	1Acetyl	(K)AQPAQPADEPAEKADEPMEH(-)	244	263	1
	C1	N6	1876.91	0.783	-0.912672	1876.91	PSMA2	1Met-loss+Acetyl	(-)MAERGYSFSLTTFSPSGK(L)	1	18	1
	C2	N4	1876.91	0.93	1.60157	1876.91	PSMA2	1Met-loss+Acetyl	(-)MAERGYSFSLTTFSPSGK(L)	1	18	1
	C2	N4	1876.91	0.773	1.67882	1876.91	PSMA2	1Met-loss+Acetyl	(-)MAERGYSFSLTTFSPSGK(L)	1	18	1
	C1	N6	1876.91	0.463	3.04276	1876.91	PSMA2	1Met-loss+Acetyl	(-)MAERGYSFSLTTFSPSGK(L)	1	18	1
	C2	N1	1914.86	1.498	-3.4483	1914.86	PSMA2	1Met-loss 1Phospho	(-)MAERGYSFSLTTFSPSGK(L)	1	18	1
	C1	N2	1914.86	1.153	-2.44666	1914.86	PSMA2	1Met-loss 1Phospho	(-)MAERGYSFSLTTFSPSGK(L)	1	18	1
	C1	N2	1914.87	0.55	1.17554	1914.86	PSMA2	1Met-loss 1Phospho	(-)MAERGYSFSLTTFSPSGK(L)	1	18	1
	C3	N4	1478.71	25.825	-2.90185	1478.72	PSMA2		(R)GYSFSLTTFSPSGK(L)	5	18	0
	C1	N5	1478.71	27.476	-2.28983	1478.72	PSMA2		(R)GYSFSLTTFSPSGK(L)	5	18	0
	C2	N3	1478.71	9.503	-2.08763	1478.72	PSMA2		(R)GYSFSLTTFSPSGK(L)	5	18	0
	C1	N6	1478.71	42.369	-2.06599	1478.72	PSMA2		(R)GYSFSLTTFSPSGK(L)	5	18	0
	C2	N4	1478.71	49.305	-1.89962	1478.72	PSMA2		(R)GYSFSLTTFSPSGK(L)	5	18	0
	C1	N4	1478.71	12.93	-1.59801	1478.72	PSMA2		(R)GYSFSLTTFSPSGK(L)	5	18	0
	C3	N3	1478.71	29.043	-1.54188	1478.72	PSMA2		(R)GYSFSLTTFSPSGK(L)	5	18	0
	C3	N3	1478.71	12.971	-1.46749	1478.72	PSMA2		(R)GYSFSLTTFSPSGK(L)	5	18	0
	C1	N5	1478.71	31.011	-1.34509	1478.72	PSMA2		(R)GYSFSLTTFSPSGK(L)	5	18	0
	C1	N6	1478.71	43.015	-1.22065	1478.72	PSMA2		(R)GYSFSLTTFSPSGK(L)	5	18	0
	C3	N4	1478.71	28.865	-1.18819	1478.72	PSMA2		(R)GYSFSLTTFSPSGK(L)	5	18	0
	C1	N5	1478.71	33.202	-1.12463	1478.72	PSMA2		(R)GYSFSLTTFSPSGK(L)	5	18	0
	C1	N4	1478.71	19.416	-1.0969	1478.72	PSMA2		(R)GYSFSLTTFSPSGK(L)	5	18	0
	C3	N4	1478.71	31.015	-0.965703	1478.72	PSMA2		(R)GYSFSLTTFSPSGK(L)	5	18	0
	C1	N6	1478.71	54.621	-0.881171	1478.72	PSMA2		(R)GYSFSLTTFSPSGK(L)	5	18	0
	C1	N4	1478.72	11.528	-0.579557	1478.72	PSMA2		(R)GYSFSLTTFSPSGK(L)	5	18	0
	C2	N4	1478.72	100	-0.578881	1478.72	PSMA2		(R)GYSFSLTTFSPSGK(L)	5	18	0
	C2	N3	1478.72	10.681	-0.467974	1478.72	PSMA2		(R)GYSFSLTTFSPSGK(L)	5	18	0
	C3	N2	1478.72	4.112	-0.373297	1478.72	PSMA2		(R)GYSFSLTTFSPSGK(L)	5	18	0
	C3	N2	1478.72	4.596	-0.343541	1478.72	PSMA2		(R)GYSFSLTTFSPSGK(L)	5	18	0
	C2	N3	1478.72	12.503	-0.192059	1478.72	PSMA2		(R)GYSFSLTTFSPSGK(L)	5	18	0
	C1	N7	1478.72	8.751	-0.185296	1478.72	PSMA2		(R)GYSFSLTTFSPSGK(L)	5	18	0
	C2	N5	1478.72	25.825	0.110231	1478.72	PSMA2		(R)GYSFSLTTFSPSGK(L)	5	18	0
	C1	N7	1478.72	10.772	0.189353	1478.72	PSMA2		(R)GYSFSLTTFSPSGK(L)	5	18	0
	C2	N5	1478.72	36.887	0.217756	1478.72	PSMA2		(R)GYSFSLTTFSPSGK(L)	5	18	0
	C1	N8	1478.72	0.58	0.25698	1478.72	PSMA2		(R)GYSFSLTTFSPSGK(L)	5	18	0
	C3	N2	1478.72	2.649	0.43416	1478.72	PSMA2		(R)GYSFSLTTFSPSGK(L)	5	18	0
	C2	N3	1478.72	15.209	0.710075	1478.72	PSMA2		(R)GYSFSLTTFSPSGK(L)	5	18	0
	C3	N3	1478.72	22.333	0.921068	1478.72	PSMA2		(R)GYSFSLTTFSPSGK(L)	5	18	0
	C1	N8	1478.72	0.47	1.77721	1478.72	PSMA2		(R)GYSFSLTTFSPSGK(L)	5	18	0
	C3	N4	1520.73	0.305	0.958751	1520.73	PSMA2	1Acetyl	(R)GYSFSLTTFSPSGK(L)	5	18	0
	C3	N3	2027.15	49.71	-2.89027	2027.15	PSMA2		(K)LVQIEYALAAVAGGAPSVGIK(A)	19	39	0
	C2	N5	2027.15	6.721	-2.5489	2027.15	PSMA2		(K)LVQIEYALAAVAGGAPSVGIK(A)	19	39	0
	C3	N9	2027.15	0.445	-2.53213	2027.15	PSMA2		(K)LVQIEYALAAVAGGAPSVGIK(A)	19	39	0
	C1	N4	2027.15	0.883	-2.50796	2027.15	PSMA2		(K)LVQIEYALAAVAGGAPSVGIK(A)	19	39	0
	C3	N4	2027.15	51.759	-1.9964	2027.15	PSMA2		(K)LVQIEYALAAVAGGAPSVGIK(A)	19	39	0
	C1	N6	2027.15	1.62	-1.81881	2027.15	PSMA2		(K)LVQIEYALAAVAGGAPSVGIK(A)	19	39	0
	C3	N2	2027.15	8.507	-1.79957	2027.15	PSMA2		(K)LVQIEYALAAVAGGAPSVGIK(A)	19	39	0
	C3	N2	2027.15	5.266	-1.7384	2027.15	PSMA2		(K)LVQIEYALAAVAGGAPSVGIK(A)	19	39	0
	C1	N5	2027.15	0.695	-1.52085	2027.15	PSMA2		(K)LVQIEYALAAVAGGAPSVGIK(A)	19	39	0
	C3	N4	2027.15	94.227	-1.16518	2027.15	PSMA2		(K)LVQIEYALAAVAGGAPSVGIK(A)	19	39	0
	C3	N4	2027.15	90.888	-1.02854	2027.15	PSMA2		(K)LVQIEYALAAVAGGAPSVGIK(A)	19	39	0
	C3	N5	2027.15	0.363	-0.997952	2027.15	PSMA2		(K)LVQIEYALAAVAGGAPSVGIK(A)	19	39	0
	C2	N4	2027.15	2.891	-0.905704	2027.15	PSMA2		(K)LVQIEYALAAVAGGAPSVGIK(A)	19	39	0
	C1	N6	2027.15	3.379	-0.629948	2027.15	PSMA2		(K)LVQIEYALAAVAGGAPSVGIK(A)	19	39	0
	C2	N3	2027.15	4.466	-0.21212	2027.15	PSMA2		(K)LVQIEYALAAVAGGAPSVGIK(A)	19	39	0
	C2	N3	2027.15	5.277	-0.140591	2027.15	PSMA2		(K)LVQIEYALAAVAGGAPSVGIK(A)	19	39	0
	C2	N4	2027.15	37.039	-0.0350245	2027.15	PSMA2		(K)LVQIEYALAAVAGGAPSVGIK(A)	19	39	0
	C2	N5	2027.15	21.664	0.246651	2027.15	PSMA2		(K)LVQIEYALAAVAGGAPSVGIK(A)	19	39	0
	C3	N2	2027.15	4.477	0.516487	2027.15	PSMA2		(K)LVQIEYALAAVAGGAPSVGIK(A)	19	39	0
	C3	N3	2027.16	31.497	1.22092	2027.15	PSMA2		(K)LVQIEYALAAVAGGAPSVGIK(A)	19	39	0
	C2	N3	2027.16	1.2	1.3181	2027.15	PSMA2		(K)LVQIEYALAAVAGGAPSVGIK(A)	19	39	0
	C2	N8	2107.12	1.254	1.61357	2107.12	PSMA2	1Phospho	(K)LVQIEYALAAVAGGAPSVGIK(A)	19	39	0
	C1	N6	1072.6	1.159	-0.11281	1072.6	PSMA2		(K)AANGVVLATEK(K)	40	50	0
	C1	N5	1072.6	3.116	0.109081	1072.6	PSMA2		(K)AANGVVLATEK(K)	40	50	0
	C1	N5	1072.6	1.474	0.180869	1072.6	PSMA2		(K)AANGVVLATEK(K)	40	50	0
	C3	N3	1072.6	0.502	0.204177	1072.6	PSMA2		(K)AANGVVLATEK(K)	40	50	0
	C3	N4	1072.6	0.584	0.308596	1072.6	PSMA2		(K)AANGVVLATEK(K)	40	50	0
	C2	N4	1072.6	0.579	0.352415	1072.6	PSMA2		(K)AANGVVLATEK(K)	40	50	0
	C3	N3	1072.6	0.502	0.52396	1072.6	PSMA2		(K)AANGVVLATEK(K)	40	50	0
	C1	N6	1072.6	1.365	0.671266	1072.6	PSMA2		(K)AANGVVLATEK(K)	40	50	0
	C1	N4	1072.6	0.404	0.888495	1072.6	PSMA2		(K)AANGVVLATEK(K)	40	50	0
	C2	N5	1072.6	3.546	0.936975	1072.6	PSMA2		(K)AANGVVLATEK(K)	40	50	0
	C1	N6	1072.6	1.681	1.03114	1072.6	PSMA2		(K)AANGVVLATEK(K)	40	50	0
	C1	N5	1072.6	2.466	1.15327	1072.6	PSMA2		(K)AANGVVLATEK(K)	40	50	0
	C2	N4	1072.6	0.443	1.45721	1072.6	PSMA2		(K)AANGVVLATEK(K)	40	50	0
	C3	N4	1072.6	0.429	1.60544	1072.6	PSMA2		(K)AANGVVLATEK(K)	40	50	0
	C3	N3	1072.6	1.317	1.74715	1072.6	PSMA2		(K)AANGVVLATEK(K)	40	50	0
	C3	N4	1072.6	0.203	2.10889	1072.6	PSMA2		(K)AANGVVLATEK(K)	40	50	0
	C1	N7	1200.69	0.687	-0.741238	1200.69	PSMA2		(K)AANGVVLATEKK(Q)	40	51	1
	C2	N5	1200.69	4.036	0.0283169	1200.69	PSMA2		(K)AANGVVLATEKK(Q)	40	51	1
	C1	N5	1200.69	7.658	0.177397	1200.69	PSMA2		(K)AANGVVLATEKK(Q)	40	51	1
	C2	N4	1200.7	0.964	0.323146	1200.69	PSMA2		(K)AANGVVLATEKK(Q)	40	51	1
	C1	N6	1200.7	2.729	0.378114	1200.69	PSMA2		(K)AANGVVLATEKK(Q)	40	51	1
	C2	N4	1200.7	1.206	0.554679	1200.69	PSMA2		(K)AANGVVLATEKK(Q)	40	51	1
	C1	N5	1200.7	3.566	0.631301	1200.69	PSMA2		(K)AANGVVLATEKK(Q)	40	51	1
	C1	N6	1200.7	4.224	1.08354	1200.69	PSMA2		(K)AANGVVLATEKK(Q)	40	51	1
	C1	N6	1200.7	2.742	1.33922	1200.69	PSMA2		(K)AANGVVLATEKK(Q)	40	51	1
	C2	N4	1200.7	0.899	1.42834	1200.69	PSMA2		(K)AANGVVLATEKK(Q)	40	51	1
	C2	N5	1200.7	2.681	1.8864	1200.69	PSMA2		(K)AANGVVLATEKK(Q)	40	51	1
	C2	N3	1200.7	0.181	1.92472	1200.69	PSMA2		(K)AANGVVLATEKK(Q)	40	51	1
	C1	N4	1200.7	1.413	1.98884	1200.69	PSMA2		(K)AANGVVLATEKK(Q)	40	51	1
	C1	N5	1200.7	3.849	1.99218	1200.69	PSMA2		(K)AANGVVLATEKK(Q)	40	51	1
	C1	N4	1200.7	0.296	2.74091	1200.69	PSMA2		(K)AANGVVLATEKK(Q)	40	51	1
	C3	N4	1242.71	0.153	1.65043	1242.71	PSMA2	1Acetyl	(K)AANGVVLATEKK(Q)	40	51	1
	C3	N8	1314.73	5.227	-4.83065	1314.74	PSMA2	1GlyGly	(K)AANGVVLATEKK(Q)	40	51	1
	C3	N8	1314.73	4.195	-4.82684	1314.74	PSMA2	1GlyGly	(K)AANGVVLATEKK(Q)	40	51	1
	C2	N9	1314.73	2.587	-4.81695	1314.74	PSMA2	1GlyGly	(K)AANGVVLATEKK(Q)	40	51	1
	C3	N8	1314.73	4.231	-4.72188	1314.74	PSMA2	1GlyGly	(K)AANGVVLATEKK(Q)	40	51	1
	C3	N7	1314.73	4.311	-4.69221	1314.74	PSMA2	1GlyGly	(K)AANGVVLATEKK(Q)	40	51	1
	C1	N13	1314.73	5.152	-4.60322	1314.74	PSMA2	1GlyGly	(K)AANGVVLATEKK(Q)	40	51	1
	C2	N9	1314.73	5.226	-4.53401	1314.74	PSMA2	1GlyGly	(K)AANGVVLATEKK(Q)	40	51	1
	C1	N11	1314.73	6.113	-4.41991	1314.74	PSMA2	1GlyGly	(K)AANGVVLATEKK(Q)	40	51	1
	C1	N12	1314.73	1.75	-4.40242	1314.74	PSMA2	1GlyGly	(K)AANGVVLATEKK(Q)	40	51	1
	C1	N13	1314.73	3.172	-4.2541	1314.74	PSMA2	1GlyGly	(K)AANGVVLATEKK(Q)	40	51	1
	C1	N13	1314.73	1.751	-4.22596	1314.74	PSMA2	1GlyGly	(K)AANGVVLATEKK(Q)	40	51	1
	C1	N11	1314.73	1.659	-4.21455	1314.74	PSMA2	1GlyGly	(K)AANGVVLATEKK(Q)	40	51	1
	C1	N11	1314.73	2.159	-4.20998	1314.74	PSMA2	1GlyGly	(K)AANGVVLATEKK(Q)	40	51	1
	C1	N11	1314.73	3.643	-4.14989	1314.74	PSMA2	1GlyGly	(K)AANGVVLATEKK(Q)	40	51	1
	C2	N9	1314.73	2.966	-4.08828	1314.74	PSMA2	1GlyGly	(K)AANGVVLATEKK(Q)	40	51	1
	C1	N12	1314.73	3.523	-4.02515	1314.74	PSMA2	1GlyGly	(K)AANGVVLATEKK(Q)	40	51	1
	C2	N9	1314.73	6.58	-3.781	1314.74	PSMA2	1GlyGly	(K)AANGVVLATEKK(Q)	40	51	1
	C2	N8	1380.68	1.084	1.85126	1380.68	PSMA2	1Phospho 1Succinyl	(K)AANGVVLATEKK(Q)	40	51	1
	C2	N8	1422.68	2.116	-2.63657	1422.69	PSMA2	1Acetyl 1Phospho 1Succinyl	(K)AANGVVLATEKK(Q)	40	51	1
	C2	N8	1422.68	0.95	-2.2802	1422.69	PSMA2	1Acetyl 1Phospho 1Succinyl	(K)AANGVVLATEKK(Q)	40	51	1
	C1	N8	1422.68	1.077	-2.23662	1422.69	PSMA2	1Acetyl 1Phospho 1Succinyl	(K)AANGVVLATEKK(Q)	40	51	1
	C1	N8	1422.69	1.48	-1.76778	1422.69	PSMA2	1Acetyl 1Phospho 1Succinyl	(K)AANGVVLATEKK(Q)	40	51	1
	C1	N8	1422.69	1.3	-1.33128	1422.69	PSMA2	1Acetyl 1Phospho 1Succinyl	(K)AANGVVLATEKK(Q)	40	51	1
	C1	N9	1422.69	2.29	-1.2385	1422.69	PSMA2	1Acetyl 1Phospho 1Succinyl	(K)AANGVVLATEKK(Q)	40	51	1
	C1	N10	1422.69	1.168	-1.0199	1422.69	PSMA2	1Acetyl 1Phospho 1Succinyl	(K)AANGVVLATEKK(Q)	40	51	1
	C1	N10	1422.69	2.036	-0.926416	1422.69	PSMA2	1Acetyl 1Phospho 1Succinyl	(K)AANGVVLATEKK(Q)	40	51	1
	C2	N8	1422.69	2.374	-0.481483	1422.69	PSMA2	1Acetyl 1Phospho 1Succinyl	(K)AANGVVLATEKK(Q)	40	51	1
	C1	N9	1422.69	12.45	-0.442824	1422.69	PSMA2	1Acetyl 1Phospho 1Succinyl	(K)AANGVVLATEKK(Q)	40	51	1
	C1	N9	1422.69	1.88	-0.0759127	1422.69	PSMA2	1Acetyl 1Phospho 1Succinyl	(K)AANGVVLATEKK(Q)	40	51	1
	C1	N10	1422.69	2.205	0.322629	1422.69	PSMA2	1Acetyl 1Phospho 1Succinyl	(K)AANGVVLATEKK(Q)	40	51	1
	C1	N11	1422.69	0.48	1.25677	1422.69	PSMA2	1Acetyl 1Phospho 1Succinyl	(K)AANGVVLATEKK(Q)	40	51	1
	C2	N7	1422.69	0.349	2.43201	1422.69	PSMA2	1Acetyl 1Phospho 1Succinyl	(K)AANGVVLATEKK(Q)	40	51	1
	C3	N5	1570.89	0.868	1.53734	1570.89	PSMA2	1GlyGly	(K)AANGVVLATEKKQK(S)	40	53	2
	C3	N9	1570.89	0.414	1.78306	1570.89	PSMA2	1GlyGly	(K)AANGVVLATEKKQK(S)	40	53	2
	C3	N4	1570.9	1.629	2.81559	1570.89	PSMA2	1GlyGly	(K)AANGVVLATEKKQK(S)	40	53	2
	C3	N4	1570.9	1.781	3.09696	1570.89	PSMA2	1GlyGly	(K)AANGVVLATEKKQK(S)	40	53	2
	C3	N1	1570.9	3.553	3.36368	1570.89	PSMA2	1GlyGly	(K)AANGVVLATEKKQK(S)	40	53	2
	C3	N5	1570.9	1.696	3.64505	1570.89	PSMA2	1GlyGly	(K)AANGVVLATEKKQK(S)	40	53	2
	C3	N5	1570.9	3.362	3.88377	1570.89	PSMA2	1GlyGly	(K)AANGVVLATEKKQK(S)	40	53	2
	C3	N4	1570.9	1.194	4.14604	1570.89	PSMA2	1GlyGly	(K)AANGVVLATEKKQK(S)	40	53	2
	C3	N5	1570.9	0.848	4.20206	1570.89	PSMA2	1GlyGly	(K)AANGVVLATEKKQK(S)	40	53	2
	C3	N1	1570.9	2.623	4.3211	1570.89	PSMA2	1GlyGly	(K)AANGVVLATEKKQK(S)	40	53	2
	C3	N1	1570.9	3.162	4.36884	1570.89	PSMA2	1GlyGly	(K)AANGVVLATEKKQK(S)	40	53	2
	C2	N7	1640.89	0.234	3.5755	1640.89	PSMA2	2Acetyl 1Succinyl	(K)AANGVVLATEKKQK(S)	40	53	2
	C1	N12	1670.9	0.417	-3.98468	1670.91	PSMA2	1GlyGly 1Succinyl	(K)AANGVVLATEKKQK(S)	40	53	2
	C3	N5	1778.85	0.123	-3.25491	1778.86	PSMA2	1Acetyl 1Phospho 2Succinyl	(K)AANGVVLATEKKQK(S)	40	53	2
	C1	N11	1379.71	1.067	-4.82638	1379.72	PSMA2	1Succinyl	(K)KQKSILYDER(S)	51	60	2
	C1	N11	1379.71	0.585	-3.59061	1379.72	PSMA2	1Succinyl	(K)KQKSILYDER(S)	51	60	2
	C1	N11	1379.71	0.881	-3.40868	1379.72	PSMA2	1Succinyl	(K)KQKSILYDER(S)	51	60	2
	C1	N12	1379.71	0.892	-3.35867	1379.72	PSMA2	1Succinyl	(K)KQKSILYDER(S)	51	60	2
	C1	N6	1459.68	0.7	-1.2722	1459.68	PSMA2	1Phospho 1Succinyl	(K)KQKSILYDER(S)	51	60	2
	C3	N6	1459.68	0.772	-0.905677	1459.68	PSMA2	1Phospho 1Succinyl	(K)KQKSILYDER(S)	51	60	2
	C2	N8	1459.68	1.45	-0.890605	1459.68	PSMA2	1Phospho 1Succinyl	(K)KQKSILYDER(S)	51	60	2
	C1	N12	1459.68	0.345	-0.29527	1459.68	PSMA2	1Phospho 1Succinyl	(K)KQKSILYDER(S)	51	60	2
	C1	N6	1459.68	0.919	-0.00137016	1459.68	PSMA2	1Phospho 1Succinyl	(K)KQKSILYDER(S)	51	60	2
	C1	N7	1459.68	0.708	0.523401	1459.68	PSMA2	1Phospho 1Succinyl	(K)KQKSILYDER(S)	51	60	2
	C3	N6	1459.68	0.453	0.550804	1459.68	PSMA2	1Phospho 1Succinyl	(K)KQKSILYDER(S)	51	60	2
	C1	N9	1459.68	7.981	0.587799	1459.68	PSMA2	1Phospho 1Succinyl	(K)KQKSILYDER(S)	51	60	2
	C1	N10	1459.68	0.656	1.19478	1459.68	PSMA2	1Phospho 1Succinyl	(K)KQKSILYDER(S)	51	60	2
	C3	N6	1459.69	1.45	1.98399	1459.68	PSMA2	1Phospho 1Succinyl	(K)KQKSILYDER(S)	51	60	2
	C3	N4	1459.69	0.233	3.40758	1459.68	PSMA2	1Phospho 1Succinyl	(K)KQKSILYDER(S)	51	60	2
	C2	N2	1573.73	0.088	2.24117	1573.73	PSMA2	1GlyGly 1Phospho 1Succinyl	(K)KQKSILYDER(S)	51	60	2
	C1	N7	1151.6	1.182	-3.55939	1151.61	PSMA2		(K)QKSILYDER(S)	52	60	1
	C2	N4	1151.6	0.175	-2.66498	1151.61	PSMA2		(K)QKSILYDER(S)	52	60	1
	C1	N7	1151.6	0.713	-2.46613	1151.61	PSMA2		(K)QKSILYDER(S)	52	60	1
	C1	N6	1151.6	0.493	-2.17089	1151.61	PSMA2		(K)QKSILYDER(S)	52	60	1
	C2	N6	1151.6	0.616	-1.86783	1151.61	PSMA2		(K)QKSILYDER(S)	52	60	1
	C1	N5	1151.6	0.778	-0.649528	1151.61	PSMA2		(K)QKSILYDER(S)	52	60	1
	C2	N4	1151.61	0.207	0.0364708	1151.61	PSMA2		(K)QKSILYDER(S)	52	60	1
	C3	N2	1193.61	0.202	-2.7488	1193.62	PSMA2	1Acetyl	(K)QKSILYDER(S)	52	60	1
	C1	N6	1193.61	0.234	-1.41587	1193.62	PSMA2	1Acetyl	(K)QKSILYDER(S)	52	60	1
	C1	N2	1251.63	0.26	3.57775	1251.62	PSMA2	1Succinyl	(K)QKSILYDER(S)	52	60	1
	C1	N12	1702.88	0.49	1.91793	1702.88	PSMA2	1Succinyl	(K)QKSILYDERSVHK(V)	52	64	2
	C1	N10	1762.79	0.666	0.908217	1762.79	PSMA2	2Phospho	(K)QKSILYDERSVHK(V)	52	64	2
	C3	N6	1762.8	0.53	1.59066	1762.79	PSMA2	2Phospho	(K)QKSILYDERSVHK(V)	52	64	2
	C1	N10	1762.8	0.972	2.45405	1762.79	PSMA2	2Phospho	(K)QKSILYDERSVHK(V)	52	64	2
	C1	N8	1762.8	2.728	3.29419	1762.79	PSMA2	2Phospho	(K)QKSILYDERSVHK(V)	52	64	2
	C3	N2	895.451	1.679	-1.17818	895.452	PSMA2		(K)SILYDER(S)	54	60	0
	C2	N4	895.451	8.117	-0.820815	895.452	PSMA2		(K)SILYDER(S)	54	60	0
	C2	N4	895.451	12.694	-0.738175	895.452	PSMA2		(K)SILYDER(S)	54	60	0
	C3	N4	895.451	1.393	-0.617566	895.452	PSMA2		(K)SILYDER(S)	54	60	0
	C3	N3	895.452	4.061	-0.455636	895.452	PSMA2		(K)SILYDER(S)	54	60	0
	C2	N4	895.452	17.044	-0.454519	895.452	PSMA2		(K)SILYDER(S)	54	60	0
	C3	N4	895.452	1.363	-0.446702	895.452	PSMA2		(K)SILYDER(S)	54	60	0
	C1	N5	895.452	22.706	-0.379697	895.452	PSMA2		(K)SILYDER(S)	54	60	0
	C1	N6	895.452	8.257	-0.374113	895.452	PSMA2		(K)SILYDER(S)	54	60	0
	C3	N2	895.452	0.501	-0.34396	895.452	PSMA2		(K)SILYDER(S)	54	60	0
	C1	N6	895.452	5.865	-0.194315	895.452	PSMA2		(K)SILYDER(S)	54	60	0
	C3	N3	895.452	4.034	-0.177564	895.452	PSMA2		(K)SILYDER(S)	54	60	0
	C1	N7	895.452	3.657	-0.148528	895.452	PSMA2		(K)SILYDER(S)	54	60	0
	C1	N5	895.452	18.067	-0.104975	895.452	PSMA2		(K)SILYDER(S)	54	60	0
	C1	N6	895.452	18.385	-0.0290356	895.452	PSMA2		(K)SILYDER(S)	54	60	0
	C2	N5	895.452	14.547	0.0692388	895.452	PSMA2		(K)SILYDER(S)	54	60	0
	C1	N5	895.452	22.823	0.0993911	895.452	PSMA2		(K)SILYDER(S)	54	60	0
	C3	N3	895.452	14.442	0.166396	895.452	PSMA2		(K)SILYDER(S)	54	60	0
	C3	N4	895.452	1.898	0.205483	895.452	PSMA2		(K)SILYDER(S)	54	60	0
	C1	N4	895.452	6.188	0.238985	895.452	PSMA2		(K)SILYDER(S)	54	60	0
	C2	N5	895.452	11.788	0.245686	895.452	PSMA2		(K)SILYDER(S)	54	60	0
	C1	N7	895.452	5.118	0.488021	895.452	PSMA2		(K)SILYDER(S)	54	60	0
	C1	N4	895.453	3.031	0.719189	895.452	PSMA2		(K)SILYDER(S)	54	60	0
	C2	N4	2014.1	0.257	-0.678717	2014.1	PSMA2		(K)SILYDERSVHKVEPITK(H)	54	70	2
	C2	N4	2014.1	0.709	2.94672	2014.1	PSMA2		(K)SILYDERSVHKVEPITK(H)	54	70	2
	C3	N4	2208.11	0.69	0.310673	2208.11	PSMA2	1GlyGly 1Phospho	(K)SILYDERSVHKVEPITK(H)	54	70	2
	C1	N5	1137.66	9.617	-2.15354	1137.66	PSMA2		(R)SVHKVEPITK(H)	61	70	1
	C2	N3	1137.66	0.219	-2.13333	1137.66	PSMA2		(R)SVHKVEPITK(H)	61	70	1
	C1	N4	1137.66	0.946	-2.03839	1137.66	PSMA2		(R)SVHKVEPITK(H)	61	70	1
	C3	N3	1137.66	0.433	-1.90479	1137.66	PSMA2		(R)SVHKVEPITK(H)	61	70	1
	C1	N4	1137.66	1.196	-1.89512	1137.66	PSMA2		(R)SVHKVEPITK(H)	61	70	1
	C2	N4	1137.66	1.722	-1.58483	1137.66	PSMA2		(R)SVHKVEPITK(H)	61	70	1
	C2	N4	1137.66	1.905	-1.45298	1137.66	PSMA2		(R)SVHKVEPITK(H)	61	70	1
	C1	N5	1137.66	10.432	-1.39409	1137.66	PSMA2		(R)SVHKVEPITK(H)	61	70	1
	C1	N7	1137.66	2.276	-1.27454	1137.66	PSMA2		(R)SVHKVEPITK(H)	61	70	1
	C1	N7	1137.66	3.156	-0.855263	1137.66	PSMA2		(R)SVHKVEPITK(H)	61	70	1
	C3	N3	1137.66	1.385	-0.722535	1137.66	PSMA2		(R)SVHKVEPITK(H)	61	70	1
	C1	N5	1137.66	16.559	-0.631119	1137.66	PSMA2		(R)SVHKVEPITK(H)	61	70	1
	C1	N4	1137.66	4.147	-0.628482	1137.66	PSMA2		(R)SVHKVEPITK(H)	61	70	1
	C2	N5	1137.66	7.648	-0.418402	1137.66	PSMA2		(R)SVHKVEPITK(H)	61	70	1
	C2	N4	1137.66	5.068	-0.21008	1137.66	PSMA2		(R)SVHKVEPITK(H)	61	70	1
	C2	N3	1137.66	0.673	-0.0167009	1137.66	PSMA2		(R)SVHKVEPITK(H)	61	70	1
	C2	N5	1137.66	12.913	0.155582	1137.66	PSMA2		(R)SVHKVEPITK(H)	61	70	1
	C3	N4	1137.66	0.212	1.14972	1137.66	PSMA2		(R)SVHKVEPITK(H)	61	70	1
	C2	N4	1251.71	0.086	2.91601	1251.71	PSMA2	1GlyGly	(R)SVHKVEPITK(H)	61	70	1
	C2	N5	2426.16	11.321	0.420418	2426.16	PSMA2	1GlyGly 1Phospho	(K)VEPITKHIGLVYSGMGPDYR(V)	65	84	1
	C1	N9	2426.16	28.227	2.25212	2426.16	PSMA2	1GlyGly 1Phospho	(K)VEPITKHIGLVYSGMGPDYR(V)	65	84	1
	C2	N8	2426.16	10.607	2.42069	2426.16	PSMA2	1GlyGly 1Phospho	(K)VEPITKHIGLVYSGMGPDYR(V)	65	84	1
	C2	N9	2426.16	0.926	2.47881	2426.16	PSMA2	1GlyGly 1Phospho	(K)VEPITKHIGLVYSGMGPDYR(V)	65	84	1
	C2	N8	2426.16	2.109	2.76816	2426.16	PSMA2	1GlyGly 1Phospho	(K)VEPITKHIGLVYSGMGPDYR(V)	65	84	1
	C2	N5	2426.16	14.508	2.80113	2426.16	PSMA2	1GlyGly 1Phospho	(K)VEPITKHIGLVYSGMGPDYR(V)	65	84	1
	C1	N6	2426.16	7.134	2.81185	2426.16	PSMA2	1GlyGly 1Phospho	(K)VEPITKHIGLVYSGMGPDYR(V)	65	84	1
	C2	N3	1564.76	9.64	-0.963727	1564.76	PSMA2		(K)HIGLVYSGMGPDYR(V)	71	84	0
	C2	N1	1564.75	12.462	4.72983	1564.74	PSMA2		(K)HIGLVYSGMGPDYR(V)	71	84	0
	C2	N1	1564.75	9.777	4.23646	1564.74	PSMA2		(K)HIGLVYSGMGPDYR(V)	71	84	0
	C1	N3	1564.75	0.975	-4.46014	1564.76	PSMA2		(K)HIGLVYSGMGPDYR(V)	71	84	0
	C2	N1	1564.75	9.777	-4.23646	1564.76	PSMA2		(K)HIGLVYSGMGPDYR(V)	71	84	0
	C1	N1	1564.75	3.571	-4.07924	1564.76	PSMA2		(K)HIGLVYSGMGPDYR(V)	71	84	0
	C2	N1	1564.75	8.142	-3.95462	1564.76	PSMA2		(K)HIGLVYSGMGPDYR(V)	71	84	0
	C1	N5	1564.75	100	-3.62486	1564.76	PSMA2		(K)HIGLVYSGMGPDYR(V)	71	84	0
	C3	N1	1564.75	3.268	-3.61143	1564.76	PSMA2		(K)HIGLVYSGMGPDYR(V)	71	84	0
	C3	N1	1564.75	0.854	-3.39223	1564.76	PSMA2		(K)HIGLVYSGMGPDYR(V)	71	84	0
	C2	N2	1564.75	0.173	-3.37689	1564.76	PSMA2		(K)HIGLVYSGMGPDYR(V)	71	84	0
	C2	N2	1564.75	0.167	-3.22926	1564.76	PSMA2		(K)HIGLVYSGMGPDYR(V)	71	84	0
	C3	N1	1564.75	3.136	-3.16152	1564.76	PSMA2		(K)HIGLVYSGMGPDYR(V)	71	84	0
	C1	N6	1564.75	100	-2.79533	1564.76	PSMA2		(K)HIGLVYSGMGPDYR(V)	71	84	0
	C3	N3	1564.75	33.695	-2.59977	1564.76	PSMA2		(K)HIGLVYSGMGPDYR(V)	71	84	0
	C1	N4	1564.75	33.795	-2.53586	1564.76	PSMA2		(K)HIGLVYSGMGPDYR(V)	71	84	0
	C2	N3	1564.75	14.166	-2.46173	1564.76	PSMA2		(K)HIGLVYSGMGPDYR(V)	71	84	0
	C1	N5	1564.75	100	-2.45662	1564.76	PSMA2		(K)HIGLVYSGMGPDYR(V)	71	84	0
	C2	N4	1564.75	100	-0.229429	1564.75	PSMA2		(K)HIGLVYSGMGPDYR(V)	71	84	0
	C3	N4	1564.75	47.743	-1.87697	1564.76	PSMA2		(K)HIGLVYSGMGPDYR(V)	71	84	0
	C1	N6	1564.75	100	-1.83799	1564.76	PSMA2		(K)HIGLVYSGMGPDYR(V)	71	84	0
	C3	N3	1564.76	33.563	-1.69419	1564.76	PSMA2		(K)HIGLVYSGMGPDYR(V)	71	84	0
	C1	N5	1564.76	100	-1.61239	1564.76	PSMA2		(K)HIGLVYSGMGPDYR(V)	71	84	0
	C1	N4	1564.76	57.841	-1.43792	1564.76	PSMA2		(K)HIGLVYSGMGPDYR(V)	71	84	0
	C1	N6	1564.76	92.348	-1.16376	1564.76	PSMA2		(K)HIGLVYSGMGPDYR(V)	71	84	0
	C1	N8	1564.76	2.727	-1.15929	1564.76	PSMA2		(K)HIGLVYSGMGPDYR(V)	71	84	0
	C1	N8	1564.76	1.049	-1.09602	1564.76	PSMA2		(K)HIGLVYSGMGPDYR(V)	71	84	0
	C2	N4	1564.76	98.329	-0.610319	1564.76	PSMA2		(K)HIGLVYSGMGPDYR(V)	71	84	0
	C1	N4	1564.76	31.71	-0.570057	1564.76	PSMA2		(K)HIGLVYSGMGPDYR(V)	71	84	0
	C2	N5	1564.76	57.557	-0.536825	1564.76	PSMA2		(K)HIGLVYSGMGPDYR(V)	71	84	0
	C1	N7	1564.76	24.432	-0.495285	1564.76	PSMA2		(K)HIGLVYSGMGPDYR(V)	71	84	0
	C3	N4	1564.76	16.124	-0.468443	1564.76	PSMA2		(K)HIGLVYSGMGPDYR(V)	71	84	0
	C3	N4	1564.76	38.479	-0.406453	1564.76	PSMA2		(K)HIGLVYSGMGPDYR(V)	71	84	0
	C1	N7	1564.76	27.596	-0.397506	1564.76	PSMA2		(K)HIGLVYSGMGPDYR(V)	71	84	0
	C3	N2	1564.76	5.411	-0.217286	1564.76	PSMA2		(K)HIGLVYSGMGPDYR(V)	71	84	0
	C2	N3	1564.76	14.329	-0.0958615	1564.76	PSMA2		(K)HIGLVYSGMGPDYR(V)	71	84	0
	C2	N5	1564.76	51.21	0.0517652	1564.76	PSMA2		(K)HIGLVYSGMGPDYR(V)	71	84	0
	C1	N8	1564.76	2.643	0.066464	1564.76	PSMA2		(K)HIGLVYSGMGPDYR(V)	71	84	0
	C2	N3	1564.76	12.933	0.0805236	1564.76	PSMA2		(K)HIGLVYSGMGPDYR(V)	71	84	0
	C3	N2	1564.76	4.174	0.292697	1564.76	PSMA2		(K)HIGLVYSGMGPDYR(V)	71	84	0
	C3	N3	1564.76	58.665	0.671669	1564.76	PSMA2		(K)HIGLVYSGMGPDYR(V)	71	84	0
	C3	N2	1564.76	0.856	1.8923	1564.76	PSMA2		(K)HIGLVYSGMGPDYR(V)	71	84	0
	C2	N7	2249.11	0.321	2.05281	2249.1	PSMA2	1Phospho	(K)HIGLVYSGMGPDYRVLVHR(A)	71	89	1
	C1	N6	623.398	0.18	-1.76452	623.399	PSMA2		(R)VLVHR(A)	85	89	0
	C1	N5	623.398	1.54	-1.74207	623.399	PSMA2		(R)VLVHR(A)	85	89	0
	C1	N6	623.398	0.461	-1.26244	623.399	PSMA2		(R)VLVHR(A)	85	89	0
	C1	N5	623.398	1.176	-1.09561	623.399	PSMA2		(R)VLVHR(A)	85	89	0
	C2	N4	623.398	0.16	-0.819701	623.399	PSMA2		(R)VLVHR(A)	85	89	0
	C1	N4	623.398	0.292	-0.519732	623.399	PSMA2		(R)VLVHR(A)	85	89	0
	C1	N6	623.398	0.676	-0.503691	623.399	PSMA2		(R)VLVHR(A)	85	89	0
	C1	N5	623.399	0.843	0.290344	623.399	PSMA2		(R)VLVHR(A)	85	89	0
	C3	N3	2649.43	100	-2.61075	2649.44	PSMA2		(R)KLAQQYYLVYQEPIPTAQLVQR(V)	92	113	1
	C1	N5	2649.43	75.767	-2.08195	2649.44	PSMA2		(R)KLAQQYYLVYQEPIPTAQLVQR(V)	92	113	1
	C3	N3	2649.43	100	-2.00722	2649.44	PSMA2		(R)KLAQQYYLVYQEPIPTAQLVQR(V)	92	113	1
	C3	N2	2649.44	7.1	-1.72716	2649.44	PSMA2		(R)KLAQQYYLVYQEPIPTAQLVQR(V)	92	113	1
	C1	N6	2649.44	12.553	-0.696752	2649.44	PSMA2		(R)KLAQQYYLVYQEPIPTAQLVQR(V)	92	113	1
	C1	N6	2649.44	53.288	-0.568045	2649.44	PSMA2		(R)KLAQQYYLVYQEPIPTAQLVQR(V)	92	113	1
	C2	N5	2649.44	23.194	-0.41405	2649.44	PSMA2		(R)KLAQQYYLVYQEPIPTAQLVQR(V)	92	113	1
	C3	N2	2649.44	8.566	-0.361209	2649.44	PSMA2		(R)KLAQQYYLVYQEPIPTAQLVQR(V)	92	113	1
	C3	N4	2649.44	100	-0.331013	2649.44	PSMA2		(R)KLAQQYYLVYQEPIPTAQLVQR(V)	92	113	1
	C2	N3	2649.44	19.312	0.18268	2649.44	PSMA2		(R)KLAQQYYLVYQEPIPTAQLVQR(V)	92	113	1
	C2	N4	2649.44	64.752	2.44995	2649.43	PSMA2		(R)KLAQQYYLVYQEPIPTAQLVQR(V)	92	113	1
	C2	N4	2649.44	25.672	0.444622	2649.44	PSMA2		(R)KLAQQYYLVYQEPIPTAQLVQR(V)	92	113	1
	C1	N4	2649.44	38.772	0.467646	2649.44	PSMA2		(R)KLAQQYYLVYQEPIPTAQLVQR(V)	92	113	1
	C2	N5	2649.44	38.024	0.518222	2649.44	PSMA2		(R)KLAQQYYLVYQEPIPTAQLVQR(V)	92	113	1
	C1	N6	2649.44	100	1.08362	2649.44	PSMA2		(R)KLAQQYYLVYQEPIPTAQLVQR(V)	92	113	1
	C2	N5	2649.44	22.153	1.2263	2649.44	PSMA2		(R)KLAQQYYLVYQEPIPTAQLVQR(V)	92	113	1
	C3	N4	2649.44	100	1.2999	2649.44	PSMA2		(R)KLAQQYYLVYQEPIPTAQLVQR(V)	92	113	1
	C3	N4	2649.44	100	1.53693	2649.44	PSMA2		(R)KLAQQYYLVYQEPIPTAQLVQR(V)	92	113	1
	C2	N3	2649.44	11.507	1.60449	2649.44	PSMA2		(R)KLAQQYYLVYQEPIPTAQLVQR(V)	92	113	1
	C3	N3	2649.44	62.575	1.61657	2649.44	PSMA2		(R)KLAQQYYLVYQEPIPTAQLVQR(V)	92	113	1
	C2	N3	2649.45	13.459	2.34728	2649.44	PSMA2		(R)KLAQQYYLVYQEPIPTAQLVQR(V)	92	113	1
	C1	N5	2649.45	37.701	2.37333	2649.44	PSMA2		(R)KLAQQYYLVYQEPIPTAQLVQR(V)	92	113	1
	C1	N7	2649.44	5.893	1.81434	2649.44	PSMA2		(R)KLAQQYYLVYQEPIPTAQLVQR(V)	92	113	1
	C1	N5	2521.34	60.704	-2.67636	2521.34	PSMA2		(K)LAQQYYLVYQEPIPTAQLVQR(V)	93	113	0
	C1	N6	2521.34	9.766	-2.48558	2521.34	PSMA2		(K)LAQQYYLVYQEPIPTAQLVQR(V)	93	113	0
	C2	N3	2521.34	14.4	-2.35748	2521.34	PSMA2		(K)LAQQYYLVYQEPIPTAQLVQR(V)	93	113	0
	C1	N6	2521.34	41.052	-1.99537	2521.34	PSMA2		(K)LAQQYYLVYQEPIPTAQLVQR(V)	93	113	0
	C1	N4	2521.34	24.263	-1.99338	2521.34	PSMA2		(K)LAQQYYLVYQEPIPTAQLVQR(V)	93	113	0
	C3	N2	2521.34	8.754	-1.70187	2521.34	PSMA2		(K)LAQQYYLVYQEPIPTAQLVQR(V)	93	113	0
	C2	N4	2521.34	22.735	-1.00899	2521.34	PSMA2		(K)LAQQYYLVYQEPIPTAQLVQR(V)	93	113	0
	C2	N3	2521.34	9.324	-0.919748	2521.34	PSMA2		(K)LAQQYYLVYQEPIPTAQLVQR(V)	93	113	0
	C2	N5	2521.34	19.207	-0.822578	2521.34	PSMA2		(K)LAQQYYLVYQEPIPTAQLVQR(V)	93	113	0
	C2	N5	2521.34	34.547	-0.779347	2521.34	PSMA2		(K)LAQQYYLVYQEPIPTAQLVQR(V)	93	113	0
	C2	N3	2521.34	9.306	-0.767845	2521.34	PSMA2		(K)LAQQYYLVYQEPIPTAQLVQR(V)	93	113	0
	C1	N5	2521.34	29.187	-0.395424	2521.34	PSMA2		(K)LAQQYYLVYQEPIPTAQLVQR(V)	93	113	0
	C3	N4	2521.34	95.625	-0.311342	2521.34	PSMA2		(K)LAQQYYLVYQEPIPTAQLVQR(V)	93	113	0
	C1	N7	2521.34	3.808	-0.288735	2521.34	PSMA2		(K)LAQQYYLVYQEPIPTAQLVQR(V)	93	113	0
	C3	N4	2521.34	93.938	-0.232812	2521.34	PSMA2		(K)LAQQYYLVYQEPIPTAQLVQR(V)	93	113	0
	C2	N5	2521.34	17.558	-0.164198	2521.34	PSMA2		(K)LAQQYYLVYQEPIPTAQLVQR(V)	93	113	0
	C1	N6	2521.34	75.274	-0.092411	2521.34	PSMA2		(K)LAQQYYLVYQEPIPTAQLVQR(V)	93	113	0
	C1	N4	2521.35	16.001	0.10193	2521.34	PSMA2		(K)LAQQYYLVYQEPIPTAQLVQR(V)	93	113	0
	C2	N4	2521.35	53.2	0.198307	2521.34	PSMA2		(K)LAQQYYLVYQEPIPTAQLVQR(V)	93	113	0
	C3	N2	2521.35	26.494	0.198307	2521.34	PSMA2		(K)LAQQYYLVYQEPIPTAQLVQR(V)	93	113	0
	C3	N4	2521.35	64.564	0.204653	2521.34	PSMA2		(K)LAQQYYLVYQEPIPTAQLVQR(V)	93	113	0
	C1	N7	2521.35	15.01	0.234795	2521.34	PSMA2		(K)LAQQYYLVYQEPIPTAQLVQR(V)	93	113	0
	C1	N4	2521.35	5.742	0.69209	2521.34	PSMA2		(K)LAQQYYLVYQEPIPTAQLVQR(V)	93	113	0
	C3	N3	2521.35	71.291	0.797986	2521.34	PSMA2		(K)LAQQYYLVYQEPIPTAQLVQR(V)	93	113	0
	C2	N3	2521.35	5.642	1.81292	2521.34	PSMA2		(K)LAQQYYLVYQEPIPTAQLVQR(V)	93	113	0
	C1	N12	1367.67	0.303	-3.17621	1367.67	PSMA2	1GlyGly	(K)ATAMGKNYVNGK(T)	160	171	1
	C2	N3	1986.01	2.883	-1.17522	1986.01	PSMA2	1GlyGly	(K)ATAMGKNYVNGKTFLEK(R)	160	176	2
	C2	N3	1986.01	1.215	1.19486	1986.01	PSMA2	1GlyGly	(K)ATAMGKNYVNGKTFLEK(R)	160	176	2
	C2	N3	1986.02	0.62	2.56997	1986.01	PSMA2	1GlyGly	(K)ATAMGKNYVNGKTFLEK(R)	160	176	2
	C2	N4	694.351	0.401	-1.70807	694.352	PSMA2		(K)NYVNGK(T)	166	171	0
	C1	N6	694.351	0.324	-1.3581	694.352	PSMA2		(K)NYVNGK(T)	166	171	0
	C2	N4	694.351	0.097	-0.941886	694.352	PSMA2		(K)NYVNGK(T)	166	171	0
	C2	N1	1632.78	0.157	-1.30269	1632.78	PSMA2	2Acetyl 1Phospho	(K)NYVNGKTFLEKR(Y)	166	177	2
	C1	N8	1648.77	1.529	0.48339	1648.77	PSMA2	1Phospho 1Succinyl	(K)NYVNGKTFLEKR(Y)	166	177	2
	C3	N5	1648.78	0.714	1.19361	1648.77	PSMA2	1Phospho 1Succinyl	(K)NYVNGKTFLEKR(Y)	166	177	2
	C3	N6	1648.78	1.082	1.20999	1648.77	PSMA2	1Phospho 1Succinyl	(K)NYVNGKTFLEKR(Y)	166	177	2
	C2	N7	1648.78	2.949	2.05607	1648.77	PSMA2	1Phospho 1Succinyl	(K)NYVNGKTFLEKR(Y)	166	177	2
	C2	N7	1648.78	1.738	2.50974	1648.77	PSMA2	1Phospho 1Succinyl	(K)NYVNGKTFLEKR(Y)	166	177	2
	C1	N8	1648.78	1.893	2.62983	1648.77	PSMA2	1Phospho 1Succinyl	(K)NYVNGKTFLEKR(Y)	166	177	2
	C2	N7	1648.78	3.375	2.85787	1648.77	PSMA2	1Phospho 1Succinyl	(K)NYVNGKTFLEKR(Y)	166	177	2
	C3	N6	1648.78	1.43	4.02479	1648.77	PSMA2	1Phospho 1Succinyl	(K)NYVNGKTFLEKR(Y)	166	177	2
	C1	N8	1648.78	1.97	4.0254	1648.77	PSMA2	1Phospho 1Succinyl	(K)NYVNGKTFLEKR(Y)	166	177	2
	C3	N8	1742.77	0.169	0.790123	1742.77	PSMA2	1GlyGly 2Phospho	(K)NYVNGKTFLEKR(Y)	166	177	2
	C3	N8	1742.77	0.623	1.8046	1742.77	PSMA2	1GlyGly 2Phospho	(K)NYVNGKTFLEKR(Y)	166	177	2
	C3	N7	1742.77	0.303	2.02207	1742.77	PSMA2	1GlyGly 2Phospho	(K)NYVNGKTFLEKR(Y)	166	177	2
	C3	N8	1742.77	0.685	2.59013	1742.77	PSMA2	1GlyGly 2Phospho	(K)NYVNGKTFLEKR(Y)	166	177	2
	C3	N8	1742.77	0.312	2.88391	1742.77	PSMA2	1GlyGly 2Phospho	(K)NYVNGKTFLEKR(Y)	166	177	2
	C3	N8	1748.79	0.087	2.41881	1748.79	PSMA2	1Phospho 2Succinyl	(K)NYVNGKTFLEKR(Y)	166	177	2
	C1	N6	637.355	0.99	-1.09829	637.356	PSMA2		(K)TFLEK(R)	172	176	0
	C1	N6	637.355	0.313	-0.469126	637.356	PSMA2		(K)TFLEK(R)	172	176	0
	C1	N6	637.355	0.594	-0.177295	637.356	PSMA2		(K)TFLEK(R)	172	176	0
	C1	N4	637.356	0.254	0.340469	637.356	PSMA2		(K)TFLEK(R)	172	176	0
	C1	N5	637.356	1.594	0.458143	637.356	PSMA2		(K)TFLEK(R)	172	176	0
	C2	N4	793.456	1.667	-0.921286	793.457	PSMA2		(K)TFLEKR(Y)	172	177	1
	C1	N4	793.456	0.341	-0.887258	793.457	PSMA2		(K)TFLEKR(Y)	172	177	1
	C2	N4	793.456	1.048	-0.725938	793.457	PSMA2		(K)TFLEKR(Y)	172	177	1
	C1	N7	793.456	2.736	-0.665443	793.457	PSMA2		(K)TFLEKR(Y)	172	177	1
	C1	N5	793.456	5.676	-0.620072	793.457	PSMA2		(K)TFLEKR(Y)	172	177	1
	C1	N6	793.456	6.053	-0.60999	793.457	PSMA2		(K)TFLEKR(Y)	172	177	1
	C1	N5	793.456	9.366	-0.515466	793.457	PSMA2		(K)TFLEKR(Y)	172	177	1
	C1	N6	793.456	4.196	-0.495301	793.457	PSMA2		(K)TFLEKR(Y)	172	177	1
	C2	N5	793.456	7.002	-0.396997	793.457	PSMA2		(K)TFLEKR(Y)	172	177	1
	C2	N4	793.456	0.811	-0.299953	793.457	PSMA2		(K)TFLEKR(Y)	172	177	1
	C1	N6	793.457	9.079	-0.0680566	793.457	PSMA2		(K)TFLEKR(Y)	172	177	1
	C1	N7	793.457	2.254	-0.0252062	793.457	PSMA2		(K)TFLEKR(Y)	172	177	1
	C1	N4	793.457	3.138	-0.0214252	793.457	PSMA2		(K)TFLEKR(Y)	172	177	1
	C1	N5	793.457	20.058	0.24576	793.457	PSMA2		(K)TFLEKR(Y)	172	177	1
	C2	N5	793.457	6.024	0.506644	793.457	PSMA2		(K)TFLEKR(Y)	172	177	1
	C1	N4	793.457	0.975	0.529329	793.457	PSMA2		(K)TFLEKR(Y)	172	177	1
	C3	N3	2357.23	18.473	-1.37322	2357.23	PSMA2		(K)RYNEDLELEDAIHTAILTLK(E)	177	196	1
	C1	N6	2357.23	1.348	-1.23407	2357.23	PSMA2		(K)RYNEDLELEDAIHTAILTLK(E)	177	196	1
	C1	N4	2357.23	1.055	-1.04317	2357.23	PSMA2		(K)RYNEDLELEDAIHTAILTLK(E)	177	196	1
	C3	N3	2357.23	18.952	-0.482769	2357.23	PSMA2		(K)RYNEDLELEDAIHTAILTLK(E)	177	196	1
	C1	N6	2357.23	2.898	-0.46071	2357.23	PSMA2		(K)RYNEDLELEDAIHTAILTLK(E)	177	196	1
	C2	N4	2357.23	11.289	0.117935	2357.23	PSMA2		(K)RYNEDLELEDAIHTAILTLK(E)	177	196	1
	C2	N4	2357.24	10.733	0.531979	2357.23	PSMA2		(K)RYNEDLELEDAIHTAILTLK(E)	177	196	1
	C2	N3	2357.24	2.154	1.0122	2357.23	PSMA2		(K)RYNEDLELEDAIHTAILTLK(E)	177	196	1
	C3	N4	2357.24	27.887	1.45552	2357.23	PSMA2		(K)RYNEDLELEDAIHTAILTLK(E)	177	196	1
	C3	N4	2357.24	26.729	1.79829	2357.23	PSMA2		(K)RYNEDLELEDAIHTAILTLK(E)	177	196	1
	C3	N4	2357.24	26.803	2.175	2357.23	PSMA2		(K)RYNEDLELEDAIHTAILTLK(E)	177	196	1
	C3	N3	2357.24	17.814	2.45499	2357.23	PSMA2		(K)RYNEDLELEDAIHTAILTLK(E)	177	196	1
	C3	N3	2201.13	18.967	-2.53779	2201.13	PSMA2		(R)YNEDLELEDAIHTAILTLK(E)	178	196	0
	C3	N3	2201.13	26.251	-2.4233	2201.13	PSMA2		(R)YNEDLELEDAIHTAILTLK(E)	178	196	0
	C2	N4	2201.13	12.043	-1.91447	2201.13	PSMA2		(R)YNEDLELEDAIHTAILTLK(E)	178	196	0
	C3	N2	2201.13	3.502	-1.58509	2201.13	PSMA2		(R)YNEDLELEDAIHTAILTLK(E)	178	196	0
	C2	N4	2201.13	0.189	-0.505194	2201.13	PSMA2		(R)YNEDLELEDAIHTAILTLK(E)	178	196	0
	C2	N4	2201.13	14.67	-0.358452	2201.13	PSMA2		(R)YNEDLELEDAIHTAILTLK(E)	178	196	0
	C3	N2	2201.13	3.714	-0.00545174	2201.13	PSMA2		(R)YNEDLELEDAIHTAILTLK(E)	178	196	0
	C2	N3	2201.13	2.535	0.0081776	2201.13	PSMA2		(R)YNEDLELEDAIHTAILTLK(E)	178	196	0
	C2	N3	2201.13	2.05	0.0340734	2201.13	PSMA2		(R)YNEDLELEDAIHTAILTLK(E)	178	196	0
	C3	N4	2201.13	48.486	0.227156	2201.13	PSMA2		(R)YNEDLELEDAIHTAILTLK(E)	178	196	0
	C3	N4	2201.13	46.815	0.227156	2201.13	PSMA2		(R)YNEDLELEDAIHTAILTLK(E)	178	196	0
	C3	N4	2201.13	43.064	0.227156	2201.13	PSMA2		(R)YNEDLELEDAIHTAILTLK(E)	178	196	0
	C3	N2	2201.13	8.615	0.595148	2201.13	PSMA2		(R)YNEDLELEDAIHTAILTLK(E)	178	196	0
	C1	N6	2201.14	2.803	0.641033	2201.13	PSMA2		(R)YNEDLELEDAIHTAILTLK(E)	178	196	0
	C2	N5	2201.14	13.746	0.934972	2201.13	PSMA2		(R)YNEDLELEDAIHTAILTLK(E)	178	196	0
	C3	N3	2201.14	21.008	1.15531	2201.13	PSMA2		(R)YNEDLELEDAIHTAILTLK(E)	178	196	0
	C1	N4	2201.14	4.085	1.32295	2201.13	PSMA2		(R)YNEDLELEDAIHTAILTLK(E)	178	196	0
	C2	N3	2201.14	3.072	1.70185	2201.13	PSMA2		(R)YNEDLELEDAIHTAILTLK(E)	178	196	0
	C2	N1	2281.1	1.254	0.144667	2281.1	PSMA2	1Phospho	(R)YNEDLELEDAIHTAILTLK(E)	178	196	0
	C1	N2	1065.53	0.259	-3.15524	1065.53	PSMA2	1Acetyl 1Phospho	(R)RLTPTEVK(D)	220	227	1
	C1	N3	1065.53	0.298	-1.63956	1065.53	PSMA2	1Acetyl 1Phospho	(R)RLTPTEVK(D)	220	227	1
	C2	N3	1660.92	8.296	-2.06632	1660.93	PSMA2		(R)RLTPTEVKDYLAAIA(-)	220	234	2
	C1	N7	1660.92	1.913	-1.61657	1660.93	PSMA2		(R)RLTPTEVKDYLAAIA(-)	220	234	2
	C1	N5	1660.92	10.777	-1.52987	1660.93	PSMA2		(R)RLTPTEVKDYLAAIA(-)	220	234	2
	C3	N3	1660.92	17.445	-1.49977	1660.93	PSMA2		(R)RLTPTEVKDYLAAIA(-)	220	234	2
	C3	N3	1660.92	20.033	-1.35045	1660.93	PSMA2		(R)RLTPTEVKDYLAAIA(-)	220	234	2
	C1	N6	1660.92	9.999	-1.87305	1660.93	PSMA2		(R)RLTPTEVKDYLAAIA(-)	220	234	2
	C1	N5	1660.93	18.445	-1.05182	1660.93	PSMA2		(R)RLTPTEVKDYLAAIA(-)	220	234	2
	C1	N4	1660.93	16.02	-0.604482	1660.93	PSMA2		(R)RLTPTEVKDYLAAIA(-)	220	234	2
	C3	N2	1660.93	3.257	-0.337161	1660.93	PSMA2		(R)RLTPTEVKDYLAAIA(-)	220	234	2
	C1	N6	1660.93	2.803	-1.02894	1660.93	PSMA2		(R)RLTPTEVKDYLAAIA(-)	220	234	2
	C2	N4	1660.93	7.049	-0.302241	1660.93	PSMA2		(R)RLTPTEVKDYLAAIA(-)	220	234	2
	C2	N5	1660.93	24.754	-0.0584011	1660.93	PSMA2		(R)RLTPTEVKDYLAAIA(-)	220	234	2
	C2	N4	1660.93	43.797	-0.0391348	1660.93	PSMA2		(R)RLTPTEVKDYLAAIA(-)	220	234	2
	C3	N4	1660.93	23.283	-0.0361244	1660.93	PSMA2		(R)RLTPTEVKDYLAAIA(-)	220	234	2
	C1	N6	1660.93	11.408	-0.709243	1660.93	PSMA2		(R)RLTPTEVKDYLAAIA(-)	220	234	2
	C1	N5	1660.93	11.737	0.209522	1660.93	PSMA2		(R)RLTPTEVKDYLAAIA(-)	220	234	2
	C1	N4	1660.93	3.124	0.241431	1660.93	PSMA2		(R)RLTPTEVKDYLAAIA(-)	220	234	2
	C2	N3	1660.93	6.09	0.332344	1660.93	PSMA2		(R)RLTPTEVKDYLAAIA(-)	220	234	2
	C3	N4	1660.93	25.593	0.367265	1660.93	PSMA2		(R)RLTPTEVKDYLAAIA(-)	220	234	2
	C1	N7	1660.93	7.095	0.368469	1660.93	PSMA2		(R)RLTPTEVKDYLAAIA(-)	220	234	2
	C3	N4	1660.93	26.203	0.399777	1660.93	PSMA2		(R)RLTPTEVKDYLAAIA(-)	220	234	2
	C1	N4	1660.93	2.917	0.401583	1660.93	PSMA2		(R)RLTPTEVKDYLAAIA(-)	220	234	2
	C3	N2	1660.93	2.247	0.535243	1660.93	PSMA2		(R)RLTPTEVKDYLAAIA(-)	220	234	2
	C2	N3	1660.93	7.79	0.537049	1660.93	PSMA2		(R)RLTPTEVKDYLAAIA(-)	220	234	2
	C2	N3	1660.93	7.729	0.542468	1660.93	PSMA2		(R)RLTPTEVKDYLAAIA(-)	220	234	2
	C3	N3	1660.93	28.049	1.26014	1660.93	PSMA2		(R)RLTPTEVKDYLAAIA(-)	220	234	2
	C2	N5	1660.93	9.243	1.55154	1660.93	PSMA2		(R)RLTPTEVKDYLAAIA(-)	220	234	2
	C3	N2	1660.93	0.976	1.79177	1660.93	PSMA2		(R)RLTPTEVKDYLAAIA(-)	220	234	2
	C3	N2	1774.97	5.765	-1.54707	1774.97	PSMA2	1GlyGly	(R)RLTPTEVKDYLAAIA(-)	220	234	2
	C3	N3	1774.97	9.03	-1.46707	1774.97	PSMA2	1GlyGly	(R)RLTPTEVKDYLAAIA(-)	220	234	2
	C3	N2	1774.97	2.377	-1.4558	1774.97	PSMA2	1GlyGly	(R)RLTPTEVKDYLAAIA(-)	220	234	2
	C3	N3	1774.97	4.798	-1.36566	1774.97	PSMA2	1GlyGly	(R)RLTPTEVKDYLAAIA(-)	220	234	2
	C2	N3	1774.97	2.518	-0.338597	1774.97	PSMA2	1GlyGly	(R)RLTPTEVKDYLAAIA(-)	220	234	2
	C2	N4	1774.97	0.536	0.00732407	1774.97	PSMA2	1GlyGly	(R)RLTPTEVKDYLAAIA(-)	220	234	2
	C2	N3	1774.97	3.09	0.331837	1774.97	PSMA2	1GlyGly	(R)RLTPTEVKDYLAAIA(-)	220	234	2
	C2	N3	1774.97	2.527	1.25129	1774.97	PSMA2	1GlyGly	(R)RLTPTEVKDYLAAIA(-)	220	234	2
	C3	N4	1774.97	0.31	1.33692	1774.97	PSMA2	1GlyGly	(R)RLTPTEVKDYLAAIA(-)	220	234	2
	C3	N2	1774.97	3.405	1.38988	1774.97	PSMA2	1GlyGly	(R)RLTPTEVKDYLAAIA(-)	220	234	2
	C3	N3	1774.97	9.48	1.70369	1774.97	PSMA2	1GlyGly	(R)RLTPTEVKDYLAAIA(-)	220	234	2
	C2	N6	867.424	0.464	1.46987	867.422	PSMA2	1Phospho	(R)LTPTEVK(D)	221	227	0
	C3	N2	1504.82	1.294	-1.5344	1504.83	PSMA2		(R)LTPTEVKDYLAAIA(-)	221	234	1
	C1	N5	1504.82	5.586	-1.49586	1504.83	PSMA2		(R)LTPTEVKDYLAAIA(-)	221	234	1
	C3	N3	1504.82	3.319	-1.45532	1504.83	PSMA2		(R)LTPTEVKDYLAAIA(-)	221	234	1
	C2	N3	1504.82	4.1	-1.25729	1504.83	PSMA2		(R)LTPTEVKDYLAAIA(-)	221	234	1
	C1	N5	1504.82	9.178	-1.09714	1504.83	PSMA2		(R)LTPTEVKDYLAAIA(-)	221	234	1
	C3	N3	1504.82	9.305	-0.908412	1504.83	PSMA2		(R)LTPTEVKDYLAAIA(-)	221	234	1
	C2	N4	1504.82	5.793	-0.788796	1504.83	PSMA2		(R)LTPTEVKDYLAAIA(-)	221	234	1
	C1	N5	1504.82	4.327	-0.682472	1504.83	PSMA2		(R)LTPTEVKDYLAAIA(-)	221	234	1
	C1	N6	1504.82	5.874	-0.667852	1504.83	PSMA2		(R)LTPTEVKDYLAAIA(-)	221	234	1
	C1	N6	1504.82	2.173	-0.567508	1504.83	PSMA2		(R)LTPTEVKDYLAAIA(-)	221	234	1
	C2	N5	1504.82	10.226	-0.501055	1504.83	PSMA2		(R)LTPTEVKDYLAAIA(-)	221	234	1
	C2	N4	1504.83	35.334	-0.421311	1504.83	PSMA2		(R)LTPTEVKDYLAAIA(-)	221	234	1
	C1	N4	1504.83	6.752	-0.16281	1504.83	PSMA2		(R)LTPTEVKDYLAAIA(-)	221	234	1
	C2	N3	1504.83	3.807	-0.116293	1504.83	PSMA2		(R)LTPTEVKDYLAAIA(-)	221	234	1
	C1	N6	1504.83	7.019	-0.0139551	1504.83	PSMA2		(R)LTPTEVKDYLAAIA(-)	221	234	1
	C2	N3	1504.83	3.408	0.0398717	1504.83	PSMA2		(R)LTPTEVKDYLAAIA(-)	221	234	1
	C2	N5	1504.83	25.179	0.136893	1504.83	PSMA2		(R)LTPTEVKDYLAAIA(-)	221	234	1
	C3	N4	1504.83	16.545	0.265811	1504.83	PSMA2		(R)LTPTEVKDYLAAIA(-)	221	234	1
	C3	N4	1504.83	16.046	0.337581	1504.83	PSMA2		(R)LTPTEVKDYLAAIA(-)	221	234	1
	C1	N4	1504.83	1.457	0.392736	1504.83	PSMA2		(R)LTPTEVKDYLAAIA(-)	221	234	1
	C1	N7	1504.83	2.432	0.428621	1504.83	PSMA2		(R)LTPTEVKDYLAAIA(-)	221	234	1
	C3	N2	1504.83	0.906	0.499061	1504.83	PSMA2		(R)LTPTEVKDYLAAIA(-)	221	234	1
	C1	N4	1504.83	1.81	0.602063	1504.83	PSMA2		(R)LTPTEVKDYLAAIA(-)	221	234	1
	C3	N2	1504.83	0.34	0.624657	1504.83	PSMA2		(R)LTPTEVKDYLAAIA(-)	221	234	1
	C3	N4	1504.83	12.521	0.653231	1504.83	PSMA2		(R)LTPTEVKDYLAAIA(-)	221	234	1
	C3	N3	1504.83	7.906	0.95094	1504.83	PSMA2		(R)LTPTEVKDYLAAIA(-)	221	234	1
	C2	N3	1504.83	9.094	1.43937	1504.83	PSMA2		(R)LTPTEVKDYLAAIA(-)	221	234	1
	C3	N9	1626.81	1.961	1.72362	1626.8	PSMA2	1Acetyl 1Phospho	(R)LTPTEVKDYLAAIA(-)	221	234	1
	C3	N9	1626.81	0.891	3.45216	1626.8	PSMA2	1Acetyl 1Phospho	(R)LTPTEVKDYLAAIA(-)	221	234	1
	C3	N9	1626.81	1.071	3.71832	1626.8	PSMA2	1Acetyl 1Phospho	(R)LTPTEVKDYLAAIA(-)	221	234	1
	C2	N12	1626.81	33.369	4.00908	1626.8	PSMA2	1Acetyl 1Phospho	(R)LTPTEVKDYLAAIA(-)	221	234	1
	C2	N12	1684.81	0.918	2.83058	1684.81	PSMA2	1Phospho 1Succinyl	(R)LTPTEVKDYLAAIA(-)	221	234	1
	C3	N8	1778.8	65.699	-3.15157	1778.8	PSMA2	1GlyGly 2Phospho	(R)LTPTEVKDYLAAIA(-)	221	234	1
	C3	N7	1778.8	100	-0.175399	1778.8	PSMA2	1GlyGly 2Phospho	(R)LTPTEVKDYLAAIA(-)	221	234	1
	C3	N8	1778.8	51.937	-0.0612772	1778.8	PSMA2	1GlyGly 2Phospho	(R)LTPTEVKDYLAAIA(-)	221	234	1
	C3	N9	1778.8	8.205	0.762873	1778.8	PSMA2	1GlyGly 2Phospho	(R)LTPTEVKDYLAAIA(-)	221	234	1
	C1	N15	1778.8	7.873	1.46784	1778.8	PSMA2	1GlyGly 2Phospho	(R)LTPTEVKDYLAAIA(-)	221	234	1
	C3	N7	1778.8	26.59	1.53924	1778.8	PSMA2	1GlyGly 2Phospho	(R)LTPTEVKDYLAAIA(-)	221	234	1
	C3	N8	1778.8	100	1.96424	1778.8	PSMA2	1GlyGly 2Phospho	(R)LTPTEVKDYLAAIA(-)	221	234	1
	C2	N12	1778.8	3.073	2.02327	1778.8	PSMA2	1GlyGly 2Phospho	(R)LTPTEVKDYLAAIA(-)	221	234	1
	C1	N13	1778.81	100	2.60399	1778.8	PSMA2	1GlyGly 2Phospho	(R)LTPTEVKDYLAAIA(-)	221	234	1
	C3	N9	1778.81	9.948	2.76084	1778.8	PSMA2	1GlyGly 2Phospho	(R)LTPTEVKDYLAAIA(-)	221	234	1
	C3	N7	1778.81	86.721	2.8491	1778.8	PSMA2	1GlyGly 2Phospho	(R)LTPTEVKDYLAAIA(-)	221	234	1
	C2	N9	1778.81	100	3.13019	1778.8	PSMA2	1GlyGly 2Phospho	(R)LTPTEVKDYLAAIA(-)	221	234	1
	C1	N12	1778.81	100	3.33932	1778.8	PSMA2	1GlyGly 2Phospho	(R)LTPTEVKDYLAAIA(-)	221	234	1
	C1	N13	1778.81	100	3.38373	1778.8	PSMA2	1GlyGly 2Phospho	(R)LTPTEVKDYLAAIA(-)	221	234	1
	C3	N7	1778.81	83.376	3.40059	1778.8	PSMA2	1GlyGly 2Phospho	(R)LTPTEVKDYLAAIA(-)	221	234	1
	C1	N14	1778.81	60.922	3.55688	1778.8	PSMA2	1GlyGly 2Phospho	(R)LTPTEVKDYLAAIA(-)	221	234	1
	C2	N9	1778.81	100	3.57655	1778.8	PSMA2	1GlyGly 2Phospho	(R)LTPTEVKDYLAAIA(-)	221	234	1
	C2	N9	1778.81	100	3.62884	1778.8	PSMA2	1GlyGly 2Phospho	(R)LTPTEVKDYLAAIA(-)	221	234	1
	C3	N9	1778.81	7.254	3.64401	1778.8	PSMA2	1GlyGly 2Phospho	(R)LTPTEVKDYLAAIA(-)	221	234	1
	C3	N7	1778.81	49.979	3.66313	1778.8	PSMA2	1GlyGly 2Phospho	(R)LTPTEVKDYLAAIA(-)	221	234	1
	C2	N9	1778.81	98.323	3.66706	1778.8	PSMA2	1GlyGly 2Phospho	(R)LTPTEVKDYLAAIA(-)	221	234	1
	C1	N11	1778.81	100	3.71204	1778.8	PSMA2	1GlyGly 2Phospho	(R)LTPTEVKDYLAAIA(-)	221	234	1
	C1	N12	1778.81	100	3.81379	1778.8	PSMA2	1GlyGly 2Phospho	(R)LTPTEVKDYLAAIA(-)	221	234	1
	C1	N10	1917.88	0.636	-1.87603	1917.88	PSMA3	1Met-loss	(-)MSSIGTGYDLSASTFSPDGR(V)	1	20	0
	C3	N7	1917.88	0.594	0.787326	1917.88	PSMA3	1Met-loss	(-)MSSIGTGYDLSASTFSPDGR(V)	1	20	0
	C3	N7	1917.88	0.392	0.861887	1917.88	PSMA3	1Met-loss	(-)MSSIGTGYDLSASTFSPDGR(V)	1	20	0
	C3	N8	1959.89	0.206	-1.97766	1959.89	PSMA3	1Met-loss+Acetyl	(-)MSSIGTGYDLSASTFSPDGR(V)	1	20	0
	C3	N8	1959.9	0.587	1.89398	1959.89	PSMA3	1Met-loss+Acetyl	(-)MSSIGTGYDLSASTFSPDGR(V)	1	20	0
	C3	N7	1959.89	34.72	-3.21549	1959.89	PSMA3	1Met-loss+Acetyl	(-)MSSIGTGYDLSASTFSPDGR(V)	1	20	0
	C3	N7	1959.89	100	-1.93633	1959.89	PSMA3	1Met-loss+Acetyl	(-)MSSIGTGYDLSASTFSPDGR(V)	1	20	0
	C1	N14	1959.89	7.519	-1.45365	1959.89	PSMA3	1Met-loss+Acetyl	(-)MSSIGTGYDLSASTFSPDGR(V)	1	20	0
	C3	N6	1959.89	100	-1.45161	1959.89	PSMA3	1Met-loss+Acetyl	(-)MSSIGTGYDLSASTFSPDGR(V)	1	20	0
	C3	N7	1959.89	100	-1.28936	1959.89	PSMA3	1Met-loss+Acetyl	(-)MSSIGTGYDLSASTFSPDGR(V)	1	20	0
	C2	N8	1959.89	100	-1.07557	1959.89	PSMA3	1Met-loss+Acetyl	(-)MSSIGTGYDLSASTFSPDGR(V)	1	20	0
	C1	N14	1959.89	8.338	-0.951073	1959.89	PSMA3	1Met-loss+Acetyl	(-)MSSIGTGYDLSASTFSPDGR(V)	1	20	0
	C3	N7	1959.89	100	-0.828107	1959.89	PSMA3	1Met-loss+Acetyl	(-)MSSIGTGYDLSASTFSPDGR(V)	1	20	0
	C2	N8	1959.89	38.908	-0.814841	1959.89	PSMA3	1Met-loss+Acetyl	(-)MSSIGTGYDLSASTFSPDGR(V)	1	20	0
	C2	N11	1959.89	2.368	-0.720448	1959.89	PSMA3	1Met-loss+Acetyl	(-)MSSIGTGYDLSASTFSPDGR(V)	1	20	0
	C1	N10	1959.89	100	-0.653097	1959.89	PSMA3	1Met-loss+Acetyl	(-)MSSIGTGYDLSASTFSPDGR(V)	1	20	0
	C1	N14	1959.89	19.213	-0.619422	1959.89	PSMA3	1Met-loss+Acetyl	(-)MSSIGTGYDLSASTFSPDGR(V)	1	20	0
	C3	N6	1959.89	100	-0.541867	1959.89	PSMA3	1Met-loss+Acetyl	(-)MSSIGTGYDLSASTFSPDGR(V)	1	20	0
	C1	N14	1959.89	17.908	-0.525029	1959.89	PSMA3	1Met-loss+Acetyl	(-)MSSIGTGYDLSASTFSPDGR(V)	1	20	0
	C1	N9	1959.89	98.751	-0.495946	1959.89	PSMA3	1Met-loss+Acetyl	(-)MSSIGTGYDLSASTFSPDGR(V)	1	20	0
	C1	N11	1959.89	19.534	-0.37298	1959.89	PSMA3	1Met-loss+Acetyl	(-)MSSIGTGYDLSASTFSPDGR(V)	1	20	0
	C1	N8	1959.89	33.766	-0.338284	1959.89	PSMA3	1Met-loss+Acetyl	(-)MSSIGTGYDLSASTFSPDGR(V)	1	20	0
	C1	N9	1959.89	100	-0.212257	1959.89	PSMA3	1Met-loss+Acetyl	(-)MSSIGTGYDLSASTFSPDGR(V)	1	20	0
	C3	N6	1959.89	82.611	-0.115312	1959.89	PSMA3	1Met-loss+Acetyl	(-)MSSIGTGYDLSASTFSPDGR(V)	1	20	0
	C2	N8	1959.89	100	-0.103577	1959.89	PSMA3	1Met-loss+Acetyl	(-)MSSIGTGYDLSASTFSPDGR(V)	1	20	0
	C1	N8	1959.89	43.92	-0.0127558	1959.89	PSMA3	1Met-loss+Acetyl	(-)MSSIGTGYDLSASTFSPDGR(V)	1	20	0
	C1	N10	1959.89	100	0.00765348	1959.89	PSMA3	1Met-loss+Acetyl	(-)MSSIGTGYDLSASTFSPDGR(V)	1	20	0
	C1	N9	1959.89	100	0.0918417	1959.89	PSMA3	1Met-loss+Acetyl	(-)MSSIGTGYDLSASTFSPDGR(V)	1	20	0
	C1	N8	1959.89	43.815	0.174499	1959.89	PSMA3	1Met-loss+Acetyl	(-)MSSIGTGYDLSASTFSPDGR(V)	1	20	0
	C1	N10	1959.89	100	0.182153	1959.89	PSMA3	1Met-loss+Acetyl	(-)MSSIGTGYDLSASTFSPDGR(V)	1	20	0
	C1	N11	1959.89	23.954	0.345427	1959.89	PSMA3	1Met-loss+Acetyl	(-)MSSIGTGYDLSASTFSPDGR(V)	1	20	0
	C1	N12	1959.89	8.954	0.434717	1959.89	PSMA3	1Met-loss+Acetyl	(-)MSSIGTGYDLSASTFSPDGR(V)	1	20	0
	C1	N12	1959.89	10.17	0.577582	1959.89	PSMA3	1Met-loss+Acetyl	(-)MSSIGTGYDLSASTFSPDGR(V)	1	20	0
	C1	N13	1959.89	5.513	0.665852	1959.89	PSMA3	1Met-loss+Acetyl	(-)MSSIGTGYDLSASTFSPDGR(V)	1	20	0
	C1	N13	1959.89	5.795	0.676057	1959.89	PSMA3	1Met-loss+Acetyl	(-)MSSIGTGYDLSASTFSPDGR(V)	1	20	0
	C1	N14	1959.89	18.257	0.692894	1959.89	PSMA3	1Met-loss+Acetyl	(-)MSSIGTGYDLSASTFSPDGR(V)	1	20	0
	C2	N7	1959.89	11.678	0.77147	1959.89	PSMA3	1Met-loss+Acetyl	(-)MSSIGTGYDLSASTFSPDGR(V)	1	20	0
	C2	N7	1959.89	11.586	0.939336	1959.89	PSMA3	1Met-loss+Acetyl	(-)MSSIGTGYDLSASTFSPDGR(V)	1	20	0
	C1	N11	1959.89	22.515	0.959745	1959.89	PSMA3	1Met-loss+Acetyl	(-)MSSIGTGYDLSASTFSPDGR(V)	1	20	0
	C3	N5	1959.9	8.326	1.02608	1959.89	PSMA3	1Met-loss+Acetyl	(-)MSSIGTGYDLSASTFSPDGR(V)	1	20	0
	C1	N13	1959.9	4.63	1.13118	1959.89	PSMA3	1Met-loss+Acetyl	(-)MSSIGTGYDLSASTFSPDGR(V)	1	20	0
	C2	N7	1959.9	10.942	1.16996	1959.89	PSMA3	1Met-loss+Acetyl	(-)MSSIGTGYDLSASTFSPDGR(V)	1	20	0
	C2	N11	1959.9	9.173	1.17863	1959.89	PSMA3	1Met-loss+Acetyl	(-)MSSIGTGYDLSASTFSPDGR(V)	1	20	0
	C1	N14	1959.9	3.768	1.30262	1959.89	PSMA3	1Met-loss+Acetyl	(-)MSSIGTGYDLSASTFSPDGR(V)	1	20	0
	C1	N11	1959.9	23.767	1.52712	1959.89	PSMA3	1Met-loss+Acetyl	(-)MSSIGTGYDLSASTFSPDGR(V)	1	20	0
	C3	N5	1959.9	3.427	1.98735	1959.89	PSMA3	1Met-loss+Acetyl	(-)MSSIGTGYDLSASTFSPDGR(V)	1	20	0
	C3	N5	1959.9	3.698	2.38074	1959.89	PSMA3	1Met-loss+Acetyl	(-)MSSIGTGYDLSASTFSPDGR(V)	1	20	0
	C3	N5	1959.9	4.83	2.58483	1959.89	PSMA3	1Met-loss+Acetyl	(-)MSSIGTGYDLSASTFSPDGR(V)	1	20	0
	C3	N9	1959.9	0.621	3.10781	1959.89	PSMA3	1Met-loss+Acetyl	(-)MSSIGTGYDLSASTFSPDGR(V)	1	20	0
	C3	N7	1997.85	1.056	-0.775335	1997.85	PSMA3	1Met-loss 1Phospho	(-)MSSIGTGYDLSASTFSPDGR(V)	1	20	0
	C3	N7	1997.85	0.688	-0.744802	1997.85	PSMA3	1Met-loss 1Phospho	(-)MSSIGTGYDLSASTFSPDGR(V)	1	20	0
	C3	N7	1997.85	1.3	0.513552	1997.85	PSMA3	1Met-loss 1Phospho	(-)MSSIGTGYDLSASTFSPDGR(V)	1	20	0
	C3	N7	1997.85	0.814	1.65077	1997.85	PSMA3	1Met-loss 1Phospho	(-)MSSIGTGYDLSASTFSPDGR(V)	1	20	0
	C1	N11	1114.56	4.381	-0.626256	1114.56	PSMA3		(R)VFQVEYAMK(A)	21	29	0
	C2	N8	1114.56	10.837	-0.491674	1114.56	PSMA3		(R)VFQVEYAMK(A)	21	29	0
	C1	N13	1114.56	0.372	-0.276342	1114.56	PSMA3		(R)VFQVEYAMK(A)	21	29	0
	C1	N9	1114.56	8.94	-0.205462	1114.56	PSMA3		(R)VFQVEYAMK(A)	21	29	0
	C1	N12	1114.56	0.744	3.83649	1114.56	PSMA3		(R)VFQVEYAMK(A)	21	29	0
	C1	N10	1114.56	8.821	0.200976	1114.56	PSMA3		(R)VFQVEYAMK(A)	21	29	0
	C1	N11	1114.56	0.953	0.346325	1114.56	PSMA3		(R)VFQVEYAMK(A)	21	29	0
	C1	N8	1114.56	4.741	0.372344	1114.56	PSMA3		(R)VFQVEYAMK(A)	21	29	0
	C1	N8	1114.56	6.634	0.423485	1114.56	PSMA3		(R)VFQVEYAMK(A)	21	29	0
	C1	N9	1114.56	20.046	0.443224	1114.56	PSMA3		(R)VFQVEYAMK(A)	21	29	0
	C1	N10	1114.56	9.005	0.462065	1114.56	PSMA3		(R)VFQVEYAMK(A)	21	29	0
	C1	N10	1114.56	7.193	0.528459	1114.56	PSMA3		(R)VFQVEYAMK(A)	21	29	0
	C2	N8	1114.56	12.075	0.578703	1114.56	PSMA3		(R)VFQVEYAMK(A)	21	29	0
	C1	N11	1114.56	2.666	0.580498	1114.56	PSMA3		(R)VFQVEYAMK(A)	21	29	0
	C1	N8	1114.56	7.191	0.623564	1114.56	PSMA3		(R)VFQVEYAMK(A)	21	29	0
	C1	N11	1114.56	3.642	0.623564	1114.56	PSMA3		(R)VFQVEYAMK(A)	21	29	0
	C2	N8	1114.56	2.303	0.694444	1114.56	PSMA3		(R)VFQVEYAMK(A)	21	29	0
	C3	N7	1114.56	2.5	0.765324	1114.56	PSMA3		(R)VFQVEYAMK(A)	21	29	0
	C1	N12	1114.56	0.83	4.50581	1114.56	PSMA3		(R)VFQVEYAMK(A)	21	29	0
	C3	N6	1114.56	1.837	0.982449	1114.56	PSMA3		(R)VFQVEYAMK(A)	21	29	0
	C2	N7	1114.56	1.906	1.01475	1114.56	PSMA3		(R)VFQVEYAMK(A)	21	29	0
	C3	N7	1114.56	1.524	1.1601	1114.56	PSMA3		(R)VFQVEYAMK(A)	21	29	0
	C3	N6	1114.56	2.575	1.3198	1114.56	PSMA3		(R)VFQVEYAMK(A)	21	29	0
	C2	N7	1114.56	1.209	1.40145	1114.56	PSMA3		(R)VFQVEYAMK(A)	21	29	0
	C3	N7	1114.56	1.751	1.44093	1114.56	PSMA3		(R)VFQVEYAMK(A)	21	29	0
	C3	N7	1114.56	3.396	1.49655	1114.56	PSMA3		(R)VFQVEYAMK(A)	21	29	0
	C3	N6	1114.56	4.742	1.59345	1114.56	PSMA3		(R)VFQVEYAMK(A)	21	29	0
	C1	N9	1114.56	11.284	1.61857	1114.56	PSMA3		(R)VFQVEYAMK(A)	21	29	0
	C2	N7	1114.56	1.222	1.80609	1114.56	PSMA3		(R)VFQVEYAMK(A)	21	29	0
	C3	N7	1114.56	1.209	2.70868	1114.56	PSMA3		(R)VFQVEYAMK(A)	21	29	0
	C2	N7	1156.57	0.432	-4.8229	1156.57	PSMA3	1Acetyl	(R)VFQVEYAMK(A)	21	29	0
	C1	N7	1156.57	2.846	-4.11044	1156.57	PSMA3	1Acetyl	(R)VFQVEYAMK(A)	21	29	0
	C2	N6	1156.57	3.379	-3.8623	1156.57	PSMA3	1Acetyl	(R)VFQVEYAMK(A)	21	29	0
	C2	N7	1156.57	1.064	-2.04138	1156.57	PSMA3	1Acetyl	(R)VFQVEYAMK(A)	21	29	0
	C2	N6	1156.57	3.777	-0.959735	1156.57	PSMA3	1Acetyl	(R)VFQVEYAMK(A)	21	29	0
	C2	N6	1156.57	3.309	-0.645875	1156.57	PSMA3	1Acetyl	(R)VFQVEYAMK(A)	21	29	0
	C2	N8	1217.65	19.784	-0.341642	1217.65	PSMA3		(K)AVENSSTAIGIR(C)	30	41	0
	C1	N8	1217.65	5.215	0.417197	1217.65	PSMA3		(K)AVENSSTAIGIR(C)	30	41	0
	C2	N8	1217.65	1.347	0.910771	1217.65	PSMA3		(K)AVENSSTAIGIR(C)	30	41	0
	C1	N11	1217.65	3.58	1.23599	1217.65	PSMA3		(K)AVENSSTAIGIR(C)	30	41	0
	C1	N10	1217.65	7.951	1.23927	1217.65	PSMA3		(K)AVENSSTAIGIR(C)	30	41	0
	C1	N12	1217.65	0.197	1.2598	1217.65	PSMA3		(K)AVENSSTAIGIR(C)	30	41	0
	C1	N9	1217.65	15.246	1.26227	1217.65	PSMA3		(K)AVENSSTAIGIR(C)	30	41	0
	C1	N11	1217.65	6.67	1.31565	1217.65	PSMA3		(K)AVENSSTAIGIR(C)	30	41	0
	C1	N10	1217.65	17.12	1.34275	1217.65	PSMA3		(K)AVENSSTAIGIR(C)	30	41	0
	C1	N10	1217.65	18.023	1.35343	1217.65	PSMA3		(K)AVENSSTAIGIR(C)	30	41	0
	C3	N7	1217.65	8.213	1.39038	1217.65	PSMA3		(K)AVENSSTAIGIR(C)	30	41	0
	C3	N7	1217.65	6.311	1.507	1217.65	PSMA3		(K)AVENSSTAIGIR(C)	30	41	0
	C1	N8	1217.65	13.188	1.52753	1217.65	PSMA3		(K)AVENSSTAIGIR(C)	30	41	0
	C2	N8	1217.65	4.217	1.61787	1217.65	PSMA3		(K)AVENSSTAIGIR(C)	30	41	0
	C3	N7	1217.65	8.428	1.7156	1217.65	PSMA3		(K)AVENSSTAIGIR(C)	30	41	0
	C3	N6	1217.65	2.352	1.73202	1217.65	PSMA3		(K)AVENSSTAIGIR(C)	30	41	0
	C1	N9	1217.65	25.043	1.75256	1217.65	PSMA3		(K)AVENSSTAIGIR(C)	30	41	0
	C3	N7	1217.65	6.419	1.7583	1217.65	PSMA3		(K)AVENSSTAIGIR(C)	30	41	0
	C1	N14	1217.65	2.835	1.7698	1217.65	PSMA3		(K)AVENSSTAIGIR(C)	30	41	0
	C3	N6	1217.65	4.424	1.88396	1217.65	PSMA3		(K)AVENSSTAIGIR(C)	30	41	0
	C3	N6	1217.65	1.49	2.03999	1217.65	PSMA3		(K)AVENSSTAIGIR(C)	30	41	0
	C1	N11	1217.65	3.805	2.06545	1217.65	PSMA3		(K)AVENSSTAIGIR(C)	30	41	0
	C3	N7	1217.65	5.469	2.18453	1217.65	PSMA3		(K)AVENSSTAIGIR(C)	30	41	0
	C1	N8	1217.65	7.589	2.23709	1217.65	PSMA3		(K)AVENSSTAIGIR(C)	30	41	0
	C1	N13	1217.65	0.92	2.45473	1217.65	PSMA3		(K)AVENSSTAIGIR(C)	30	41	0
	C2	N7	1217.65	0.639	2.83661	1217.65	PSMA3		(K)AVENSSTAIGIR(C)	30	41	0
	C2	N7	1217.65	0.617	2.93762	1217.65	PSMA3		(K)AVENSSTAIGIR(C)	30	41	0
	C1	N14	1217.65	2.737	3.0411	1217.65	PSMA3		(K)AVENSSTAIGIR(C)	30	41	0
	C2	N7	1217.65	0.892	3.39752	1217.65	PSMA3		(K)AVENSSTAIGIR(C)	30	41	0
	C1	N10	1490.76	0.686	-0.929055	1490.76	PSMA3	1Acetyl	(K)AVENSSTAIGIRCK(D)	30	43	1
	C1	N9	1490.76	1.028	-0.831119	1490.76	PSMA3	1Acetyl	(K)AVENSSTAIGIRCK(D)	30	43	1
	C2	N9	1490.76	0.251	0.099278	1490.76	PSMA3	1Acetyl	(K)AVENSSTAIGIRCK(D)	30	43	1
	C3	N8	1490.77	0.193	2.77441	1490.76	PSMA3	1Acetyl	(K)AVENSSTAIGIRCK(D)	30	43	1
	C2	N4	2501.25	0.797	0.314243	2501.25	PSMA3	1Acetyl 1Phospho 1Succinyl	(R)RNIHKLLDEVFFSEKIYK(L)	30	52	2
	C2	N4	2501.25	0.285	1.26177	2501.25	PSMA3	1Acetyl 1Phospho 1Succinyl	(R)RNIHKLLDEVFFSEKIYK(L)	30	52	2
	C1	N10	1180.6	0.98	-1.21294	1180.6	PSMA3		(R)CKDGVVFGVEK(L)	42	52	1
	C1	N10	1180.6	0.573	-0.379467	1180.6	PSMA3		(R)CKDGVVFGVEK(L)	42	52	1
	C2	N8	1180.6	0.371	0.974077	1180.6	PSMA3		(R)CKDGVVFGVEK(L)	42	52	1
	C1	N13	1280.62	0.35	-0.851932	1280.62	PSMA3	1Succinyl	(R)CKDGVVFGVEK(L)	42	52	1
	C3	N5	1762.97	0.583	-2.38404	1762.98	PSMA3	1Acetyl	(R)CKDGVVFGVEKLVLSK(L)	42	57	2
	C3	N5	1762.97	0.873	-1.95068	1762.98	PSMA3	1Acetyl	(R)CKDGVVFGVEKLVLSK(L)	42	57	2
	C3	N1	1762.98	0.981	0.748733	1762.98	PSMA3	1Acetyl	(R)CKDGVVFGVEKLVLSK(L)	42	57	2
	C1	N3	1998.99	0.294	-1.93898	1999	PSMA3	2Acetyl 1GlyGly 1Phospho	(R)CKDGVVFGVEKLVLSK(L)	42	57	2
	C1	N3	2029.01	0.955	-3.16657	2029.02	PSMA3	2GlyGly 1Phospho	(R)CKDGVVFGVEKLVLSK(L)	42	57	2
	C3	N4	2029.01	10.216	-2.8058	2029.02	PSMA3	2GlyGly 1Phospho	(R)CKDGVVFGVEKLVLSK(L)	42	57	2
	C1	N2	2029.01	0.474	-2.35681	2029.02	PSMA3	2GlyGly 1Phospho	(R)CKDGVVFGVEKLVLSK(L)	42	57	2
	C2	N2	2029.02	0.889	-0.313452	2029.02	PSMA3	2GlyGly 1Phospho	(R)CKDGVVFGVEKLVLSK(L)	42	57	2
	C3	N5	2029.02	1.717	-0.280924	2029.02	PSMA3	2GlyGly 1Phospho	(R)CKDGVVFGVEKLVLSK(L)	42	57	2
	C3	N1	2029.02	0.306	1.99111	2029.02	PSMA3	2GlyGly 1Phospho	(R)CKDGVVFGVEKLVLSK(L)	42	57	2
	C3	N5	2029.02	1.56	2.08475	2029.02	PSMA3	2GlyGly 1Phospho	(R)CKDGVVFGVEKLVLSK(L)	42	57	2
	C3	N9	2071.03	2.554	0.919349	2071.03	PSMA3	1Acetyl 2GlyGly 1Phospho	(R)CKDGVVFGVEKLVLSK(L)	42	57	2
	C1	N4	1611.83	2.798	-3.03133	1611.84	PSMA3	1Acetyl 1Phospho	(K)DGVVFGVEKLVLSK(L)	44	57	1
	C3	N5	2490.25	1.62	-1.65325	2490.25	PSMA3	1Phospho	(K)DGVVFGVEKLVLSKLYEEGSNK(R)	44	65	2
	C3	N7	2524.33	2.03	-1.48792	2524.33	PSMA3	1GlyGly	(K)DGVVFGVEKLVLSKLYEEGSNK(R)	44	65	2
	C3	N7	2524.33	1.997	-0.0530834	2524.33	PSMA3	1GlyGly	(K)DGVVFGVEKLVLSKLYEEGSNK(R)	44	65	2
	C3	N7	2524.33	2.154	0.232537	2524.33	PSMA3	1GlyGly	(K)DGVVFGVEKLVLSKLYEEGSNK(R)	44	65	2
	C1	N11	681.355	1.339	-4.6114	681.358	PSMA3	1Acetyl 1Phospho	(K)LVLSK(L)	53	57	0
	C3	N7	681.355	0.933	-4.18577	681.358	PSMA3	1Acetyl 1Phospho	(K)LVLSK(L)	53	57	0
	C3	N8	681.356	0.289	-3.74988	681.358	PSMA3	1Acetyl 1Phospho	(K)LVLSK(L)	53	57	0
	C1	N11	681.356	3.97	-3.46221	681.358	PSMA3	1Acetyl 1Phospho	(K)LVLSK(L)	53	57	0
	C1	N12	681.356	1.549	-3.25381	681.358	PSMA3	1Acetyl 1Phospho	(K)LVLSK(L)	53	57	0
	C1	N11	681.356	4.8	-3.01898	681.358	PSMA3	1Acetyl 1Phospho	(K)LVLSK(L)	53	57	0
	C2	N10	681.356	6.917	-2.99403	681.358	PSMA3	1Acetyl 1Phospho	(K)LVLSK(L)	53	57	0
	C1	N12	681.356	0.682	-2.97055	681.358	PSMA3	1Acetyl 1Phospho	(K)LVLSK(L)	53	57	0
	C1	N10	681.356	0.561	-2.88542	681.358	PSMA3	1Acetyl 1Phospho	(K)LVLSK(L)	53	57	0
	C3	N7	681.356	0.29	-2.85754	681.358	PSMA3	1Acetyl 1Phospho	(K)LVLSK(L)	53	57	0
	C2	N9	681.356	2.618	-2.73865	681.358	PSMA3	1Acetyl 1Phospho	(K)LVLSK(L)	53	57	0
	C2	N9	681.357	0.759	-2.59776	681.358	PSMA3	1Acetyl 1Phospho	(K)LVLSK(L)	53	57	0
	C2	N9	681.357	2.042	-2.53905	681.358	PSMA3	1Acetyl 1Phospho	(K)LVLSK(L)	53	57	0
	C1	N11	681.357	5.482	-2.47888	681.358	PSMA3	1Acetyl 1Phospho	(K)LVLSK(L)	53	57	0
	C1	N10	681.357	0.491	-2.16627	681.358	PSMA3	1Acetyl 1Phospho	(K)LVLSK(L)	53	57	0
	C3	N8	681.357	0.234	-2.10462	681.358	PSMA3	1Acetyl 1Phospho	(K)LVLSK(L)	53	57	0
	C2	N4	1673.81	0.462	-3.92458	1673.81	PSMA3	1GlyGly 1Phospho	(K)LVLSKLYEEGSNK(R)	53	65	1
	C1	N4	1681.75	0.644	1.61498	1681.75	PSMA3	1Acetyl 2Phospho	(K)LVLSKLYEEGSNK(R)	53	65	1
	C1	N4	1681.75	0.282	3.61408	1681.75	PSMA3	1Acetyl 2Phospho	(K)LVLSKLYEEGSNK(R)	53	65	1
	C1	N11	1895.85	0.819	-0.303821	1895.86	PSMA3	2Phospho 1Succinyl	(K)LVLSKLYEEGSNKR(L)	53	66	2
	C1	N8	1937.86	1.058	-2.01511	1937.87	PSMA3	1Acetyl 2Phospho 1Succinyl	(K)LVLSKLYEEGSNKR(L)	53	66	2
	C1	N8	1137.55	1.438	-1.30192	1137.55	PSMA3	1Acetyl	(K)LYEEGSNKR(L)	58	66	1
	C1	N8	1137.55	2.12	-0.247021	1137.55	PSMA3	1Acetyl	(K)LYEEGSNKR(L)	58	66	1
	C3	N6	1137.55	0.996	0.115159	1137.55	PSMA3	1Acetyl	(K)LYEEGSNKR(L)	58	66	1
	C3	N7	1137.55	0.472	0.588104	1137.55	PSMA3	1Acetyl	(K)LYEEGSNKR(L)	58	66	1
	C1	N8	1137.55	1.49	0.908967	1137.55	PSMA3	1Acetyl	(K)LYEEGSNKR(L)	58	66	1
	C3	N7	1137.55	0.866	0.995117	1137.55	PSMA3	1Acetyl	(K)LYEEGSNKR(L)	58	66	1
	C3	N7	1137.55	1.023	1.1595	1137.55	PSMA3	1Acetyl	(K)LYEEGSNKR(L)	58	66	1
	C2	N8	1137.55	2.089	1.18588	1137.55	PSMA3	1Acetyl	(K)LYEEGSNKR(L)	58	66	1
	C3	N6	1137.55	0.494	1.18764	1137.55	PSMA3	1Acetyl	(K)LYEEGSNKR(L)	58	66	1
	C3	N7	1137.56	0.828	1.55069	1137.55	PSMA3	1Acetyl	(K)LYEEGSNKR(L)	58	66	1
	C2	N7	1137.56	0.278	1.59992	1137.55	PSMA3	1Acetyl	(K)LYEEGSNKR(L)	58	66	1
	C2	N8	1137.56	1.259	1.81178	1137.55	PSMA3	1Acetyl	(K)LYEEGSNKR(L)	58	66	1
	C3	N6	1137.56	0.91	1.89441	1137.55	PSMA3	1Acetyl	(K)LYEEGSNKR(L)	58	66	1
	C1	N10	1137.56	1.757	2.35505	1137.55	PSMA3	1Acetyl	(K)LYEEGSNKR(L)	58	66	1
	C1	N4	1953.97	1.008	-2.78254	1953.98	PSMA3	1GlyGly	(K)LYEEGSNKRLFNVDR(H)	58	72	2
	C1	N9	1961.91	25.952	-0.790556	1961.91	PSMA3	1Acetyl 1Phospho	(K)LYEEGSNKRLFNVDR(H)	58	72	2
	C1	N9	1961.91	44.768	0.939389	1961.91	PSMA3	1Acetyl 1Phospho	(K)LYEEGSNKRLFNVDR(H)	58	72	2
	C1	N10	919.508	0.799	-2.78518	919.511	PSMA3		(K)RLFNVDR(H)	66	72	1
	C1	N8	919.509	0.976	-2.45348	919.511	PSMA3		(K)RLFNVDR(H)	66	72	1
	C1	N11	919.509	0.41	-1.92385	919.511	PSMA3		(K)RLFNVDR(H)	66	72	1
	C1	N8	919.509	0.849	-1.79552	919.511	PSMA3		(K)RLFNVDR(H)	66	72	1
	C3	N7	919.509	0.852	-1.7629	919.511	PSMA3		(K)RLFNVDR(H)	66	72	1
	C3	N7	919.509	0.469	-1.55735	919.511	PSMA3		(K)RLFNVDR(H)	66	72	1
	C1	N9	919.509	2.791	-1.42576	919.511	PSMA3		(K)RLFNVDR(H)	66	72	1
	C3	N7	919.51	0.385	-1.03968	919.511	PSMA3		(K)RLFNVDR(H)	66	72	1
	C1	N10	919.51	0.677	-0.918968	919.511	PSMA3		(K)RLFNVDR(H)	66	72	1
	C3	N7	919.51	0.284	-0.681885	919.511	PSMA3		(K)RLFNVDR(H)	66	72	1
	C1	N11	763.408	2.197	-1.92951	763.41	PSMA3		(R)LFNVDR(H)	67	72	0
	C1	N9	763.408	14.495	-1.74088	763.41	PSMA3		(R)LFNVDR(H)	67	72	0
	C1	N11	763.409	1.857	-1.17892	763.41	PSMA3		(R)LFNVDR(H)	67	72	0
	C1	N8	763.409	5.025	-0.941828	763.41	PSMA3		(R)LFNVDR(H)	67	72	0
	C1	N8	763.409	5.51	-0.741411	763.41	PSMA3		(R)LFNVDR(H)	67	72	0
	C1	N10	763.409	10.751	-0.708663	763.41	PSMA3		(R)LFNVDR(H)	67	72	0
	C1	N10	763.409	9.03	-0.665436	763.41	PSMA3		(R)LFNVDR(H)	67	72	0
	C1	N8	763.409	5.019	-0.665436	763.41	PSMA3		(R)LFNVDR(H)	67	72	0
	C1	N12	763.409	0.287	-0.652337	763.41	PSMA3		(R)LFNVDR(H)	67	72	0
	C3	N6	763.409	1.803	-0.551474	763.41	PSMA3		(R)LFNVDR(H)	67	72	0
	C3	N7	763.409	5.817	-0.522655	763.41	PSMA3		(R)LFNVDR(H)	67	72	0
	C1	N11	763.409	3.243	-0.480738	763.41	PSMA3		(R)LFNVDR(H)	67	72	0
	C1	N9	763.409	21.202	-0.472879	763.41	PSMA3		(R)LFNVDR(H)	67	72	0
	C3	N6	763.409	2.25	-0.340577	763.41	PSMA3		(R)LFNVDR(H)	67	72	0
	C3	N7	763.409	3.15	-0.335338	763.41	PSMA3		(R)LFNVDR(H)	67	72	0
	C1	N11	763.409	2.948	-0.268532	763.41	PSMA3		(R)LFNVDR(H)	67	72	0
	C1	N10	763.409	4.391	-0.263293	763.41	PSMA3		(R)LFNVDR(H)	67	72	0
	C2	N8	763.41	1.783	-0.254123	763.41	PSMA3		(R)LFNVDR(H)	67	72	0
	C2	N8	763.41	9.525	-0.239714	763.41	PSMA3		(R)LFNVDR(H)	67	72	0
	C3	N7	763.41	5.316	-0.168979	763.41	PSMA3		(R)LFNVDR(H)	67	72	0
	C3	N7	763.41	1.758	0.0628758	763.41	PSMA3		(R)LFNVDR(H)	67	72	0
	C3	N7	763.41	3.7	0.117892	763.41	PSMA3		(R)LFNVDR(H)	67	72	0
	C2	N8	763.41	0.613	0.406073	763.41	PSMA3		(R)LFNVDR(H)	67	72	0
	C2	N7	763.41	0.264	0.671985	763.41	PSMA3		(R)LFNVDR(H)	67	72	0
	C2	N7	763.41	0.372	0.935277	763.41	PSMA3		(R)LFNVDR(H)	67	72	0
	C2	N7	763.411	0.382	1.08199	763.41	PSMA3		(R)LFNVDR(H)	67	72	0
	C3	N6	763.411	3.837	1.2955	763.41	PSMA3		(R)LFNVDR(H)	67	72	0
	C1	N9	2125.13	1.871	-1.64884	2125.13	PSMA3		(R)LFNVDRHVGMAVAGLLADAR(S)	67	86	1
	C2	N8	2125.13	5.395	0.0649371	2125.13	PSMA3		(R)LFNVDRHVGMAVAGLLADAR(S)	67	86	1
	C3	N5	2125.14	0.074	1.19992	2125.13	PSMA3		(R)LFNVDRHVGMAVAGLLADAR(S)	67	86	1
	C2	N7	2125.14	0.312	1.63331	2125.13	PSMA3		(R)LFNVDRHVGMAVAGLLADAR(S)	67	86	1
	C2	N8	2125.14	2.805	2.11139	2125.13	PSMA3		(R)LFNVDRHVGMAVAGLLADAR(S)	67	86	1
	C3	N6	2125.14	1.828	2.38102	2125.13	PSMA3		(R)LFNVDRHVGMAVAGLLADAR(S)	67	86	1
	C1	N13	1380.74	1.223	-2.60368	1380.74	PSMA3		(R)HVGMAVAGLLADAR(S)	73	86	0
	C1	N13	1380.74	0.355	-2.35888	1380.74	PSMA3		(R)HVGMAVAGLLADAR(S)	73	86	0
	C1	N11	1380.74	2.234	-2.20244	1380.74	PSMA3		(R)HVGMAVAGLLADAR(S)	73	86	0
	C3	N7	1380.74	15.925	-1.55134	1380.74	PSMA3		(R)HVGMAVAGLLADAR(S)	73	86	0
	C1	N11	1380.74	7.879	-1.19356	1380.74	PSMA3		(R)HVGMAVAGLLADAR(S)	73	86	0
	C3	N7	1380.74	16.859	-1.1378	1380.74	PSMA3		(R)HVGMAVAGLLADAR(S)	73	86	0
	C3	N7	1380.74	15.914	-0.881411	1380.74	PSMA3		(R)HVGMAVAGLLADAR(S)	73	86	0
	C2	N8	1380.74	39.118	-0.806813	1380.74	PSMA3		(R)HVGMAVAGLLADAR(S)	73	86	0
	C1	N11	1380.74	9.62	-0.629372	1380.74	PSMA3		(R)HVGMAVAGLLADAR(S)	73	86	0
	C3	N5	1380.74	0.255	-0.560569	1380.74	PSMA3		(R)HVGMAVAGLLADAR(S)	73	86	0
	C3	N7	1380.74	26.079	-0.468589	1380.74	PSMA3		(R)HVGMAVAGLLADAR(S)	73	86	0
	C1	N11	1380.74	5.214	-0.438171	1380.74	PSMA3		(R)HVGMAVAGLLADAR(S)	73	86	0
	C3	N5	1380.74	0.17	-0.399785	1380.74	PSMA3		(R)HVGMAVAGLLADAR(S)	73	86	0
	C3	N6	1380.74	12.319	-0.396888	1380.74	PSMA3		(R)HVGMAVAGLLADAR(S)	73	86	0
	C3	N7	1380.74	21.572	-0.388197	1380.74	PSMA3		(R)HVGMAVAGLLADAR(S)	73	86	0
	C3	N5	1380.74	0.557	-0.307081	1380.74	PSMA3		(R)HVGMAVAGLLADAR(S)	73	86	0
	C1	N9	1380.74	39.645	-0.291148	1380.74	PSMA3		(R)HVGMAVAGLLADAR(S)	73	86	0
	C1	N10	1380.74	21.546	-0.176717	1380.74	PSMA3		(R)HVGMAVAGLLADAR(S)	73	86	0
	C1	N8	1380.74	8.897	-0.0340397	1380.74	PSMA3		(R)HVGMAVAGLLADAR(S)	73	86	0
	C1	N8	1380.74	18.13	-0.0282457	1380.74	PSMA3		(R)HVGMAVAGLLADAR(S)	73	86	0
	C2	N8	1380.74	35.897	0.0811158	1380.74	PSMA3		(R)HVGMAVAGLLADAR(S)	73	86	0
	C1	N8	1380.74	15.021	0.11081	1380.74	PSMA3		(R)HVGMAVAGLLADAR(S)	73	86	0
	C2	N8	1380.74	10.755	0.136883	1380.74	PSMA3		(R)HVGMAVAGLLADAR(S)	73	86	0
	C1	N10	1380.74	21.438	0.180338	1380.74	PSMA3		(R)HVGMAVAGLLADAR(S)	73	86	0
	C1	N10	1380.74	26.471	0.224517	1380.74	PSMA3		(R)HVGMAVAGLLADAR(S)	73	86	0
	C1	N13	1380.74	0.792	0.232484	1380.74	PSMA3		(R)HVGMAVAGLLADAR(S)	73	86	0
	C1	N9	1380.74	49.013	0.236105	1380.74	PSMA3		(R)HVGMAVAGLLADAR(S)	73	86	0
	C3	N6	1380.74	12.818	0.388921	1380.74	PSMA3		(R)HVGMAVAGLLADAR(S)	73	86	0
	C2	N7	1380.74	3.259	0.730042	1380.74	PSMA3		(R)HVGMAVAGLLADAR(S)	73	86	0
	C3	N5	1380.74	1.691	0.734387	1380.74	PSMA3		(R)HVGMAVAGLLADAR(S)	73	86	0
	C3	N6	1380.74	19.29	0.808985	1380.74	PSMA3		(R)HVGMAVAGLLADAR(S)	73	86	0
	C2	N7	1380.74	2.982	0.857509	1380.74	PSMA3		(R)HVGMAVAGLLADAR(S)	73	86	0
	C1	N9	1380.74	24.278	0.895895	1380.74	PSMA3		(R)HVGMAVAGLLADAR(S)	73	86	0
	C2	N7	1380.74	2.6	1.69836	1380.74	PSMA3		(R)HVGMAVAGLLADAR(S)	73	86	0
	C1	N9	825.384	1.662	-3.34753	825.387	PSMA3	1Phospho	(R)SLADIAR(E)	87	93	0
	C1	N8	825.384	2.11	-2.99618	825.387	PSMA3	1Phospho	(R)SLADIAR(E)	87	93	0
	C1	N8	825.384	3.5	-2.86049	825.387	PSMA3	1Phospho	(R)SLADIAR(E)	87	93	0
	C1	N7	825.384	1.033	-2.74539	825.387	PSMA3	1Phospho	(R)SLADIAR(E)	87	93	0
	C1	N8	825.384	2.895	-2.67996	825.387	PSMA3	1Phospho	(R)SLADIAR(E)	87	93	0
	C3	N6	825.385	0.441	-2.49823	825.387	PSMA3	1Phospho	(R)SLADIAR(E)	87	93	0
	C3	N6	825.385	1.184	-2.20867	825.387	PSMA3	1Phospho	(R)SLADIAR(E)	87	93	0
	C1	N7	825.385	1.049	-2.03663	825.387	PSMA3	1Phospho	(R)SLADIAR(E)	87	93	0
	C2	N7	825.385	3.453	-1.33271	825.387	PSMA3	1Phospho	(R)SLADIAR(E)	87	93	0
	C2	N7	825.385	1.879	-1.33271	825.387	PSMA3	1Phospho	(R)SLADIAR(E)	87	93	0
	C2	N7	825.385	1.226	-1.33271	825.387	PSMA3	1Phospho	(R)SLADIAR(E)	87	93	0
	C2	N8	1578.79	54.868	-1.12935	1578.79	PSMA3		(R)SLADIAREEASNFR(S)	87	100	1
	C3	N5	1578.79	0.903	-0.950731	1578.79	PSMA3		(R)SLADIAREEASNFR(S)	87	100	1
	C2	N8	1578.79	13.646	-0.0145681	1578.79	PSMA3		(R)SLADIAREEASNFR(S)	87	100	1
	C3	N5	1578.79	1.003	0.0608062	1578.79	PSMA3		(R)SLADIAREEASNFR(S)	87	100	1
	C1	N8	1578.79	11.318	0.104511	1578.79	PSMA3		(R)SLADIAREEASNFR(S)	87	100	1
	C1	N11	1578.79	7.204	0.198253	1578.79	PSMA3		(R)SLADIAREEASNFR(S)	87	100	1
	C2	N8	1578.79	38.832	0.333167	1578.79	PSMA3		(R)SLADIAREEASNFR(S)	87	100	1
	C1	N11	1578.79	6.709	0.378772	1578.79	PSMA3		(R)SLADIAREEASNFR(S)	87	100	1
	C1	N10	1578.79	25.584	0.381939	1578.79	PSMA3		(R)SLADIAREEASNFR(S)	87	100	1
	C1	N9	1578.79	100	0.396507	1578.79	PSMA3		(R)SLADIAREEASNFR(S)	87	100	1
	C1	N10	1578.79	33.284	0.441478	1578.79	PSMA3		(R)SLADIAREEASNFR(S)	87	100	1
	C1	N12	1578.79	2.327	0.450979	1578.79	PSMA3		(R)SLADIAREEASNFR(S)	87	100	1
	C1	N9	1578.79	53.247	0.481382	1578.79	PSMA3		(R)SLADIAREEASNFR(S)	87	100	1
	C1	N9	1578.79	38.11	0.485182	1578.79	PSMA3		(R)SLADIAREEASNFR(S)	87	100	1
	C1	N8	1578.79	16.466	0.627063	1578.79	PSMA3		(R)SLADIAREEASNFR(S)	87	100	1
	C1	N14	1578.79	4.574	0.66	1578.79	PSMA3		(R)SLADIAREEASNFR(S)	87	100	1
	C1	N10	1578.79	23.914	0.710038	1578.79	PSMA3		(R)SLADIAREEASNFR(S)	87	100	1
	C1	N8	1578.79	16.125	0.734741	1578.79	PSMA3		(R)SLADIAREEASNFR(S)	87	100	1
	C1	N11	1578.79	6.069	0.908291	1578.79	PSMA3		(R)SLADIAREEASNFR(S)	87	100	1
	C1	N13	1578.79	1.045	0.980499	1578.79	PSMA3		(R)SLADIAREEASNFR(S)	87	100	1
	C3	N7	1578.79	2.29	1.03117	1578.79	PSMA3		(R)SLADIAREEASNFR(S)	87	100	1
	C1	N11	1578.79	6.539	1.05144	1578.79	PSMA3		(R)SLADIAREEASNFR(S)	87	100	1
	C2	N7	1578.79	8.782	1.09134	1578.79	PSMA3		(R)SLADIAREEASNFR(S)	87	100	1
	C2	N7	1578.79	7.758	1.14328	1578.79	PSMA3		(R)SLADIAREEASNFR(S)	87	100	1
	C3	N7	1578.79	1.006	1.26869	1578.79	PSMA3		(R)SLADIAREEASNFR(S)	87	100	1
	C1	N13	1578.79	1.131	1.37194	1578.79	PSMA3		(R)SLADIAREEASNFR(S)	87	100	1
	C2	N7	1578.79	8.573	1.62276	1578.79	PSMA3		(R)SLADIAREEASNFR(S)	87	100	1
	C3	N6	1578.79	2.789	1.65507	1578.79	PSMA3		(R)SLADIAREEASNFR(S)	87	100	1
	C1	N12	1578.79	2	1.66837	1578.79	PSMA3		(R)SLADIAREEASNFR(S)	87	100	1
	C3	N5	1578.79	3.471	1.90652	1578.79	PSMA3		(R)SLADIAREEASNFR(S)	87	100	1
	C2	N9	1578.79	0.389	2.04017	1578.79	PSMA3		(R)SLADIAREEASNFR(S)	87	100	1
	C3	N7	1578.79	1.499	2.0408	1578.79	PSMA3		(R)SLADIAREEASNFR(S)	87	100	1
	C1	N13	1578.79	1.38	2.06297	1578.79	PSMA3		(R)SLADIAREEASNFR(S)	87	100	1
	C3	N6	1578.79	2.604	2.27073	1578.79	PSMA3		(R)SLADIAREEASNFR(S)	87	100	1
	C3	N5	1578.79	1.106	2.34357	1578.79	PSMA3		(R)SLADIAREEASNFR(S)	87	100	1
	C3	N7	1578.79	1.925	2.68497	1578.79	PSMA3		(R)SLADIAREEASNFR(S)	87	100	1
	C3	N6	1578.79	1.729	2.76224	1578.79	PSMA3		(R)SLADIAREEASNFR(S)	87	100	1
	C3	N7	1578.79	1.252	3.7611	1578.79	PSMA3		(R)SLADIAREEASNFR(S)	87	100	1
	C1	N11	852.383	1.746	-1.77737	852.385	PSMA3		(R)EEASNFR(S)	94	100	0
	C1	N9	852.384	14.741	-0.901003	852.385	PSMA3		(R)EEASNFR(S)	94	100	0
	C1	N11	852.384	1.794	-0.519719	852.385	PSMA3		(R)EEASNFR(S)	94	100	0
	C1	N8	852.384	6.344	-0.415306	852.385	PSMA3		(R)EEASNFR(S)	94	100	0
	C1	N8	852.384	10.415	-0.403574	852.385	PSMA3		(R)EEASNFR(S)	94	100	0
	C1	N11	852.384	4.533	-0.204133	852.385	PSMA3		(R)EEASNFR(S)	94	100	0
	C1	N10	852.384	12.071	-0.188882	852.385	PSMA3		(R)EEASNFR(S)	94	100	0
	C1	N10	852.384	2.953	-0.185362	852.385	PSMA3		(R)EEASNFR(S)	94	100	0
	C1	N8	852.384	6.885	-0.150167	852.385	PSMA3		(R)EEASNFR(S)	94	100	0
	C1	N10	852.385	10.635	-0.0962007	852.385	PSMA3		(R)EEASNFR(S)	94	100	0
	C1	N9	852.385	19.25	-0.0551394	852.385	PSMA3		(R)EEASNFR(S)	94	100	0
	C1	N12	852.385	0.292	-0.0187709	852.385	PSMA3		(R)EEASNFR(S)	94	100	0
	C1	N11	852.385	3.197	0.0058659	852.385	PSMA3		(R)EEASNFR(S)	94	100	0
	C3	N6	852.385	2.242	0.0351954	852.385	PSMA3		(R)EEASNFR(S)	94	100	0
	C2	N8	852.385	1.573	0.100893	852.385	PSMA3		(R)EEASNFR(S)	94	100	0
	C2	N8	852.385	8.025	0.131396	852.385	PSMA3		(R)EEASNFR(S)	94	100	0
	C3	N7	852.385	8.399	0.422344	852.385	PSMA3		(R)EEASNFR(S)	94	100	0
	C3	N7	852.385	4.167	0.48335	852.385	PSMA3		(R)EEASNFR(S)	94	100	0
	C3	N6	852.385	4.54	0.485696	852.385	PSMA3		(R)EEASNFR(S)	94	100	0
	C3	N7	852.385	5.843	0.573684	852.385	PSMA3		(R)EEASNFR(S)	94	100	0
	C3	N6	852.385	8.023	0.581897	852.385	PSMA3		(R)EEASNFR(S)	94	100	0
	C1	N9	852.385	3.362	0.586589	852.385	PSMA3		(R)EEASNFR(S)	94	100	0
	C2	N7	852.385	0.637	0.698041	852.385	PSMA3		(R)EEASNFR(S)	94	100	0
	C3	N7	852.385	5.648	0.703907	852.385	PSMA3		(R)EEASNFR(S)	94	100	0
	C3	N5	852.386	0.284	1.11452	852.385	PSMA3		(R)EEASNFR(S)	94	100	0
	C3	N7	852.386	4.459	1.14033	852.385	PSMA3		(R)EEASNFR(S)	94	100	0
	C2	N8	852.386	0.336	1.22245	852.385	PSMA3		(R)EEASNFR(S)	94	100	0
	C2	N7	852.386	0.311	1.82312	852.385	PSMA3		(R)EEASNFR(S)	94	100	0
	C3	N5	852.388	0.055	4.1284	852.385	PSMA3		(R)EEASNFR(S)	94	100	0
	C1	N11	1152.6	0.769	-1.7031	1152.6	PSMA3		(R)SNFGYNIPLK(H)	101	110	0
	C1	N9	1152.6	6.147	-0.894496	1152.6	PSMA3		(R)SNFGYNIPLK(H)	101	110	0
	C1	N10	1152.6	5.565	-0.838102	1152.6	PSMA3		(R)SNFGYNIPLK(H)	101	110	0
	C1	N10	1152.6	5.241	-0.765224	1152.6	PSMA3		(R)SNFGYNIPLK(H)	101	110	0
	C1	N8	1152.6	3.619	-0.756548	1152.6	PSMA3		(R)SNFGYNIPLK(H)	101	110	0
	C1	N11	1152.6	2.009	-0.661979	1152.6	PSMA3		(R)SNFGYNIPLK(H)	101	110	0
	C1	N12	1152.6	0.528	-0.639422	1152.6	PSMA3		(R)SNFGYNIPLK(H)	101	110	0
	C2	N8	1152.6	8.667	-0.579557	1152.6	PSMA3		(R)SNFGYNIPLK(H)	101	110	0
	C1	N10	1152.6	6.08	-0.550059	1152.6	PSMA3		(R)SNFGYNIPLK(H)	101	110	0
	C1	N9	1152.6	12.526	-0.380877	1152.6	PSMA3		(R)SNFGYNIPLK(H)	101	110	0
	C1	N8	1152.6	3.052	-0.17699	1152.6	PSMA3		(R)SNFGYNIPLK(H)	101	110	0
	C2	N8	1152.6	12.273	-0.144889	1152.6	PSMA3		(R)SNFGYNIPLK(H)	101	110	0
	C1	N12	1152.6	0.38	-0.0937008	1152.6	PSMA3		(R)SNFGYNIPLK(H)	101	110	0
	C2	N7	1152.6	0.626	-0.004338	1152.6	PSMA3		(R)SNFGYNIPLK(H)	101	110	0
	C2	N7	1152.61	1.34	0.201283	1152.6	PSMA3		(R)SNFGYNIPLK(H)	101	110	0
	C1	N8	1152.61	3.99	0.232517	1152.6	PSMA3		(R)SNFGYNIPLK(H)	101	110	0
	C3	N7	1152.61	6.907	0.258545	1152.6	PSMA3		(R)SNFGYNIPLK(H)	101	110	0
	C2	N8	1152.61	2.984	0.346172	1152.6	PSMA3		(R)SNFGYNIPLK(H)	101	110	0
	C1	N11	1152.61	3.062	0.39389	1152.6	PSMA3		(R)SNFGYNIPLK(H)	101	110	0
	C3	N7	1152.61	11.39	0.423389	1152.6	PSMA3		(R)SNFGYNIPLK(H)	101	110	0
	C3	N6	1152.61	5.111	0.482385	1152.6	PSMA3		(R)SNFGYNIPLK(H)	101	110	0
	C3	N7	1152.61	6.358	0.564807	1152.6	PSMA3		(R)SNFGYNIPLK(H)	101	110	0
	C3	N7	1152.61	6.419	0.578689	1152.6	PSMA3		(R)SNFGYNIPLK(H)	101	110	0
	C3	N7	1152.61	9.727	0.767825	1152.6	PSMA3		(R)SNFGYNIPLK(H)	101	110	0
	C3	N6	1152.61	7.746	0.813808	1152.6	PSMA3		(R)SNFGYNIPLK(H)	101	110	0
	C3	N6	1152.61	10.686	0.937875	1152.6	PSMA3		(R)SNFGYNIPLK(H)	101	110	0
	C2	N7	1152.61	0.957	1.06975	1152.6	PSMA3		(R)SNFGYNIPLK(H)	101	110	0
	C3	N5	1152.61	0.65	1.58944	1152.6	PSMA3		(R)SNFGYNIPLK(H)	101	110	0
	C1	N9	1152.61	8.341	1.90351	1152.6	PSMA3		(R)SNFGYNIPLK(H)	101	110	0
	C2	N8	1744.91	0.892	-0.786286	1744.91	PSMA3		(R)SNFGYNIPLKHLADR(V)	101	115	1
	C2	N8	1744.91	2.796	-0.0338126	1744.91	PSMA3		(R)SNFGYNIPLKHLADR(V)	101	115	1
	C2	N8	1744.91	2.919	0.543293	1744.91	PSMA3		(R)SNFGYNIPLKHLADR(V)	101	115	1
	C1	N8	1744.92	0.589	1.30723	1744.91	PSMA3		(R)SNFGYNIPLKHLADR(V)	101	115	1
	C1	N9	1744.92	1.199	2.13363	1744.91	PSMA3		(R)SNFGYNIPLKHLADR(V)	101	115	1
	C3	N6	1744.92	1.595	2.31071	1744.91	PSMA3		(R)SNFGYNIPLKHLADR(V)	101	115	1
	C3	N6	1744.92	2.206	2.36687	1744.91	PSMA3		(R)SNFGYNIPLKHLADR(V)	101	115	1
	C3	N7	1744.92	0.483	2.64769	1744.91	PSMA3		(R)SNFGYNIPLKHLADR(V)	101	115	1
	C1	N8	1866.95	0.595	1.97916	1866.95	PSMA3	1Acetyl 1Phospho	(K)ARQAAKTEIEKLQMK(E)	101	115	1
	C2	N2	1938.92	3.94	0.424462	1938.92	PSMA3	1GlyGly 1Phospho	(R)SNFGYNIPLKHLADR(V)	101	115	1
	C1	N9	2004.86	2.861	-1.60809	2004.86	PSMA3	2Phospho 1Succinyl	(R)SNFGYNIPLKHLADR(V)	101	115	1
	C2	N3	1344.71	0.61	2.30607	1344.71	PSMA3	1Succinyl	(K)ARQAAKTEIEK(L)	169	179	2
	C3	N7	1097.53	0.357	2.44185	1097.52	PSMA3	1Phospho	(R)QAAKTEIEK(L)	171	179	1
	C3	N5	1739.83	0.652	-0.712714	1739.83	PSMA3	1Acetyl 1Phospho 1Succinyl	(R)QAAKTEIEKLQMK(E)	171	183	2
	C1	N13	1739.83	0.912	-0.422456	1739.83	PSMA3	1Acetyl 1Phospho 1Succinyl	(R)QAAKTEIEKLQMK(E)	171	183	2
	C1	N10	1119.61	0.743	-1.50499	1119.61	PSMA3		(K)TEIEKLQMK(E)	175	183	1
	C2	N7	1219.62	0.448	-3.29119	1219.62	PSMA3	1Succinyl	(K)TEIEKLQMK(E)	175	183	1
	C2	N7	1219.62	0.573	-1.74316	1219.62	PSMA3	1Succinyl	(K)TEIEKLQMK(E)	175	183	1
	C1	N10	1341.63	1.751	-1.1732	1341.64	PSMA3		(K)QDYKEGEMTLK(S)	175	183	1
	C1	N10	1341.64	1.229	0.125966	1341.64	PSMA3		(K)QDYKEGEMTLK(S)	175	183	1
	C1	N10	1341.64	0.635	0.886231	1341.64	PSMA3		(K)QDYKEGEMTLK(S)	175	183	1
	C2	N12	1853.9	4.327	2.08264	1853.89	PSMA3	1GlyGly	(K)TEIEKLQMKEMTCR(D)	175	188	2
	C1	N7	1961.84	1.822	-3.04664	1961.84	PSMA3	1Acetyl 1Phospho 1Succinyl	(K)TEIEKLQMKEMTCR(D)	175	188	2
	C2	N11	1594.82	3.551	3.45368	1594.81	PSMA3		(K)LQMKEMTCRDIVK(E)	180	192	2
	C1	N2	1136.54	0.279	-4.3826	1136.54	PSMA3	1Acetyl	(K)EMTCRDIVK(E)	184	192	1
	C1	N11	1136.54	0.749	-3.77022	1136.54	PSMA3	1Acetyl	(K)EMTCRDIVK(E)	184	192	1
	C1	N10	1136.54	5.573	-2.88507	1136.54	PSMA3	1Acetyl	(K)EMTCRDIVK(E)	184	192	1
	C1	N1	1136.54	2.853	-2.70294	1136.54	PSMA3	1Acetyl	(K)EMTCRDIVK(E)	184	192	1
	C1	N9	1136.54	7.24	-2.52433	1136.54	PSMA3	1Acetyl	(K)EMTCRDIVK(E)	184	192	1
	C1	N2	1136.54	2.09	-2.50849	1136.54	PSMA3	1Acetyl	(K)EMTCRDIVK(E)	184	192	1
	C1	N9	1136.54	3.327	-2.24629	1136.54	PSMA3	1Acetyl	(K)EMTCRDIVK(E)	184	192	1
	C1	N1	1136.54	2.271	-1.99993	1136.54	PSMA3	1Acetyl	(K)EMTCRDIVK(E)	184	192	1
	C1	N10	1136.54	4.668	-1.95065	1136.54	PSMA3	1Acetyl	(K)EMTCRDIVK(E)	184	192	1
	C1	N10	1136.54	1.926	-1.57319	1136.54	PSMA3	1Acetyl	(K)EMTCRDIVK(E)	184	192	1
	C2	N8	1136.54	0.756	-1.3849	1136.54	PSMA3	1Acetyl	(K)EMTCRDIVK(E)	184	192	1
	C2	N1	1136.54	0.842	-1.21597	1136.54	PSMA3	1Acetyl	(K)EMTCRDIVK(E)	184	192	1
	C1	N4	2275.2	0.232	-0.494023	2275.2	PSMA3	2Acetyl 1Phospho	(R)DIVKEVAKIIYIVHDEVK(D)	189	206	2
	C3	N2	1819.92	0.797	-1.2017	1819.92	PSMA3	2Acetyl 1Phospho	(K)EVAKIIYIVHDEVK(D)	193	206	1
	C2	N6	1877.93	2.999	0.380738	1877.93	PSMA3	1Acetyl 1Phospho 1Succinyl	(K)EVAKIIYIVHDEVK(D)	193	206	1
	C3	N5	1979.02	100	-2.18138	1979.02	PSMA3	1Phospho	(K)EVAKIIYIVHDEVKDK(A)	193	208	2
	C3	N5	1979.02	100	-0.16018	1979.02	PSMA3	1Phospho	(K)EVAKIIYIVHDEVKDK(A)	193	208	2
	C3	N6	1228.69	0.471	-0.0683653	1228.69	PSMA3		(K)IIYIVHDEVK(D)	197	206	0
	C3	N7	1228.69	1.645	0.712952	1228.69	PSMA3		(K)IIYIVHDEVK(D)	197	206	0
	C3	N7	1228.69	2.839	0.842357	1228.69	PSMA3		(K)IIYIVHDEVK(D)	197	206	0
	C3	N7	1228.69	0.872	0.865146	1228.69	PSMA3		(K)IIYIVHDEVK(D)	197	206	0
	C3	N6	1228.69	0.379	1.13291	1228.69	PSMA3		(K)IIYIVHDEVK(D)	197	206	0
	C3	N7	1228.7	1.333	1.18907	1228.69	PSMA3		(K)IIYIVHDEVK(D)	197	206	0
	C3	N7	1228.7	1.255	1.44299	1228.69	PSMA3		(K)IIYIVHDEVK(D)	197	206	0
	C3	N6	1228.7	1.792	2.46033	1228.69	PSMA3		(K)IIYIVHDEVK(D)	197	206	0
	C1	N11	1308.66	1.109	-3.64496	1308.66	PSMA3	1Phospho	(K)IIYIVHDEVK(D)	197	206	0
	C1	N10	1471.81	2.031	-1.06331	1471.82	PSMA3		(K)IIYIVHDEVKDK(A)	197	208	1
	C1	N11	1471.81	0.854	-1.03002	1471.82	PSMA3		(K)IIYIVHDEVKDK(A)	197	208	1
	C1	N10	1471.81	2.836	-0.662448	1471.82	PSMA3		(K)IIYIVHDEVKDK(A)	197	208	1
	C3	N7	1471.81	6.375	-0.349908	1471.82	PSMA3		(K)IIYIVHDEVKDK(A)	197	208	1
	C1	N8	1471.82	3.315	0.0197036	1471.82	PSMA3		(K)IIYIVHDEVKDK(A)	197	208	1
	C3	N7	1471.82	5.459	0.162384	1471.82	PSMA3		(K)IIYIVHDEVKDK(A)	197	208	1
	C2	N8	1471.82	5.537	0.164423	1471.82	PSMA3		(K)IIYIVHDEVKDK(A)	197	208	1
	C3	N6	1471.82	1.649	0.184806	1471.82	PSMA3		(K)IIYIVHDEVKDK(A)	197	208	1
	C2	N8	1471.82	2.607	0.266338	1471.82	PSMA3		(K)IIYIVHDEVKDK(A)	197	208	1
	C1	N9	1471.82	6.255	0.278567	1471.82	PSMA3		(K)IIYIVHDEVKDK(A)	197	208	1
	C1	N10	1471.82	3.455	0.691662	1471.82	PSMA3		(K)IIYIVHDEVKDK(A)	197	208	1
	C3	N6	1471.82	2.181	0.749414	1471.82	PSMA3		(K)IIYIVHDEVKDK(A)	197	208	1
	C1	N8	1471.82	3.824	0.762323	1471.82	PSMA3		(K)IIYIVHDEVKDK(A)	197	208	1
	C3	N6	1471.82	4.776	0.79018	1471.82	PSMA3		(K)IIYIVHDEVKDK(A)	197	208	1
	C3	N7	1471.82	4.333	0.808525	1471.82	PSMA3		(K)IIYIVHDEVKDK(A)	197	208	1
	C3	N7	1471.82	4.076	0.836381	1471.82	PSMA3		(K)IIYIVHDEVKDK(A)	197	208	1
	C2	N7	1471.82	0.421	1.01167	1471.82	PSMA3		(K)IIYIVHDEVKDK(A)	197	208	1
	C1	N8	1471.82	3.728	1.02051	1471.82	PSMA3		(K)IIYIVHDEVKDK(A)	197	208	1
	C1	N9	1471.82	3.696	1.03002	1471.82	PSMA3		(K)IIYIVHDEVKDK(A)	197	208	1
	C1	N12	1471.82	0.742	1.38944	1471.82	PSMA3		(K)IIYIVHDEVKDK(A)	197	208	1
	C3	N7	1471.82	3.766	1.4105	1471.82	PSMA3		(K)IIYIVHDEVKDK(A)	197	208	1
	C2	N8	1471.82	0.506	1.60618	1471.82	PSMA3		(K)IIYIVHDEVKDK(A)	197	208	1
	C1	N11	1471.82	0.521	2.86176	1471.82	PSMA3		(K)IIYIVHDEVKDK(A)	197	208	1
	C2	N2	1593.79	0.373	-2.75068	1593.79	PSMA3	1Acetyl 1Phospho	(K)IIYIVHDEVKDK(A)	197	208	1
	C1	N3	1635.8	0.255	-4.06469	1635.8	PSMA3	2Acetyl 1Phospho	(K)IIYIVHDEVKDK(A)	197	208	1
	C1	N3	1635.8	0.482	-2.92273	1635.8	PSMA3	2Acetyl 1Phospho	(K)IIYIVHDEVKDK(A)	197	208	1
	C3	N7	2164.06	5.449	0.722254	2164.06	PSMA3	1Succinyl	(K)DKAFELELSWVGELTNGR(H)	207	224	1
	C3	N6	2164.06	4.202	1.00136	2164.06	PSMA3	1Succiny	(K)DKAFELELSWVGELTNGR(H)	207	224	1
	C3	N6	2164.06	4.735	1.21993	2164.06	PSMA3	1Succiny	(K)DKAFELELSWVGELTNGR(H)	207	224	1
	C3	N6	2164.06	1.151	1.58683	2164.06	PSMA3	1Succiny	(K)DKAFELELSWVGELTNGR(H)	207	224	1
	C3	N7	2164.06	3.859	1.64598	2164.06	PSMA3	1Succinyl	(K)DKAFELELSWVGELTNGR(H)	207	224	1
	C3	N7	2164.06	4	1.72038	2164.06	PSMA3	1Succinyl	(K)DKAFELELSWVGELTNGR(H)	207	224	1
	C3	N7	2164.06	3.515	2.17739	2164.06	PSMA3	1Succinyl	(K)DKAFELELSWVGELTNGR(H)	207	224	1
	C3	N7	1820.92	0.72	-0.494806	1820.92	PSMA3		(K)AFELELSWVGELTNGR(H)	209	224	0
	C3	N6	1820.92	6.71	0.331152	1820.92	PSMA3		(K)AFELELSWVGELTNGR(H)	209	224	0
	C3	N6	1820.92	7.371	0.600796	1820.92	PSMA3		(K)AFELELSWVGELTNGR(H)	209	224	0
	C3	N6	1820.92	7.038	0.860554	1820.92	PSMA3		(K)AFELELSWVGELTNGR(H)	209	224	0
	C3	N7	1820.92	0.891	1.11043	1820.92	PSMA3		(K)AFELELSWVGELTNGR(H)	209	224	0
	C3	N7	1820.92	1.113	1.81776	1820.92	PSMA3		(K)AFELELSWVGELTNGR(H)	209	224	0
	C3	N7	1820.92	0.885	1.88366	1820.92	PSMA3		(K)AFELELSWVGELTNGR(H)	209	224	0
	C3	N6	2524.32	9.114	-1.09257	2524.32	PSMA3		(K)AFELELSWVGELTNGRHEIVPK(D)	209	230	1
	C3	N6	2524.32	11.653	0.291564	2524.32	PSMA3		(K)AFELELSWVGELTNGRHEIVPK(D)	209	230	1
	C3	N6	2524.32	14.115	0.51499	2524.32	PSMA3		(K)AFELELSWVGELTNGRHEIVPK(D)	209	230	1
	C3	N7	2524.33	2.03	2.43392	2524.32	PSMA3		(K)AFELELSWVGELTNGRHEIVPK(D)	209	230	1
	C2	N2	764.43	1.489	-0.476172	764.43	PSMA3	1Acetyl	(R)HEIVPK(D)	225	230	0
	C1	N2	764.43	3.702	-0.375443	764.43	PSMA3	1Acetyl	(R)HEIVPK(D)	225	230	0
	C2	N2	764.43	0.71	-0.358437	764.43	PSMA3	1Acetyl	(R)HEIVPK(D)	225	230	0
	C2	N2	764.43	0.625	-0.313959	764.43	PSMA3	1Acetyl	(R)HEIVPK(D)	225	230	0
	C1	N3	764.43	0.264	-0.269482	764.43	PSMA3	1Acetyl	(R)HEIVPK(D)	225	230	0
	C2	N2	764.43	0.46	-0.139974	764.43	PSMA3	1Acetyl	(R)HEIVPK(D)	225	230	0
	C1	N2	764.43	1.325	-0.00784898	764.43	PSMA3	1Acetyl	(R)HEIVPK(D)	225	230	0
	C2	N2	764.43	0.627	0.0444776	764.43	PSMA3	1Acetyl	(R)HEIVPK(D)	225	230	0
	C1	N2	764.43	1.378	0.0680245	764.43	PSMA3	1Acetyl	(R)HEIVPK(D)	225	230	0
	C1	N4	764.43	0.516	0.196225	764.43	PSMA3	1Acetyl	(R)HEIVPK(D)	225	230	0
	C1	N3	764.43	0.317	0.330965	764.43	PSMA3	1Acetyl	(R)HEIVPK(D)	225	230	0
	C1	N8	989.489	3.462	-1.12179	989.49	PSMA3		(K)DIREEAEK(Y)	231	238	1
	C1	N10	989.489	0.494	-0.415366	989.49	PSMA3		(K)DIREEAEK(Y)	231	238	1
	C1	N8	989.489	2.306	-0.345633	989.49	PSMA3		(K)DIREEAEK(Y)	231	238	1
	C1	N8	989.49	3.419	-0.165742	989.49	PSMA3		(K)DIREEAEK(Y)	231	238	1
	C1	N10	989.49	5.264	-0.160689	989.49	PSMA3		(K)DIREEAEK(Y)	231	238	1
	C3	N6	989.49	2.109	-0.100052	989.49	PSMA3		(K)DIREEAEK(Y)	231	238	1
	C1	N10	989.49	5.225	-0.0757966	989.49	PSMA3		(K)DIREEAEK(Y)	231	238	1
	C1	N9	989.49	7.942	0.0101062	989.49	PSMA3		(K)DIREEAEK(Y)	231	238	1
	C1	N11	989.49	2.322	0.242549	989.49	PSMA3		(K)DIREEAEK(Y)	231	238	1
	C3	N6	989.49	0.528	0.40728	989.49	PSMA3		(K)DIREEAEK(Y)	231	238	1
	C1	N11	989.49	1.059	0.534619	989.49	PSMA3		(K)DIREEAEK(Y)	231	238	1
	C3	N7	989.49	1.898	0.619511	989.49	PSMA3		(K)DIREEAEK(Y)	231	238	1
	C3	N6	989.491	0.857	0.844879	989.49	PSMA3		(K)DIREEAEK(Y)	231	238	1
	C3	N7	989.491	3.623	1.30673	989.49	PSMA3		(K)DIREEAEK(Y)	231	238	1
	C3	N7	989.492	2.48	1.83933	989.49	PSMA3		(K)DIREEAEK(Y)	231	238	1
	C3	N7	989.492	2.301	2.25368	989.49	PSMA3		(K)DIREEAEK(Y)	231	238	1
	C3	N7	989.492	2.34	2.27794	989.49	PSMA3		(K)DIREEAEK(Y)	231	238	1
	C2	N8	1351.68	15.969	-0.534888	1351.69	PSMA3		(K)DIREEAEKYAK(E)	231	241	2
	C1	N8	1351.69	8.217	0.145744	1351.69	PSMA3		(K)DIREEAEKYAK(E)	231	241	2
	C1	N11	1351.69	2.456	0.20197	1351.69	PSMA3		(K)DIREEAEKYAK(E)	231	241	2
	C1	N11	1351.69	3.268	0.24414	1351.69	PSMA3		(K)DIREEAEKYAK(E)	231	241	2
	C1	N9	1351.69	14.299	0.296667	1351.69	PSMA3		(K)DIREEAEKYAK(E)	231	241	2
	C1	N9	1351.69	4.14	0.856708	1351.69	PSMA3		(K)DIREEAEKYAK(E)	231	241	2
	C1	N14	1351.69	1.691	0.879642	1351.69	PSMA3		(K)DIREEAEKYAK(E)	231	241	2
	C1	N10	1351.69	7.179	0.88556	1351.69	PSMA3		(K)DIREEAEKYAK(E)	231	241	2
	C1	N11	1351.69	6.478	0.941786	1351.69	PSMA3		(K)DIREEAEKYAK(E)	231	241	2
	C1	N10	1351.69	15.632	0.963241	1351.69	PSMA3		(K)DIREEAEKYAK(E)	231	241	2
	C2	N8	1351.69	1.217	1.09123	1351.69	PSMA3		(K)DIREEAEKYAK(E)	231	241	2
	C2	N8	1351.69	4.441	1.10677	1351.69	PSMA3		(K)DIREEAEKYAK(E)	231	241	2
	C1	N8	1351.69	7.331	1.12896	1351.69	PSMA3		(K)DIREEAEKYAK(E)	231	241	2
	C1	N10	1351.69	17.731	1.18815	1351.69	PSMA3		(K)DIREEAEKYAK(E)	231	241	2
	C1	N13	1351.69	0.357	1.2096	1351.69	PSMA3		(K)DIREEAEKYAK(E)	231	241	2
	C1	N9	1351.69	12.402	1.29246	1351.69	PSMA3		(K)DIREEAEKYAK(E)	231	241	2
	C2	N7	1351.69	0.546	1.52772	1351.69	PSMA3		(K)DIREEAEKYAK(E)	231	241	2
	C1	N8	1351.69	5.882	2.21575	1351.69	PSMA3		(K)DIREEAEKYAK(E)	231	241	2
	C1	N11	1351.69	5.486	2.29491	1351.69	PSMA3		(K)DIREEAEKYAK(E)	231	241	2
	C1	N12	1351.69	1.081	2.50945	1351.69	PSMA3		(K)DIREEAEKYAK(E)	231	241	2
	C2	N7	1351.69	1.034	2.68183	1351.69	PSMA3		(K)DIREEAEKYAK(E)	231	241	2
	C2	N9	1431.65	0.605	0.604895	1431.65	PSMA3	1Phospho	(K)DIREEAEKYAK(E)	231	241	2
	C2	N2	1524.74	0.265	-1.33924	1524.74	PSMA3	1Succinyl	(R)EEAEKYAKESLK(E)	234	245	2
	C2	N11	1740.71	4.368	-2.97465	1740.71	PSMA3	1Acetyl 1GlyGly 2Phospho	(R)EEAEKYAKESLK(E)	234	245	2
	C2	N11	1740.71	3.581	-2.7259	1740.71	PSMA3	1Acetyl 1GlyGly 2Phospho	(R)EEAEKYAKESLK(E)	234	245	2
	C2	N4	1740.71	0.153	-2.30596	1740.71	PSMA3	1Acetyl 1GlyGly 2Phospho	(R)EEAEKYAKESLK(E)	234	245	2
	C1	N3	1007.51	1.004	-1.61487	1007.52	PSMA4		(R)TTIFSPEGR(L)	9	17	0
	C1	N3	1007.51	1.261	-0.976661	1007.52	PSMA4		(R)TTIFSPEGR(L)	9	17	0
	C1	N3	1007.51	1.877	-0.953832	1007.52	PSMA4		(R)TTIFSPEGR(L)	9	17	0
	C1	N6	1007.51	0.802	-2.19848	1007.52	PSMA4		(R)TTIFSPEGR(L)	9	17	0
	C2	N4	1007.51	0.148	-1.93744	1007.52	PSMA4		(R)TTIFSPEGR(L)	9	17	0
	C1	N14	1007.51	2.908	-1.79749	1007.52	PSMA4		(R)TTIFSPEGR(L)	9	17	0
	C1	N7	1007.51	0.94	-1.78261	1007.52	PSMA4		(R)TTIFSPEGR(L)	9	17	0
	C1	N9	1007.51	38.359	-1.71114	1007.52	PSMA4		(R)TTIFSPEGR(L)	9	17	0
	C1	N5	1007.51	3.03	-1.68137	1007.52	PSMA4		(R)TTIFSPEGR(L)	9	17	0
	C1	N11	1007.51	26.284	-1.6238	1007.52	PSMA4		(R)TTIFSPEGR(L)	9	17	0
	C1	N3	1007.51	1.004	-1.61487	1007.52	PSMA4		(R)TTIFSPEGR(L)	9	17	0
	C3	N7	1007.51	76	-1.58807	1007.52	PSMA4		(R)TTIFSPEGR(L)	9	17	0
	C2	N3	1007.51	2.5	-1.58807	1007.52	PSMA4		(R)TTIFSPEGR(L)	9	17	0
	C1	N10	1007.51	44.704	-1.42926	1007.52	PSMA4		(R)TTIFSPEGR(L)	9	17	0
	C1	N4	1007.51	4.278	-1.38559	1007.52	PSMA4		(R)TTIFSPEGR(L)	9	17	0
	C1	N6	1007.51	1.041	-1.34886	1007.52	PSMA4		(R)TTIFSPEGR(L)	9	17	0
	C1	N14	1007.51	12.982	-1.25259	1007.52	PSMA4		(R)TTIFSPEGR(L)	9	17	0
	C1	N10	1007.51	41.996	-1.21785	1007.52	PSMA4		(R)TTIFSPEGR(L)	9	17	0
	C1	N13	1007.51	2.398	-1.19403	1007.52	PSMA4		(R)TTIFSPEGR(L)	9	17	0
	C3	N7	1007.51	50.198	-1.15036	1007.52	PSMA4		(R)TTIFSPEGR(L)	9	17	0
	C1	N11	1007.51	37.56	-1.12157	1007.52	PSMA4		(R)TTIFSPEGR(L)	9	17	0
	C1	N13	1007.51	1.157	-1.10271	1007.52	PSMA4		(R)TTIFSPEGR(L)	9	17	0
	C2	N4	1007.51	0.391	-1.01338	1007.52	PSMA4		(R)TTIFSPEGR(L)	9	17	0
	C1	N3	1007.51	1.261	-0.976661	1007.52	PSMA4		(R)TTIFSPEGR(L)	9	17	0
	C1	N3	1007.51	1.877	-0.953832	1007.52	PSMA4		(R)TTIFSPEGR(L)	9	17	0
	C1	N11	1007.51	25.607	-0.933981	1007.52	PSMA4		(R)TTIFSPEGR(L)	9	17	0
	C1	N14	1007.51	9.865	-0.886339	1007.52	PSMA4		(R)TTIFSPEGR(L)	9	17	0
	C2	N3	1007.51	5.501	-0.884354	1007.52	PSMA4		(R)TTIFSPEGR(L)	9	17	0
	C1	N5	1007.51	4.031	-0.871451	1007.52	PSMA4		(R)TTIFSPEGR(L)	9	17	0
	C1	N8	1007.51	2.887	-0.828772	1007.52	PSMA4		(R)TTIFSPEGR(L)	9	17	0
	C1	N12	1007.51	4.165	-0.812891	1007.52	PSMA4		(R)TTIFSPEGR(L)	9	17	0
	C1	N12	1007.51	2.797	-0.797011	1007.52	PSMA4		(R)TTIFSPEGR(L)	9	17	0
	C1	N8	1007.51	2.91	-0.744406	1007.52	PSMA4		(R)TTIFSPEGR(L)	9	17	0
	C3	N7	1007.51	60.639	-0.71463	1007.52	PSMA4		(R)TTIFSPEGR(L)	9	17	0
	C1	N14	1007.51	14.891	-0.690809	1007.52	PSMA4		(R)TTIFSPEGR(L)	9	17	0
	C1	N13	1007.51	1.657	-0.628279	1007.52	PSMA4		(R)TTIFSPEGR(L)	9	17	0
	C1	N14	1007.51	2.655	-0.622323	1007.52	PSMA4		(R)TTIFSPEGR(L)	9	17	0
	C2	N8	1007.52	57.858	-0.587584	1007.52	PSMA4		(R)TTIFSPEGR(L)	9	17	0
	C1	N6	1007.52	1.217	-0.532995	1007.52	PSMA4		(R)TTIFSPEGR(L)	9	17	0
	C1	N7	1007.52	0.724	-0.526047	1007.52	PSMA4		(R)TTIFSPEGR(L)	9	17	0
	C1	N4	1007.52	5.212	-0.498256	1007.52	PSMA4		(R)TTIFSPEGR(L)	9	17	0
	C2	N10	1007.52	4.565	-0.497263	1007.52	PSMA4		(R)TTIFSPEGR(L)	9	17	0
	C2	N9	1007.52	0.676	-0.451606	1007.52	PSMA4		(R)TTIFSPEGR(L)	9	17	0
	C1	N9	1007.52	50.441	-0.352352	1007.52	PSMA4		(R)TTIFSPEGR(L)	9	17	0
	C2	N8	1007.52	17.064	-0.327538	1007.52	PSMA4		(R)TTIFSPEGR(L)	9	17	0
	C1	N10	1007.52	24.613	-0.326546	1007.52	PSMA4		(R)TTIFSPEGR(L)	9	17	0
	C2	N3	1007.52	1.292	-0.216374	1007.52	PSMA4		(R)TTIFSPEGR(L)	9	17	0
	C1	N11	1007.52	43.712	-0.174687	1007.52	PSMA4		(R)TTIFSPEGR(L)	9	17	0
	C1	N14	1007.52	3.943	-0.131015	1007.52	PSMA4		(R)TTIFSPEGR(L)	9	17	0
	C1	N5	1007.52	7.833	-0.0952839	1007.52	PSMA4		(R)TTIFSPEGR(L)	9	17	0
	C1	N8	1007.52	3.037	0.0565748	1007.52	PSMA4		(R)TTIFSPEGR(L)	9	17	0
	C3	N4	1007.52	1	0.099254	1007.52	PSMA4		(R)TTIFSPEGR(L)	9	17	0
	C3	N7	1007.52	61.724	0.138956	1007.52	PSMA4		(R)TTIFSPEGR(L)	9	17	0
	C3	N6	1007.52	6.7	0.297762	1007.52	PSMA4		(R)TTIFSPEGR(L)	9	17	0
	C3	N2	1007.52	23.826	0.303717	1007.52	PSMA4		(R)TTIFSPEGR(L)	9	17	0
	C3	N3	1007.52	13.094	0.330516	1007.52	PSMA4		(R)TTIFSPEGR(L)	9	17	0
	C3	N3	1007.52	10.326	0.342426	1007.52	PSMA4		(R)TTIFSPEGR(L)	9	17	0
	C2	N8	1007.52	7.901	0.350367	1007.52	PSMA4		(R)TTIFSPEGR(L)	9	17	0
	C3	N1	1007.52	0.368	0.384113	1007.52	PSMA4		(R)TTIFSPEGR(L)	9	17	0
	C3	N2	1007.52	19	0.49627	1007.52	PSMA4		(R)TTIFSPEGR(L)	9	17	0
	C3	N3	1007.52	21.755	0.718599	1007.52	PSMA4		(R)TTIFSPEGR(L)	9	17	0
	C1	N14	1007.52	6.875	0.73845	1007.52	PSMA4		(R)TTIFSPEGR(L)	9	17	0
	C3	N2	1007.52	19	0.794032	1007.52	PSMA4		(R)TTIFSPEGR(L)	9	17	0
	C3	N4	1007.52	0.519	0.86748	1007.52	PSMA4		(R)TTIFSPEGR(L)	9	17	0
	C3	N6	1007.52	3.626	0.885345	1007.52	PSMA4		(R)TTIFSPEGR(L)	9	17	0
	C3	N6	1007.52	10.848	0.94192	1007.52	PSMA4		(R)TTIFSPEGR(L)	9	17	0
	C2	N3	1007.52	1.065	1.05904	1007.52	PSMA4		(R)TTIFSPEGR(L)	9	17	0
	C1	N9	1007.52	11.374	1.31412	1007.52	PSMA4		(R)TTIFSPEGR(L)	9	17	0
	C3	N4	1007.52	0.3	1.32008	1007.52	PSMA4		(R)TTIFSPEGR(L)	9	17	0
	C3	N1	1007.52	0.23	1.35085	1007.52	PSMA4		(R)TTIFSPEGR(L)	9	17	0
	C3	N8	1007.52	0.1	1.38955	1007.52	PSMA4		(R)TTIFSPEGR(L)	9	17	0
	C3	N1	1007.52	0.503	1.40246	1007.52	PSMA4		(R)TTIFSPEGR(L)	9	17	0
	C3	N8	1007.52	0.209	1.84116	1007.52	PSMA4		(R)TTIFSPEGR(L)	9	17	0
	C1	N6	1917.02	0.224	-3.20863	1917.02	PSMA4	1Acetyl	(R)RNIHKLLDEVFFSEK(I)	50	64	2
	C2	N7	1917.02	1.526	-1.26603	1917.02	PSMA4	1Acetyl	(R)RNIHKLLDEVFFSEK(I)	50	64	2
	C3	N5	1917.02	0.343	-0.559201	1917.02	PSMA4	1Acetyl	(R)RNIHKLLDEVFFSEK(I)	50	64	2
	C2	N7	1917.02	1.948	-0.423574	1917.02	PSMA4	1Acetyl	(R)RNIHKLLDEVFFSEK(I)	50	64	2
	C1	N8	1917.02	1.504	-0.0829411	1917.02	PSMA4	1Acetyl	(R)RNIHKLLDEVFFSEK(I)	50	64	2
	C3	N5	1917.02	1.518	0.31455	1917.02	PSMA4	1Acetyl	(R)RNIHKLLDEVFFSEK(I)	50	64	2
	C3	N6	1917.02	2.108	0.654661	1917.02	PSMA4	1Acetyl	(R)RNIHKLLDEVFFSEK(I)	50	64	2
	C3	N5	1917.02	0.356	0.741775	1917.02	PSMA4	1Acetyl	(R)RNIHKLLDEVFFSEK(I)	50	64	2
	C2	N7	1917.02	2.146	0.792374	1917.02	PSMA4	1Acetyl	(R)RNIHKLLDEVFFSEK(I)	50	64	2
	C3	N6	1917.03	1.057	2.07196	1917.02	PSMA4	1Acetyl	(R)RNIHKLLDEVFFSEK(I)	50	64	2
	C3	N1	2055	0.436	0.721656	2054.99	PSMA4	1Phospho 1Succinyl	(R)RNIHKLLDEVFFSEK(I)	50	64	2
	C2	N8	1718.91	1.451	1.02507	1718.91	PSMA4		(R)NIHKLLDEVFFSEK(I)	51	64	1
	C1	N4	1818.92	1.927	-3.62743	1818.93	PSMA4	1Succinyl	(R)NIHKLLDEVFFSEK(I)	51	64	1
	C2	N3	1818.92	4.17	-3.59609	1818.93	PSMA4	1Succinyl	(R)NIHKLLDEVFFSEK(I)	51	64	1
	C3	N3	1818.92	2.83	-2.54931	1818.93	PSMA4	1Succinyl	(R)NIHKLLDEVFFSEK(I)	51	64	1
	C3	N2	1818.92	2.457	-1.23864	1818.93	PSMA4	1Succinyl	(R)NIHKLLDEVFFSEK(I)	51	64	1
	C2	N8	1818.93	2.332	0.0879639	1818.93	PSMA4	1Succinyl	(R)NIHKLLDEVFFSEK(I)	51	64	1
	C2	N8	1818.93	0.954	3.63455	1818.93	PSMA4	1Succinyl	(R)NIHKLLDEVFFSEK(I)	51	64	1
	C1	N10	1940.91	0.914	3.46023	1940.9	PSMA4	1Acetyl 1Phospho 1Succinyl	(R)NIHKLLDEVFFSEK(I)	51	64	1
	C2	N7	2303.13	1.563	-1.26263	2303.14	PSMA4	1Phospho 1Succinyl	(R)NIHKLLDEVFFSEKIYK(L)	51	67	2
	C1	N8	1226.63	1.217	-2.54274	1226.63	PSMA4		(K)LLDEVFFSEK(I)	55	64	0
	C1	N8	1226.63	0.854	-2.31937	1226.63	PSMA4		(K)LLDEVFFSEK(I)	55	64	0
	C1	N8	1226.63	0.973	-2.15061	1226.63	PSMA4		(K)LLDEVFFSEK(I)	55	64	0
	C1	N13	1226.63	0.417	-1.968	1226.63	PSMA4		(K)LLDEVFFSEK(I)	55	64	0
	C1	N11	1226.63	7.331	-1.84245	1226.63	PSMA4		(K)LLDEVFFSEK(I)	55	64	0
	C1	N9	1226.63	9.513	-1.50657	1226.63	PSMA4		(K)LLDEVFFSEK(I)	55	64	0
	C3	N7	1226.63	17.774	-1.45847	1226.63	PSMA4		(K)LLDEVFFSEK(I)	55	64	0
	C1	N12	1226.63	3.058	-1.43238	1226.63	PSMA4		(K)LLDEVFFSEK(I)	55	64	0
	C3	N7	1226.63	19.966	-1.35086	1226.63	PSMA4		(K)LLDEVFFSEK(I)	55	64	0
	C1	N10	1226.63	14.237	-1.34189	1226.63	PSMA4		(K)LLDEVFFSEK(I)	55	64	0
	C1	N14	1226.63	2.196	-1.24732	1226.63	PSMA4		(K)LLDEVFFSEK(I)	55	64	0
	C1	N10	1226.63	13.68	-1.16987	1226.63	PSMA4		(K)LLDEVFFSEK(I)	55	64	0
	C1	N12	1226.63	3.999	-1.07204	1226.63	PSMA4		(K)LLDEVFFSEK(I)	55	64	0
	C1	N11	1226.63	12.036	-0.914702	1226.63	PSMA4		(K)LLDEVFFSEK(I)	55	64	0
	C3	N7	1226.63	18.264	-0.912256	1226.63	PSMA4		(K)LLDEVFFSEK(I)	55	64	0
	C1	N11	1226.63	26.354	-0.75736	1226.63	PSMA4		(K)LLDEVFFSEK(I)	55	64	0
	C2	N8	1226.63	17.963	-0.628552	1226.63	PSMA4		(K)LLDEVFFSEK(I)	55	64	0
	C2	N8	1226.63	22.062	-0.567408	1226.63	PSMA4		(K)LLDEVFFSEK(I)	55	64	0
	C1	N10	1226.63	15.852	-0.549473	1226.63	PSMA4		(K)LLDEVFFSEK(I)	55	64	0
	C1	N9	1226.63	26.576	-0.50545	1226.63	PSMA4		(K)LLDEVFFSEK(I)	55	64	0
	C3	N7	1226.63	22.315	-0.355445	1226.63	PSMA4		(K)LLDEVFFSEK(I)	55	64	0
	C3	N6	1226.63	3.981	-0.332619	1226.63	PSMA4		(K)LLDEVFFSEK(I)	55	64	0
	C1	N11	1226.63	22.271	0.0562517	1226.63	PSMA4		(K)LLDEVFFSEK(I)	55	64	0
	C2	N8	1226.63	5.701	0.224191	1226.63	PSMA4		(K)LLDEVFFSEK(I)	55	64	0
	C2	N9	1226.63	0.82	0.451644	1226.63	PSMA4		(K)LLDEVFFSEK(I)	55	64	0
	C3	N6	1226.63	5.617	0.582082	1226.63	PSMA4		(K)LLDEVFFSEK(I)	55	64	0
	C1	N9	1226.63	52.222	0.727195	1226.63	PSMA4		(K)LLDEVFFSEK(I)	55	64	0
	C3	N8	1226.63	0.151	1.13808	1226.63	PSMA4		(K)LLDEVFFSEK(I)	55	64	0
	C2	N8	1744.91	0.892	-2.33364	1744.92	PSMA4	1GlyGly	(K)LLDEVFFSEKIYK(L)	55	67	1
	C2	N8	1744.91	2.796	-1.58117	1744.92	PSMA4	1GlyGly	(K)LLDEVFFSEKIYK(L)	55	67	1
	C2	N8	1744.91	2.919	-1.00406	1744.92	PSMA4	1GlyGly	(K)LLDEVFFSEKIYK(L)	55	67	1
	C1	N8	1744.92	0.589	-0.240126	1744.92	PSMA4	1GlyGly	(K)LLDEVFFSEKIYK(L)	55	67	1
	C1	N9	1744.92	1.199	0.586274	1744.92	PSMA4	1GlyGly	(K)LLDEVFFSEKIYK(L)	55	67	1
	C3	N7	1744.92	0.483	1.10034	1744.92	PSMA4	1GlyGly	(K)LLDEVFFSEKIYK(L)	55	67	1
	C3	N7	1744.92	0.337	2.55198	1744.92	PSMA4	1GlyGly	(K)LLDEVFFSEKIYK(L)	55	67	1
	C3	N7	1744.92	0.596	2.77033	1744.92	PSMA4	1GlyGly	(K)LLDEVFFSEKIYK(L)	55	67	1
	C1	N11	600.381	1.212	-2.98311	600.383	PSMA4		(R)LIAQR(Y)	92	96	0
	C1	N9	600.381	1.509	-2.63	600.383	PSMA4		(R)LIAQR(Y)	92	96	0
	C1	N11	600.381	0.89	-2.42013	600.383	PSMA4		(R)LIAQR(Y)	92	96	0
	C3	N7	600.382	2.199	-1.47739	600.383	PSMA4		(R)LIAQR(Y)	92	96	0
	C1	N10	600.382	0.657	-1.4674	600.383	PSMA4		(R)LIAQR(Y)	92	96	0
	C1	N10	600.382	1.4	-1.31916	600.383	PSMA4		(R)LIAQR(Y)	92	96	0
	C2	N8	600.382	0.287	-1.26253	600.383	PSMA4		(R)LIAQR(Y)	92	96	0
	C1	N11	600.382	1.271	-1.11762	600.383	PSMA4		(R)LIAQR(Y)	92	96	0
	C3	N7	600.382	0.586	-1.09097	600.383	PSMA4		(R)LIAQR(Y)	92	96	0
	C1	N11	600.382	2.712	-1.03934	600.383	PSMA4		(R)LIAQR(Y)	92	96	0
	C3	N7	600.382	0.659	-0.897761	600.383	PSMA4		(R)LIAQR(Y)	92	96	0
	C1	N9	600.382	1.771	-0.834468	600.383	PSMA4		(R)LIAQR(Y)	92	96	0
	C1	N10	600.382	1.811	-0.597952	600.383	PSMA4		(R)LIAQR(Y)	92	96	0
	C3	N7	600.382	0.96	-0.579631	600.383	PSMA4		(R)LIAQR(Y)	92	96	0
	C3	N7	600.384	0.227	1.58066	600.383	PSMA4		(R)LIAQR(Y)	92	96	0
	C1	N11	999.488	1.012	-1.1696	999.489	PSMA4		(K)QAYTQFGGK(R)	119	127	0
	C1	N11	999.488	0.771	-1.03053	999.489	PSMA4		(K)QAYTQFGGK(R)	119	127	0
	C3	N7	999.489	2.495	-0.741379	999.489	PSMA4		(K)QAYTQFGGK(R)	119	127	0
	C1	N12	999.489	0.195	-0.695356	999.489	PSMA4		(K)QAYTQFGGK(R)	119	127	0
	C3	N7	999.489	1.179	-0.512262	999.489	PSMA4		(K)QAYTQFGGK(R)	119	127	0
	C3	N7	999.489	1.058	-0.414212	999.489	PSMA4		(K)QAYTQFGGK(R)	119	127	0
	C1	N10	999.49	0.76	0.11706	999.489	PSMA4		(K)QAYTQFGGK(R)	119	127	0
	C3	N7	999.49	1.354	0.203104	999.489	PSMA4		(K)QAYTQFGGK(R)	119	127	0
	C2	N8	999.49	1.17	0.322164	999.489	PSMA4		(K)QAYTQFGGK(R)	119	127	0
	C1	N10	999.49	0.62	0.343175	999.489	PSMA4		(K)QAYTQFGGK(R)	119	127	0
	C1	N11	999.491	0.878	1.22462	999.489	PSMA4		(K)QAYTQFGGK(R)	119	127	0
	C3	N7	999.491	1.178	1.45974	999.489	PSMA4		(K)QAYTQFGGK(R)	119	127	0
	C3	N7	1650.9	6.097	-0.728088	1650.9	PSMA4		(K)RPFGVSLLYIGWDK(H)	128	141	0
	C3	N6	1650.9	1.117	-0.2114	1650.9	PSMA4		(K)RPFGVSLLYIGWDK(H)	128	141	0
	C3	N7	1650.9	7.499	0.341026	1650.9	PSMA4		(K)RPFGVSLLYIGWDK(H)	128	141	0
	C3	N7	1650.9	5.928	0.381004	1650.9	PSMA4		(K)RPFGVSLLYIGWDK(H)	128	141	0
	C3	N7	1650.9	7.019	0.82985	1650.9	PSMA4		(K)RPFGVSLLYIGWDK(H)	128	141	0
	C3	N7	1650.9	6.192	1.26355	1650.9	PSMA4		(K)RPFGVSLLYIGWDK(H)	128	141	0
	C3	N6	1650.9	1.447	1.30777	1650.9	PSMA4		(K)RPFGVSLLYIGWDK(H)	128	141	0
	C2	N8	1650.9	0.777	1.50221	1650.9	PSMA4		(K)RPFGVSLLYIGWDK(H)	128	141	0
	C3	N6	1650.9	0.501	1.67121	1650.9	PSMA4		(K)RPFGVSLLYIGWDK(H)	128	141	0
	C3	N7	2203.98	3.6	-3.14296	2203.98	PSMA4		(K)HYGFQLYQSDPSGNYGGWK(A)	142	160	0
	C3	N7	2203.98	4.714	-2.162	2203.98	PSMA4		(K)HYGFQLYQSDPSGNYGGWK(A)	142	160	0
	C3	N7	2203.98	4.677	0.774052	2203.98	PSMA4		(K)HYGFQLYQSDPSGNYGGWK(A)	142	160	0
	C3	N7	2203.99	3.979	2.07941	2203.98	PSMA4		(K)HYGFQLYQSDPSGNYGGWK(A)	142	160	0
	C2	N8	2203.99	0.362	2.87206	2203.98	PSMA4		(K)HYGFQLYQSDPSGNYGGWK(A)	142	160	0
	C3	N7	1341.63	1.163	-2.90989	1341.64	PSMA4		(K)QDYKEGEMTLK(S)	177	187	1
	C3	N7	1341.63	1.002	-2.17198	1341.64	PSMA4		(K)QDYKEGEMTLK(S)	177	187	1
	C3	N7	1341.63	2.248	-1.9767	1341.64	PSMA4		(K)QDYKEGEMTLK(S)	177	187	1
	C1	N11	1341.63	2.611	-1.0368	1341.64	PSMA4		(K)QDYKEGEMTLK(S)	177	187	1
	C1	N11	1341.63	3.105	-0.856418	1341.64	PSMA4		(K)QDYKEGEMTLK(S)	177	187	1
	C1	N11	1341.63	1.202	-0.493428	1341.64	PSMA4		(K)QDYKEGEMTLK(S)	177	187	1
	C2	N8	1341.63	0.314	-0.389823	1341.64	PSMA4		(K)QDYKEGEMTLK(S)	177	187	1
	C3	N5	2289.11	0.09	1.39355	2289.11	PSMA4	1Phospho 1Succinyl	(K)QDYKEGEMTLKSALALAIK(V)	177	195	2
	C2	N7	2303.13	1.563	-1.00211	2303.14	PSMA4	1GlyGly 1Phospho	(K)QDYKEGEMTLKSALALAIK(V)	177	195	2
	C2	N2	1754.87	0.129	0.235916	1754.86	PSMA4	1Phospho 1Succinyl	(K)EGEMTLKSALALAIK(V)	181	195	1
	C2	N7	2303.14	1.932	-2.70283	2303.15	PSMA4	1GlyGly 2Phospho	(K)EGEMTLKSALALAIKVLNK(T)	181	199	2
	C3	N2	2337.22	3.8	-1.08719	2337.22	PSMA4	2GlyGly 1Phospho	(K)EGEMTLKSALALAIKVLNK(T)	181	199	2
	C2	N3	2373.15	0.241	2.68041	2373.14	PSMA4	2Acetyl 2Phospho 1Succinyl	(K)EGEMTLKSALALAIKVLNK(T)	181	199	2
	C1	N10	786.507	0.585	-1.4113	786.508	PSMA4		(K)SALALAIK(V)	188	195	0
	C1	N10	786.508	1.238	-0.832795	786.508	PSMA4		(K)SALALAIK(V)	188	195	0
	C1	N10	786.508	1.39	-0.71328	786.508	PSMA4		(K)SALALAIK(V)	188	195	0
	C2	N8	786.508	0.297	-0.0762865	786.508	PSMA4		(K)SALALAIK(V)	188	195	0
	C1	N5	908.485	0.691	-0.675851	908.485	PSMA4	1Acetyl 1Phospho	(K)SALALAIK(V)	188	195	0
	C1	N5	908.485	1.826	-0.567979	908.485	PSMA4	1Acetyl 1Phospho	(K)SALALAIK(V)	188	195	0
	C2	N3	908.485	0.488	-0.0880587	908.485	PSMA4	1Acetyl 1Phospho	(K)SALALAIK(V)	188	195	0
	C1	N2	908.485	22.76	-0.0352235	908.485	PSMA4	1Acetyl 1Phospho	(K)SALALAIK(V)	188	195	0
	C3	N1	908.485	0.87	0.0209139	908.485	PSMA4	1Acetyl 1Phospho	(K)SALALAIK(V)	188	195	0
	C1	N2	908.485	9.76	0.113376	908.485	PSMA4	1Acetyl 1Phospho	(K)SALALAIK(V)	188	195	0
	C1	N4	908.485	9.807	0.130987	908.485	PSMA4	1Acetyl 1Phospho	(K)SALALAIK(V)	188	195	0
	C1	N4	908.485	0.884	0.158506	908.485	PSMA4	1Acetyl 1Phospho	(K)SALALAIK(V)	188	195	0
	C1	N3	908.486	1.105	0.222348	908.485	PSMA4	1Acetyl 1Phospho	(K)SALALAIK(V)	188	195	0
	C2	N2	908.486	1.422	0.304903	908.485	PSMA4	1Acetyl 1Phospho	(K)SALALAIK(V)	188	195	0
	C2	N2	908.486	0.132	0.31591	908.485	PSMA4	1Acetyl 1Phospho	(K)SALALAIK(V)	188	195	0
	C1	N3	908.486	0.81	0.321414	908.485	PSMA4	1Acetyl 1Phospho	(K)SALALAIK(V)	188	195	0
	C1	N3	908.486	1.076	0.333522	908.485	PSMA4	1Acetyl 1Phospho	(K)SALALAIK(V)	188	195	0
	C2	N3	908.486	0.769	0.397365	908.485	PSMA4	1Acetyl 1Phospho	(K)SALALAIK(V)	188	195	0
	C1	N2	908.486	1.654	0.403969	908.485	PSMA4	1Acetyl 1Phospho	(K)SALALAIK(V)	188	195	0
	C1	N4	908.486	4.484	0.54046	908.485	PSMA4	1Acetyl 1Phospho	(K)SALALAIK(V)	188	195	0
	C2	N3	908.486	2.934	0.734189	908.485	PSMA4	1Acetyl 1Phospho	(K)SALALAIK(V)	188	195	0
	C1	N1	908.486	0.588	0.735289	908.485	PSMA4	1Acetyl 1Phospho	(K)SALALAIK(V)	188	195	0
	C3	N1	908.487	0.271	1.53552	908.485	PSMA4	1Acetyl 1Phospho	(K)SALALAIK(V)	188	195	0
	C3	N8	2124.1	0.447	-2.06111	2124.1	PSMA4	1Acetyl 1Phospho 1Succinyl	(K)SALALAIKVLNKTMDVSK(L)	188	205	2
	C1	N13	1314.6	0.498	0.690703	1314.6	PSMA4	1Phospho 1Succinyl	(K)VLNKTMDVSK(L)	196	205	1
	C3	N1	1704.92	0.375	-2.26345	1704.92	PSMA4	1Acetyl	(K)VLNKTMDVSKLSAEK(V)	196	210	2
	C1	N10	1964.87	1.36	0.214773	1964.87	PSMA4	1Acetyl 2Phospho 1Succinyl	(K)VLNKTMDVSKLSAEK(V)	196	210	2
	C1	N10	1964.87	0.894	2.11108	1964.87	PSMA4	1Acetyl 2Phospho 1Succinyl	(K)VLNKTMDVSKLSAEK(V)	196	210	2
	C1	N8	1978.89	0.469	-0.572037	1978.9	PSMA4	1Acetyl	(K)VLNKTMDVSKLSAEK(V)	196	210	2
	C3	N3	1372.6	0.67	-2.86536	1372.61	PSMA4	2Acetyl 1Phospho	(K)TMDVSKLSAEK(V)	200	210	1
	C1	N5	1372.6	1.176	-2.73058	1372.61	PSMA4	2Acetyl 1Phospho	(K)TMDVSKLSAEK(V)	200	210	1
	C2	N4	1372.6	0.876	-2.5295	1372.61	PSMA4	2Acetyl 1Phospho	(K)TMDVSKLSAEK(V)	200	210	1
	C1	N4	1372.6	0.724	-1.95468	1372.61	PSMA4	2Acetyl 1Phospho	(K)TMDVSKLSAEK(V)	200	210	1
	C2	N4	1372.6	0.493	-1.51245	1372.61	PSMA4	2Acetyl 1Phospho	(K)TMDVSKLSAEK(V)	200	210	1
	C1	N5	1372.6	3.814	-1.27422	1372.61	PSMA4	2Acetyl 1Phospho	(K)TMDVSKLSAEK(V)	200	210	1
	C1	N4	1372.6	0.867	-1.20137	1372.61	PSMA4	2Acetyl 1Phospho	(K)TMDVSKLSAEK(V)	200	210	1
	C1	N6	1372.61	0.288	-1.11904	1372.61	PSMA4	2Acetyl 1Phospho	(K)TMDVSKLSAEK(V)	200	210	1
	C2	N8	2092.14	2.423	1.54244	2092.13	PSMA4		(K)TMDVSKLSAEKVEIATLTR(E)	200	218	2
	C2	N8	2092.14	2.147	1.6237	2092.13	PSMA4		(K)TMDVSKLSAEKVEIATLTR(E)	200	218	2
	C2	N4	2286.13	0.28	-2.94821	2286.14	PSMA4	1GlyGly 1Phospho	(K)TMDVSKLSAEKVEIATLTR(E)	200	218	2
	C1	N8	669.283	1.077	-3.12723	669.285	PSMA4	1Acetyl 1Phospho	(K)LSAEK(V)	206	210	0
	C1	N7	669.283	0.752	-3.00022	669.285	PSMA4	1Acetyl 1Phospho	(K)LSAEK(V)	206	210	0
	C1	N7	669.284	1.543	-2.88069	669.285	PSMA4	1Acetyl 1Phospho	(K)LSAEK(V)	206	210	0
	C1	N8	669.284	0.849	-2.55796	669.285	PSMA4	1Acetyl 1Phospho	(K)LSAEK(V)	206	210	0
	C2	N6	669.284	0.429	-2.47727	669.285	PSMA4	1Acetyl 1Phospho	(K)LSAEK(V)	206	210	0
	C2	N7	669.284	0.524	-1.80491	669.285	PSMA4	1Acetyl 1Phospho	(K)LSAEK(V)	206	210	0
	C2	N7	669.284	0.206	-1.70032	669.285	PSMA4	1Acetyl 1Phospho	(K)LSAEK(V)	206	210	0
	C2	N7	669.284	0.646	-1.59275	669.285	PSMA4	1Acetyl 1Phospho	(K)LSAEK(V)	206	210	0
	C3	N7	1430.82	28.961	-2.25186	1430.82	PSMA4		(K)LSAEKVEIATLTR(E)	206	218	1
	C3	N7	1430.82	26.597	-1.3964	1430.82	PSMA4		(K)LSAEKVEIATLTR(E)	206	218	1
	C2	N11	1430.82	1.913	-1.29926	1430.82	PSMA4		(K)LSAEKVEIATLTR(E)	206	218	1
	C3	N7	1430.82	27.945	-1.11055	1430.82	PSMA4		(K)LSAEKVEIATLTR(E)	206	218	1
	C2	N8	1430.82	64.685	-1.06932	1430.82	PSMA4		(K)LSAEKVEIATLTR(E)	206	218	1
	C1	N10	1430.82	46.454	-0.688416	1430.82	PSMA4		(K)LSAEKVEIATLTR(E)	206	218	1
	C2	N8	1430.82	100	-0.611537	1430.82	PSMA4		(K)LSAEKVEIATLTR(E)	206	218	1
	C3	N7	1430.82	16.556	-0.568205	1430.82	PSMA4		(K)LSAEKVEIATLTR(E)	206	218	1
	C1	N11	1430.82	26.339	-0.548636	1430.82	PSMA4		(K)LSAEKVEIATLTR(E)	206	218	1
	C3	N7	1430.82	29.749	-0.547937	1430.82	PSMA4		(K)LSAEKVEIATLTR(E)	206	218	1
	C1	N10	1430.82	50.415	-0.534658	1430.82	PSMA4		(K)LSAEKVEIATLTR(E)	206	218	1
	C2	N9	1430.82	0.795	-0.363428	1430.82	PSMA4		(K)LSAEKVEIATLTR(E)	206	218	1
	C1	N8	1430.82	3.491	-0.310311	1430.82	PSMA4		(K)LSAEKVEIATLTR(E)	206	218	1
	C1	N11	1430.82	34.741	-0.243217	1430.82	PSMA4		(K)LSAEKVEIATLTR(E)	206	218	1
	C1	N8	1430.82	2.109	-0.116716	1430.82	PSMA4		(K)LSAEKVEIATLTR(E)	206	218	1
	C1	N9	1430.82	32.631	-0.0517186	1430.82	PSMA4		(K)LSAEKVEIATLTR(E)	206	218	1
	C1	N13	1430.82	2.276	-0.0405362	1430.82	PSMA4		(K)LSAEKVEIATLTR(E)	206	218	1
	C2	N8	1430.82	28.519	-0.0377406	1430.82	PSMA4		(K)LSAEKVEIATLTR(E)	206	218	1
	C1	N13	1430.82	2.28	-0.0370417	1430.82	PSMA4		(K)LSAEKVEIATLTR(E)	206	218	1
	C1	N12	1430.82	8.739	-0.0328483	1430.82	PSMA4		(K)LSAEKVEIATLTR(E)	206	218	1
	C2	N9	1430.82	0.722	-0.0216659	1430.82	PSMA4		(K)LSAEKVEIATLTR(E)	206	218	1
	C1	N14	1430.82	10.61	0.0181714	1430.82	PSMA4		(K)LSAEKVEIATLTR(E)	206	218	1
	C1	N11	1430.82	22.227	0.0796745	1430.82	PSMA4		(K)LSAEKVEIATLTR(E)	206	218	1
	C2	N12	1430.82	0.735	0.119512	1430.82	PSMA4		(K)LSAEKVEIATLTR(E)	206	218	1
	C1	N10	1430.82	35.487	0.122307	1430.82	PSMA4		(K)LSAEKVEIATLTR(E)	206	218	1
	C2	N11	1430.82	3.507	0.143973	1430.82	PSMA4		(K)LSAEKVEIATLTR(E)	206	218	1
	C1	N9	1430.82	39.898	0.21596	1430.82	PSMA4		(K)LSAEKVEIATLTR(E)	206	218	1
	C3	N6	1430.82	0.429	0.21596	1430.82	PSMA4		(K)LSAEKVEIATLTR(E)	206	218	1
	C1	N12	1430.82	4.504	0.357137	1430.82	PSMA4		(K)LSAEKVEIATLTR(E)	206	218	1
	C1	N14	1430.82	12.146	0.495519	1430.82	PSMA4		(K)LSAEKVEIATLTR(E)	206	218	1
	C1	N13	1430.82	1.596	0.501111	1430.82	PSMA4		(K)LSAEKVEIATLTR(E)	206	218	1
	C1	N11	1430.82	43.395	0.542346	1430.82	PSMA4		(K)LSAEKVEIATLTR(E)	206	218	1
	C1	N9	1430.82	11.288	1.08539	1430.82	PSMA4		(K)LSAEKVEIATLTR(E)	206	218	1
	C1	N8	1430.82	2.354	1.16856	1430.82	PSMA4		(K)LSAEKVEIATLTR(E)	206	218	1
	C1	N14	1430.82	11.524	1.23775	1430.82	PSMA4		(K)LSAEKVEIATLTR(E)	206	218	1
	C3	N6	1430.82	0.769	1.41597	1430.82	PSMA4		(K)LSAEKVEIATLTR(E)	206	218	1
	C3	N6	1430.82	0.902	1.57042	1430.82	PSMA4		(K)LSAEKVEIATLTR(E)	206	218	1
	C1	N14	1430.82	4.848	1.96251	1430.82	PSMA4		(K)LSAEKVEIATLTR(E)	206	218	1
	C3	N9	1610.81	1.301	4.16809	1610.8	PSMA4	1Phospho 1Succinyl	(K)LSAEKVEIATLTR(E)	206	218	1
	C2	N8	1859.03	0.337	2.2302	1859.02	PSMA4		(K)LSAEKVEIATLTRENGK(T)	206	222	2
	C2	N11	1973.06	8.598	-3.53512	1973.07	PSMA4	1GlyGly	(K)LSAEKVEIATLTRENGK(T)	206	222	2
	C1	N13	2182.94	7.987	-3.00879	2182.94	PSMA4	2Acetyl 3Phospho	(K)LSAEKVEIATLTRENGK(T)	206	222	2
	C3	N7	902.53	4.473	-0.887505	902.531	PSMA4		(K)VEIATLTR(E)	211	218	0
	C3	N7	902.53	2.379	-0.601642	902.531	PSMA4		(K)VEIATLTR(E)	211	218	0
	C3	N7	902.53	5.023	-0.557322	902.531	PSMA4		(K)VEIATLTR(E)	211	218	0
	C1	N11	902.53	1.002	-0.504138	902.531	PSMA4		(K)VEIATLTR(E)	211	218	0
	C3	N7	902.53	3.705	-0.478654	902.531	PSMA4		(K)VEIATLTR(E)	211	218	0
	C3	N7	902.53	6.197	-0.431011	902.531	PSMA4		(K)VEIATLTR(E)	211	218	0
	C1	N9	902.53	1.274	-0.161767	902.531	PSMA4		(K)VEIATLTR(E)	211	218	0
	C2	N8	902.531	0.312	0.0908556	902.531	PSMA4		(K)VEIATLTR(E)	211	218	0
	C1	N10	902.531	1.474	0.528514	902.531	PSMA4		(K)VEIATLTR(E)	211	218	0
	C1	N10	902.531	1.372	0.648177	902.531	PSMA4		(K)VEIATLTR(E)	211	218	0
	C1	N10	902.531	0.863	0.674769	902.531	PSMA4		(K)VEIATLTR(E)	211	218	0
	C1	N11	902.531	1.34	0.782244	902.531	PSMA4		(K)VEIATLTR(E)	211	218	0
	C1	N11	902.531	0.866	0.79	902.531	PSMA4		(K)VEIATLTR(E)	211	218	0
	C2	N8	902.531	1.939	0.930715	902.531	PSMA4		(K)VEIATLTR(E)	211	218	0
	C1	N2	1452.71	0.244	0.89006	1452.71	PSMA4	1Acetyl 1Phospho	(K)VEIATLTRENGK(T)	211	222	1
	C2	N2	1452.71	0.496	1.09657	1452.71	PSMA4	1Acetyl 1Phospho	(K)VEIATLTRENGK(T)	211	222	1
	C1	N3	1452.71	0.372	1.54194	1452.71	PSMA4	1Acetyl 1Phospho	(K)VEIATLTRENGK(T)	211	222	1
	C3	N1	1452.71	0.322	2.15459	1452.71	PSMA4	1Acetyl 1Phospho	(K)VEIATLTRENGK(T)	211	222	1
	C2	N2	1452.71	0.448	2.43131	1452.71	PSMA4	1Acetyl 1Phospho	(K)VEIATLTRENGK(T)	211	222	1
	C3	N1	1452.71	0.232	2.64539	1452.71	PSMA4	1Acetyl 1Phospho	(K)VEIATLTRENGK(T)	211	222	1
	C2	N2	1452.71	0.334	2.82988	1452.71	PSMA4	1Acetyl 1Phospho	(K)VEIATLTRENGK(T)	211	222	1
	C3	N1	1452.71	1.016	3.02537	1452.71	PSMA4	1Acetyl 1Phospho	(K)VEIATLTRENGK(T)	211	222	1
	C1	N2	1922	3.068	-3.47658	1922.01	PSMA4	1Acetyl 1Phospho	(K)VEIATLTRENGKTVIR(V)	211	226	2
	C1	N3	1922	5.619	-3.20447	1922.01	PSMA4	1Acetyl 1Phospho	(K)VEIATLTRENGKTVIR(V)	211	226	2
	C1	N3	1922.01	4.068	-2.93235	1922.01	PSMA4	1Acetyl 1Phospho	(K)VEIATLTRENGKTVIR(V)	211	226	2
	C1	N4	1922.01	1.467	-2.24453	1922.01	PSMA4	1Acetyl 1Phospho	(K)VEIATLTRENGKTVIR(V)	211	226	2
	C2	N2	1922.01	12.78	-1.82361	1922.01	PSMA4	1Acetyl 1Phospho	(K)VEIATLTRENGKTVIR(V)	211	226	2
	C2	N2	1922.01	4.22	-1.22892	1922.01	PSMA4	1Acetyl 1Phospho	(K)VEIATLTRENGKTVIR(V)	211	226	2
	C2	N2	1922.01	6.203	0.023413	1922.01	PSMA4	1Acetyl 1Phospho	(K)VEIATLTRENGKTVIR(V)	211	226	2
	C3	N1	1922.01	0.872	1.58584	1922.01	PSMA4	1Acetyl 1Phospho	(K)VEIATLTRENGKTVIR(V)	211	226	2
	C3	N7	1959.97	3.608	0.269903	1959.97	PSMA4	2Phospho	(K)VEIATLTRENGKTVIR(V)	211	226	2
	C1	N4	1980.02	0.997	0.576258	1980.02	PSMA4	1Phospho 1Succinyl	(K)VEIATLTRENGKTVIR(V)	211	226	2
	C1	N8	1994.04	14.075	-0.32547	1994.04	PSMA4	1GlyGly 1Phospho	(K)VEIATLTRENGKTVIR(V)	211	226	2
	C1	N8	1994.04	9.419	0.602795	1994.04	PSMA4	1GlyGly 1Phospho	(K)VEIATLTRENGKTVIR(V)	211	226	2
	C2	N7	1994.04	7.905	0.819942	1994.04	PSMA4	1GlyGly 1Phospho	(K)VEIATLTRENGKTVIR(V)	211	226	2
	C1	N9	1994.04	2.571	0.875607	1994.04	PSMA4	1GlyGly 1Phospho	(K)VEIATLTRENGKTVIR(V)	211	226	2
	C2	N7	1994.04	0.872	0.997971	1994.04	PSMA4	1GlyGly 1Phospho	(K)VEIATLTRENGKTVIR(V)	211	226	2
	C1	N8	1994.05	8.158	2.1514	1994.04	PSMA4	1GlyGly 1Phospho	(K)VEIATLTRENGKTVIR(V)	211	226	2
	C2	N7	1994.05	2.061	2.98438	1994.04	PSMA4	1GlyGly 1Phospho	(K)VEIATLTRENGKTVIR(V)	211	226	2
	C3	N2	2074.01	0.547	-0.972996	2074.01	PSMA4	1GlyGly 2Phospho	(K)VEIATLTRENGKTVIR(V)	211	226	2
	C3	N6	916.522	0.778	1.45768	916.521	PSMA4		(R)ENGKTVIR(V)	219	226	1
	C1	N8	1016.54	2.25	-1.76383	1016.54	PSMA4	1Succinyl	(R)ENGKTVIR(V)	219	226	1
	C1	N8	1016.54	2.4	-1.66546	1016.54	PSMA4	1Succinyl	(R)ENGKTVIR(V)	219	226	1
	C1	N9	1016.54	6.239	-1.60742	1016.54	PSMA4	1Succinyl	(R)ENGKTVIR(V)	219	226	1
	C1	N8	1016.54	3.415	-0.947335	1016.54	PSMA4	1Succinyl	(R)ENGKTVIR(V)	219	226	1
	C1	N10	1016.54	4.465	-0.749604	1016.54	PSMA4	1Succinyl	(R)ENGKTVIR(V)	219	226	1
	C1	N10	1016.54	4.359	-0.594174	1016.54	PSMA4	1Succinyl	(R)ENGKTVIR(V)	219	226	1
	C1	N9	1016.54	6.956	-0.169202	1016.54	PSMA4	1Succinyl	(R)ENGKTVIR(V)	219	226	1
	C3	N7	1016.54	2.943	0.545971	1016.54	PSMA4	1Succinyl	(R)ENGKTVIR(V)	219	226	1
	C3	N7	1016.54	3.431	0.556792	1016.54	PSMA4	1Succinyl	(R)ENGKTVIR(V)	219	226	1
	C3	N6	1016.54	0.68	0.840106	1016.54	PSMA4	1Succinyl	(R)ENGKTVIR(V)	219	226	1
	C2	N7	1016.54	0.247	0.967008	1016.54	PSMA4	1Succinyl	(R)ENGKTVIR(V)	219	226	1
	C2	N1	1478.77	0.742	3.30952	1478.76	PSMA4	1Acetyl 1Phospho 1Succinyl	(R)ENGKTVIRVLK(Q)	219	229	2
	C2	N12	1478.77	0.849	3.91948	1478.76	PSMA4	1Acetyl 1Phospho 1Succinyl	(R)ENGKTVIRVLK(Q)	219	229	2
	C2	N10	1478.77	26.244	4.5565	1478.76	PSMA4	1Acetyl 1Phospho 1Succinyl	(R)ENGKTVIRVLK(Q)	219	229	2
	C1	N11	1114.65	0.751	-1.17975	1114.65	PSMA4		(K)QKEVEQLIK(K)	230	238	1
	C2	N8	1114.65	4.989	-0.693494	1114.65	PSMA4		(K)QKEVEQLIK(K)	230	238	1
	C1	N12	1114.65	0.304	-0.391155	1114.65	PSMA4		(K)QKEVEQLIK(K)	230	238	1
	C1	N9	1114.65	1.224	-0.385773	1114.65	PSMA4		(K)QKEVEQLIK(K)	230	238	1
	C1	N11	1114.65	1.494	-0.172252	1114.65	PSMA4		(K)QKEVEQLIK(K)	230	238	1
	C1	N10	1114.65	3.862	0.108555	1114.65	PSMA4		(K)QKEVEQLIK(K)	230	238	1
	C1	N11	1114.65	4.144	0.414481	1114.65	PSMA4		(K)QKEVEQLIK(K)	230	238	1
	C2	N8	1114.65	0.566	0.609161	1114.65	PSMA4		(K)QKEVEQLIK(K)	230	238	1
	C1	N11	1114.65	4.354	0.767956	1114.65	PSMA4		(K)QKEVEQLIK(K)	230	238	1
	C3	N7	1114.65	4.914	0.810122	1114.65	PSMA4		(K)QKEVEQLIK(K)	230	238	1
	C1	N10	1114.65	3.031	0.991345	1114.65	PSMA4		(K)QKEVEQLIK(K)	230	238	1
	C3	N7	1114.65	2.086	0.99583	1114.65	PSMA4		(K)QKEVEQLIK(K)	230	238	1
	C1	N10	1114.65	0.957	1.03889	1114.65	PSMA4		(K)QKEVEQLIK(K)	230	238	1
	C3	N7	1114.65	2.876	1.15193	1114.65	PSMA4		(K)QKEVEQLIK(K)	230	238	1
	C3	N7	1114.65	2.772	1.24613	1114.65	PSMA4		(K)QKEVEQLIK(K)	230	238	1
	C1	N9	1114.65	2.815	1.46414	1114.65	PSMA4		(K)QKEVEQLIK(K)	230	238	1
	C3	N7	1114.65	1.839	1.71803	1114.65	PSMA4		(K)QKEVEQLIK(K)	230	238	1
	C2	N5	1156.61	27.46	0.679571	1156.61	PSMA4	1Acetyl	(K)QKEVEQLIK(K)	230	238	1
	C3	N6	1228.69	0.471	3.18713	1228.69	PSMA4	1GlyGly	(K)QKEVEQLIK(K)	230	238	1
	C3	N7	1228.69	1.645	3.96844	1228.69	PSMA4	1GlyGly	(K)QKEVEQLIK(K)	230	238	1
	C3	N7	1228.69	2.839	4.09784	1228.69	PSMA4	1GlyGly	(K)QKEVEQLIK(K)	230	238	1
	C3	N7	1228.69	0.872	4.12063	1228.69	PSMA4	1GlyGly	(K)QKEVEQLIK(K)	230	238	1
	C3	N6	1228.69	0.379	4.3884	1228.69	PSMA4	1GlyGly	(K)QKEVEQLIK(K)	230	238	1
	C3	N7	1228.7	1.333	4.44455	1228.69	PSMA4	1GlyGly	(K)QKEVEQLIK(K)	230	238	1
	C3	N7	1228.7	1.255	4.69848	1228.69	PSMA4	1GlyGly	(K)QKEVEQLIK(K)	230	238	1
	C2	N2	1442.77	0.098	-4.15036	1442.77	PSMA4	2Succinyl	(K)QKEVEQLIKK(H)	230	239	2
	C3	N1	1442.77	0.354	-0.229419	1442.77	PSMA4	2Succinyl	(K)QKEVEQLIKK(H)	230	239	2
	C2	N8	1484.79	0.336	2.79568	1484.78	PSMA4	1Acetyl 2Succinyl	(K)QKEVEQLIKK(H)	230	239	2
	C1	N10	1484.79	0.554	2.98628	1484.78	PSMA4	1Acetyl 2Succinyl	(K)QKEVEQLIKK(H)	230	239	2
	C1	N9	1484.79	2.603	3.23346	1484.78	PSMA4	1Acetyl 2Succinyl	(K)QKEVEQLIKK(H)	230	239	2
	C3	N7	1484.79	3.409	4.1851	1484.78	PSMA4	1Acetyl 2Succinyl	(K)QKEVEQLIKK(H)	230	239	2
	C3	N7	1484.79	1.007	4.69494	1484.78	PSMA4	1Acetyl 2Succinyl	(K)QKEVEQLIKK(H)	230	239	2
	C2	N12	1498.81	7.504	0.562445	1498.81	PSMA4	1Acetyl 1GlyGly 1Succinyl	(K)QKEVEQLIKK(H)	230	239	2
	C1	N11	858.492	1.201	-0.827031	858.493	PSMA4		(K)EVEQLIK(K)	232	238	0
	C1	N11	858.493	0.765	0.429823	858.493	PSMA4		(K)EVEQLIK(K)	232	238	0
	C3	N7	858.494	0.2	0.582416	858.493	PSMA4		(K)EVEQLIK(K)	232	238	0
	C3	N7	858.494	0.193	0.807228	858.493	PSMA4		(K)EVEQLIK(K)	232	238	0
	C3	N7	858.494	0.263	1.45371	858.493	PSMA4		(K)EVEQLIK(K)	232	238	0
	C1	N8	1100.63	14.572	-0.568765	1100.63	PSMA4	1GlyGly	(K)EVEQLIKK(H)	232	239	1
	C1	N9	1100.63	3.797	-0.480634	1100.63	PSMA4	1GlyGly	(K)EVEQLIKK(H)	232	239	1
	C1	N7	1100.63	2.51	-0.403405	1100.63	PSMA4	1GlyGly	(K)EVEQLIKK(H)	232	239	1
	C1	N8	1100.63	12.633	-0.340714	1100.63	PSMA4	1GlyGly	(K)EVEQLIKK(H)	232	239	1
	C1	N8	1100.63	10.979	-0.250765	1100.63	PSMA4	1GlyGly	(K)EVEQLIKK(H)	232	239	1
	C1	N9	1100.63	10.121	-0.107211	1100.63	PSMA4	1GlyGly	(K)EVEQLIKK(H)	232	239	1
	C3	N6	1100.63	1.916	0.116297	1100.63	PSMA4	1GlyGly	(K)EVEQLIKK(H)	232	239	1
	C3	N5	1100.63	0.539	0.258034	1100.63	PSMA4	1GlyGly	(K)EVEQLIKK(H)	232	239	1
	C3	N6	1100.63	0.736	0.368879	1100.63	PSMA4	1GlyGly	(K)EVEQLIKK(H)	232	239	1
	C1	N7	1100.63	1.605	0.384325	1100.63	PSMA4	1GlyGly	(K)EVEQLIKK(H)	232	239	1
	C3	N5	1100.63	0.283	0.548776	1100.63	PSMA4	1GlyGly	(K)EVEQLIKK(H)	232	239	1
	C2	N7	1100.63	7.387	0.675975	1100.63	PSMA4	1GlyGly	(K)EVEQLIKK(H)	232	239	1
	C2	N7	1100.63	4.211	0.948546	1100.63	PSMA4	1GlyGly	(K)EVEQLIKK(H)	232	239	1
	C3	N6	1100.63	4.393	1.04576	1100.63	PSMA4	1GlyGly	(K)EVEQLIKK(H)	232	239	1
	C2	N7	1100.63	7.26	1.13844	1100.63	PSMA4	1GlyGly	(K)EVEQLIKK(H)	232	239	1
	C3	N5	1100.63	0.138	2.98373	1100.63	PSMA4	1GlyGly	(K)EVEQLIKK(H)	232	239	1
	C3	N2	1838.96	5.309	3.41661	1838.95	PSMA4		(K)EVEQLIKKHEEEEAK(A)	232	246	2
	C3	N5	2022.98	1.649	-0.94761	2022.99	PSMA4	2Acetyl 1Succinyl	(K)EVEQLIKKHEEEEAK(A)	232	246	2
	C3	N5	2022.99	1.119	0.228375	2022.99	PSMA4	2Acetyl 1Succinyl	(K)EVEQLIKKHEEEEAK(A)	232	246	2
	C3	N3	2037.01	0.465	-2.84388	2037.01	PSMA4	2Acetyl 1GlyGly	(K)EVEQLIKKHEEEEAK(A)	232	246	2
	C2	N3	2037.01	0.181	-2.64604	2037.01	PSMA4	2Acetyl 1GlyGly	(K)EVEQLIKKHEEEEAK(A)	232	246	2
	C2	N8	1355.65	7.01	-0.92354	1355.65	PSMA4		(K)KHEEEEAKAER(E)	239	249	2
	C1	N12	1355.66	0.665	0.130564	1355.65	PSMA4		(K)KHEEEEAKAER(E)	239	249	2
	C1	N11	1355.66	3.816	0.238999	1355.65	PSMA4		(K)KHEEEEAKAER(E)	239	249	2
	C3	N7	1355.66	2.375	0.247113	1355.65	PSMA4		(K)KHEEEEAKAER(E)	239	249	2
	C1	N10	1355.66	2.335	0.247113	1355.65	PSMA4		(K)KHEEEEAKAER(E)	239	249	2
	C1	N10	1355.66	16.815	0.545124	1355.65	PSMA4		(K)KHEEEEAKAER(E)	239	249	2
	C1	N11	1355.66	23.934	0.80994	1355.65	PSMA4		(K)KHEEEEAKAER(E)	239	249	2
	C3	N7	1355.66	1.485	0.880754	1355.65	PSMA4		(K)KHEEEEAKAER(E)	239	249	2
	C1	N9	1355.66	11.399	0.892557	1355.65	PSMA4		(K)KHEEEEAKAER(E)	239	249	2
	C1	N10	1355.66	15.804	0.984763	1355.65	PSMA4		(K)KHEEEEAKAER(E)	239	249	2
	C1	N11	1355.66	10.153	0.998041	1355.65	PSMA4		(K)KHEEEEAKAER(E)	239	249	2
	C1	N11	1355.66	18.447	1.01353	1355.65	PSMA4		(K)KHEEEEAKAER(E)	239	249	2
	C1	N9	1355.66	11.663	1.41112	1355.65	PSMA4		(K)KHEEEEAKAER(E)	239	249	2
	C3	N7	1355.66	2.152	1.73938	1355.65	PSMA4		(K)KHEEEEAKAER(E)	239	249	2
	C3	N7	1355.66	1.357	1.88838	1355.65	PSMA4		(K)KHEEEEAKAER(E)	239	249	2
	C1	N8	1355.66	1.501	2.06689	1355.65	PSMA4		(K)KHEEEEAKAER(E)	239	249	2
	C2	N8	1355.66	0.484	2.49547	1355.65	PSMA4		(K)KHEEEEAKAER(E)	239	249	2
	C3	N8	1469.7	0.73	-0.621897	1469.7	PSMA4	1GlyGly	(K)KHEEEEAKAER(E)	239	249	2
	C3	N8	1469.7	1.413	1.6221	1469.7	PSMA4	1GlyGly	(K)KHEEEEAKAER(E)	239	249	2
	C1	N11	1227.56	1.746	-0.589788	1227.56	PSMA4		(K)HEEEEAKAER(E)	240	249	1
	C1	N11	1227.56	1.039	-0.0904233	1227.56	PSMA4		(K)HEEEEAKAER(E)	240	249	1
	C1	N10	1227.56	0.871	1.12825	1227.56	PSMA4		(K)HEEEEAKAER(E)	240	249	1
	C3	N7	1484.7	1.037	2.98511	1484.7	PSMA4		(K)HEEEEAKAEREK(K)	240	251	2
	C3	N7	1484.7	0.829	3.46601	1484.7	PSMA4		(K)HEEEEAKAEREK(K)	240	251	2
	C3	N7	1484.7	0.794	3.71859	1484.7	PSMA4		(K)HEEEEAKAEREK(K)	240	251	2
	C3	N7	1484.7	0.847	4.52885	1484.7	PSMA4		(K)HEEEEAKAEREK(K)	240	251	2
	C3	N7	1484.7	0.735	4.57397	1484.7	PSMA4		(K)HEEEEAKAEREK(K)	240	251	2
	C1	N5	1526.71	1.631	1.76982	1526.71	PSMA4	1Acetyl	(K)HEEEEAKAEREK(K)	240	251	2
	C2	N4	1526.71	0.104	2.66455	1526.71	PSMA4	1Acetyl	(K)HEEEEAKAEREK(K)	240	251	2
	C2	N12	1584.71	1.388	-2.44272	1584.71	PSMA4	1Succinyl	(K)HEEEEAKAEREK(K)	240	251	2
	C1	N14	1584.72	1.655	1.11692	1584.71	PSMA4	1Succinyl	(K)HEEEEAKAEREK(K)	240	251	2
	C2	N12	1584.72	0.878	2.2452	1584.71	PSMA4	1Succinyl	(K)HEEEEAKAEREK(K)	240	251	2
	C1	N14	1584.72	2.663	2.57396	1584.71	PSMA4	1Succinyl	(K)HEEEEAKAEREK(K)	240	251	2
	C1	N14	802.442	2.199	-0.144559	802.442	PSMA4	1Acetyl	(K)AEREKK(E)	247	252	2
	C3	N7	844.453	0.536	0.300787	844.452	PSMA4	2Acetyl	(K)AEREKK(E)	247	252	2
[truncated: 3,660 more rows]

## Sheet: Suppl. Table 1 (extracell. ps)
	Suppl. Table 1. The data of MALDI FT-ICR mass spectrometry analysis of extracellular proteasomes. Extracellular proteasomes were affinity purified from medium conditioned by K562 cells. Three biological replicates were collected for these proteasome samples.
	Biological replicates	Number of gel spot	m/z, Da	I, r.u.	Δm/m, ppm	m/z theor, Da	Protein name	Modifications	Peptide	Start	End	Missed Cleavages
	M2	N9	2161.95	1.699	1.3585	2161.95	PSMA1	1Met-loss 1Phospho	(-)MFRNQYDNDVTVWSPQGR(I)	1	18	1
	M2	N10	1778.8	100	-3.91612	1778.81	PSMA1		(R)NQYDNDVTVWSPQGR(I)	4	18	0
	M1	N10	1778.8	100	-3.8138	1778.81	PSMA1		(R)NQYDNDVTVWSPQGR(I)	4	18	0
	M2	N9	1778.8	47.46	-3.75646	1778.81	PSMA1		(R)NQYDNDVTVWSPQGR(I)	4	18	0
	M3	N8	1778.8	100	-3.59736	1778.81	PSMA1		(R)NQYDNDVTVWSPQGR(I)	4	18	0
	M2	N11	1778.8	100	-3.09421	1778.81	PSMA1		(R)NQYDNDVTVWSPQGR(I)	4	18	0
	M2	N9	1778.8	49.414	-2.99696	1778.81	PSMA1		(R)NQYDNDVTVWSPQGR(I)	4	18	0
	M2	N11	1778.8	100	-2.70687	1778.81	PSMA1		(R)NQYDNDVTVWSPQGR(I)	4	18	0
	M2	N8	1778.81	10.338	-2.33752	1778.81	PSMA1		(R)NQYDNDVTVWSPQGR(I)	4	18	0
	M3	N9	1778.81	7.07	-2.31953	1778.81	PSMA1		(R)NQYDNDVTVWSPQGR(I)	4	18	0
	M2	N8	1778.81	13.794	-2.16269	1778.81	PSMA1		(R)NQYDNDVTVWSPQGR(I)	4	18	0
	M2	N10	1778.81	100	-2.14582	1778.81	PSMA1		(R)NQYDNDVTVWSPQGR(I)	4	18	0
	M2	N5	1778.81	3.929	-1.76692	1778.81	PSMA1		(R)NQYDNDVTVWSPQGR(I)	4	18	0
	M3	N8	1778.81	100	-1.69777	1778.81	PSMA1		(R)NQYDNDVTVWSPQGR(I)	4	18	0
	M3	N8	1778.81	100	-1.67922	1778.81	PSMA1		(R)NQYDNDVTVWSPQGR(I)	4	18	0
	M2	N9	1778.81	44.22	-1.66797	1778.81	PSMA1		(R)NQYDNDVTVWSPQGR(I)	4	18	0
	M2	N11	1778.81	100	-1.66179	1778.81	PSMA1		(R)NQYDNDVTVWSPQGR(I)	4	18	0
	M1	N9	1778.81	92.133	-1.52181	1778.81	PSMA1		(R)NQYDNDVTVWSPQGR(I)	4	18	0
	M1	N9	1778.81	100	-1.4892	1778.81	PSMA1		(R)NQYDNDVTVWSPQGR(I)	4	18	0
	M1	N10	1778.81	100	-1.36496	1778.81	PSMA1		(R)NQYDNDVTVWSPQGR(I)	4	18	0
	M2	N6	1778.81	0.01	-1.293	1778.81	PSMA1		(R)NQYDNDVTVWSPQGR(I)	4	18	0
	M1	N11	1778.81	58.261	-1.25815	1778.81	PSMA1		(R)NQYDNDVTVWSPQGR(I)	4	18	0
	M1	N9	1778.81	100	-1.15021	1778.81	PSMA1		(R)NQYDNDVTVWSPQGR(I)	4	18	0
	M3	N9	1778.81	5.65	-1.13447	1778.81	PSMA1		(R)NQYDNDVTVWSPQGR(I)	4	18	0
	M2	N11	1778.81	100	-1.08725	1778.81	PSMA1		(R)NQYDNDVTVWSPQGR(I)	4	18	0
	M3	N7	1778.81	56.741	-1.06588	1778.81	PSMA1		(R)NQYDNDVTVWSPQGR(I)	4	18	0
	M2	N9	1778.81	53.136	-1.04846	1778.81	PSMA1		(R)NQYDNDVTVWSPQGR(I)	4	18	0
	M2	N8	1778.81	13.721	-0.733637	1778.81	PSMA1		(R)NQYDNDVTVWSPQGR(I)	4	18	0
	M2	N7	1778.81	8.052	-0.701593	1778.81	PSMA1		(R)NQYDNDVTVWSPQGR(I)	4	18	0
	M2	N8	1778.81	13.856	-0.699345	1778.81	PSMA1		(R)NQYDNDVTVWSPQGR(I)	4	18	0
	M1	N8	1778.81	38.1	-0.608835	1778.81	PSMA1		(R)NQYDNDVTVWSPQGR(I)	4	18	0
	M2	N2	1778.81	0.8	-0.570607	1778.81	PSMA1		(R)NQYDNDVTVWSPQGR(I)	4	18	0
	M2	N2	1778.81	0.88	-0.564423	1778.81	PSMA1		(R)NQYDNDVTVWSPQGR(I)	4	18	0
	M2	N8	1778.81	9	-0.52226	1778.81	PSMA1		(R)NQYDNDVTVWSPQGR(I)	4	18	0
	M1	N10	1778.81	100	-0.479534	1778.81	PSMA1		(R)NQYDNDVTVWSPQGR(I)	4	18	0
	M2	N9	1778.81	30.891	-0.3879	1778.81	PSMA1		(R)NQYDNDVTVWSPQGR(I)	4	18	0
	M1	N11	1778.81	44.627	-0.25354	1778.81	PSMA1		(R)NQYDNDVTVWSPQGR(I)	4	18	0
	M2	N7	1778.81	5.791	-0.235551	1778.81	PSMA1		(R)NQYDNDVTVWSPQGR(I)	4	18	0
	M3	N5	1778.81	3.372	-0.143917	1778.81	PSMA1		(R)NQYDNDVTVWSPQGR(I)	4	18	0
	M2	N4	1778.81	2.173	-0.125927	1778.81	PSMA1		(R)NQYDNDVTVWSPQGR(I)	4	18	0
	M1	N8	1778.81	25.64	-0.118619	1778.81	PSMA1		(R)NQYDNDVTVWSPQGR(I)	4	18	0
	M2	N5	1778.81	4.654	-0.107937	1778.81	PSMA1		(R)NQYDNDVTVWSPQGR(I)	4	18	0
	M2	N4	1778.81	1.407	-0.0511578	1778.81	PSMA1		(R)NQYDNDVTVWSPQGR(I)	4	18	0
	M3	N8	1778.81	100	-0.0399143	1778.81	PSMA1		(R)NQYDNDVTVWSPQGR(I)	4	18	0
	M2	N11	1778.81	100	-0.00730826	1778.81	PSMA1		(R)NQYDNDVTVWSPQGR(I)	4	18	0
	M3	N7	1778.81	60.464	-0.00281087	1778.81	PSMA1		(R)NQYDNDVTVWSPQGR(I)	4	18	0
	M3	N6	1778.81	4.91	0.0590282	1778.81	PSMA1		(R)NQYDNDVTVWSPQGR(I)	4	18	0
	M2	N2	1778.81	0.83	0.0966939	1778.81	PSMA1		(R)NQYDNDVTVWSPQGR(I)	4	18	0
	M2	N2	1778.81	0.524	0.101753	1778.81	PSMA1		(R)NQYDNDVTVWSPQGR(I)	4	18	0
	M1	N8	1778.81	36.826	0.159095	1778.81	PSMA1		(R)NQYDNDVTVWSPQGR(I)	4	18	0
	M2	N7	1778.81	8.77	0.268157	1778.81	PSMA1		(R)NQYDNDVTVWSPQGR(I)	4	18	0
	M1	N11	1778.81	1.87	0.281087	1778.81	PSMA1		(R)NQYDNDVTVWSPQGR(I)	4	18	0
	M2	N2	1778.81	0.01	0.393522	1778.81	PSMA1		(R)NQYDNDVTVWSPQGR(I)	4	18	0
	M2	N1	1778.81	0.005	0.393522	1778.81	PSMA1		(R)NQYDNDVTVWSPQGR(I)	4	18	0
	M2	N9	1778.81	52.67	0.448614	1778.81	PSMA1		(R)NQYDNDVTVWSPQGR(I)	4	18	0
	M2	N1	1778.81	1.724	0.576228	1778.81	PSMA1		(R)NQYDNDVTVWSPQGR(I)	4	18	0
	M2	N6	1778.81	5.691	0.609396	1778.81	PSMA1		(R)NQYDNDVTVWSPQGR(I)	4	18	0
	M2	N6	1778.81	5.777	0.612207	1778.81	PSMA1		(R)NQYDNDVTVWSPQGR(I)	4	18	0
	M3	N6	1778.81	5.209	0.66224	1778.81	PSMA1		(R)NQYDNDVTVWSPQGR(I)	4	18	0
	M1	N7	1778.81	6.145	0.695409	1778.81	PSMA1		(R)NQYDNDVTVWSPQGR(I)	4	18	0
	M3	N9	1778.81	6.518	0.699344	1778.81	PSMA1		(R)NQYDNDVTVWSPQGR(I)	4	18	0
	M2	N5	1778.81	2.046	0.742631	1778.81	PSMA1		(R)NQYDNDVTVWSPQGR(I)	4	18	0
	M1	N7	1778.81	5.405	0.922526	1778.81	PSMA1		(R)NQYDNDVTVWSPQGR(I)	4	18	0
	M3	N6	1778.81	7.338	1.05126	1778.81	PSMA1		(R)NQYDNDVTVWSPQGR(I)	4	18	0
	M2	N5	1778.81	3.864	1.11142	1778.81	PSMA1		(R)NQYDNDVTVWSPQGR(I)	4	18	0
	M2	N6	1778.81	3.546	1.12884	1778.81	PSMA1		(R)NQYDNDVTVWSPQGR(I)	4	18	0
	M3	N6	1778.81	6.088	1.14627	1778.81	PSMA1		(R)NQYDNDVTVWSPQGR(I)	4	18	0
	M2	N7	1778.81	6.842	1.22722	1778.81	PSMA1		(R)NQYDNDVTVWSPQGR(I)	4	18	0
	M3	N5	1778.81	3.325	1.32448	1778.81	PSMA1		(R)NQYDNDVTVWSPQGR(I)	4	18	0
	M2	N1	1778.81	0.977	1.46446	1778.81	PSMA1		(R)NQYDNDVTVWSPQGR(I)	4	18	0
	M2	N7	1778.81	5.833	1.56003	1778.81	PSMA1		(R)NQYDNDVTVWSPQGR(I)	4	18	0
	M3	N9	1778.81	5.563	1.80457	1778.81	PSMA1		(R)NQYDNDVTVWSPQGR(I)	4	18	0
	M2	N4	1778.81	1.308	1.84618	1778.81	PSMA1		(R)NQYDNDVTVWSPQGR(I)	4	18	0
	M3	N7	1778.81	31.054	1.99346	1778.81	PSMA1		(R)NQYDNDVTVWSPQGR(I)	4	18	0
	M1	N7	1778.81	3.405	2.30322	1778.81	PSMA1		(R)NQYDNDVTVWSPQGR(I)	4	18	0
	M2	N6	1778.81	3.727	2.3139	1778.81	PSMA1		(R)NQYDNDVTVWSPQGR(I)	4	18	0
	M2	N4	1778.81	1.719	2.45557	1778.81	PSMA1		(R)NQYDNDVTVWSPQGR(I)	4	18	0
	M2	N5	1778.81	4.567	2.91318	1778.81	PSMA1		(R)NQYDNDVTVWSPQGR(I)	4	18	0
	M3	N5	1778.82	1.88	3.2977	1778.81	PSMA1		(R)NQYDNDVTVWSPQGR(I)	4	18	0
	M2	N6	1778.82	2.002	3.32356	1778.81	PSMA1		(R)NQYDNDVTVWSPQGR(I)	4	18	0
	M3	N5	1778.82	2.159	3.69459	1778.81	PSMA1		(R)NQYDNDVTVWSPQGR(I)	4	18	0
	M2	N11	1431.73	1.473	-2.3552	1431.73	PSMA1		(R)IHQIEYAMEAVK(Q)	19	30	0
	M3	N7	1431.73	3.197	-2.22528	1431.73	PSMA1		(R)IHQIEYAMEAVK(Q)	19	30	0
	M3	N8	1431.73	30.226	-1.97803	1431.73	PSMA1		(R)IHQIEYAMEAVK(Q)	19	30	0
	M1	N10	1431.73	28.315	-1.96197	1431.73	PSMA1		(R)IHQIEYAMEAVK(Q)	19	30	0
	M2	N9	1431.73	3.791	-1.91377	1431.73	PSMA1		(R)IHQIEYAMEAVK(Q)	19	30	0
	M3	N8	1431.73	13.129	-1.29424	1431.73	PSMA1		(R)IHQIEYAMEAVK(Q)	19	30	0
	M2	N11	1431.73	2.692	-1.12312	1431.73	PSMA1		(R)IHQIEYAMEAVK(Q)	19	30	0
	M2	N11	1431.73	1.974	-1.11334	1431.73	PSMA1		(R)IHQIEYAMEAVK(Q)	19	30	0
	M1	N11	1431.73	10.816	-1.69306	1431.73	PSMA1		(R)IHQIEYAMEAVK(Q)	19	30	0
	M2	N9	1431.73	3.982	-1.00787	1431.73	PSMA1		(R)IHQIEYAMEAVK(Q)	19	30	0
	M2	N10	1431.73	3.397	-0.993903	1431.73	PSMA1		(R)IHQIEYAMEAVK(Q)	19	30	0
	M1	N9	1431.73	35.711	-0.922661	1431.73	PSMA1		(R)IHQIEYAMEAVK(Q)	19	30	0
	M1	N9	1431.73	33.992	-0.785763	1431.73	PSMA1		(R)IHQIEYAMEAVK(Q)	19	30	0
	M2	N11	1431.73	0.907	-0.726394	1431.73	PSMA1		(R)IHQIEYAMEAVK(Q)	19	30	0
	M1	N8	1431.73	3.796	-0.635595	1431.73	PSMA1		(R)IHQIEYAMEAVK(Q)	19	30	0
	M3	N8	1431.73	14.505	-0.584608	1431.73	PSMA1		(R)IHQIEYAMEAVK(Q)	19	30	0
	M2	N10	1431.73	4.107	-0.541303	1431.73	PSMA1		(R)IHQIEYAMEAVK(Q)	19	30	0
	M2	N9	1431.73	5.08	-0.52454	1431.73	PSMA1		(R)IHQIEYAMEAVK(Q)	19	30	0
	M2	N9	1431.73	3.631	-0.331767	1431.73	PSMA1		(R)IHQIEYAMEAVK(Q)	19	30	0
	M2	N10	1431.73	1.807	-0.319893	1431.73	PSMA1		(R)IHQIEYAMEAVK(Q)	19	30	0
	M2	N11	1431.73	1.054	-0.282875	1431.73	PSMA1		(R)IHQIEYAMEAVK(Q)	19	30	0
	M2	N10	1431.73	1.207	-0.224204	1431.73	PSMA1		(R)IHQIEYAMEAVK(Q)	19	30	0
	M1	N9	1431.73	29.882	-0.163439	1431.73	PSMA1		(R)IHQIEYAMEAVK(Q)	19	30	0
	M1	N10	1431.73	14.462	-0.152263	1431.73	PSMA1		(R)IHQIEYAMEAVK(Q)	19	30	0
	M3	N8	1431.73	13.297	-0.11315	1431.73	PSMA1		(R)IHQIEYAMEAVK(Q)	19	30	0
	M3	N7	1431.73	6.733	-0.0887039	1431.73	PSMA1		(R)IHQIEYAMEAVK(Q)	19	30	0
	M1	N10	1431.73	23.612	-0.0509873	1431.73	PSMA1		(R)IHQIEYAMEAVK(Q)	19	30	0
	M2	N11	1431.73	9.268	-0.0139691	1431.73	PSMA1		(R)IHQIEYAMEAVK(Q)	19	30	0
	M1	N11	1431.73	5.671	-0.475648	1431.73	PSMA1		(R)IHQIEYAMEAVK(Q)	19	30	0
	M3	N6	1431.73	0.247	0.25773	1431.73	PSMA1		(R)IHQIEYAMEAVK(Q)	19	30	0
	M2	N9	1431.73	3.376	0.391135	1431.73	PSMA1		(R)IHQIEYAMEAVK(Q)	19	30	0
	M3	N7	1431.73	6.546	0.436535	1431.73	PSMA1		(R)IHQIEYAMEAVK(Q)	19	30	0
	M3	N6	1431.73	0.309	0.523841	1431.73	PSMA1		(R)IHQIEYAMEAVK(Q)	19	30	0
	M3	N8	1431.73	10.982	0.710329	1431.73	PSMA1		(R)IHQIEYAMEAVK(Q)	19	30	0
	M3	N7	1431.73	2.633	0.981329	1431.73	PSMA1		(R)IHQIEYAMEAVK(Q)	19	30	0
	M1	N8	1431.73	5.162	1.36897	1431.73	PSMA1		(R)IHQIEYAMEAVK(Q)	19	30	0
	M2	N9	1431.73	6.517	1.37177	1431.73	PSMA1		(R)IHQIEYAMEAVK(Q)	19	30	0
	M1	N8	1431.73	6.923	2.70791	1431.73	PSMA1		(R)IHQIEYAMEAVK(Q)	19	30	0
	M2	N11	2273.19	7.399	-2.02535	2273.2	PSMA1		(R)IHQIEYAMEAVKQGSATVGLK(S)	19	39	1
	M2	N11	2273.19	6.337	-0.526572	2273.2	PSMA1		(R)IHQIEYAMEAVKQGSATVGLK(S)	19	39	1
	M2	N10	2273.2	0.743	0.583759	2273.2	PSMA1		(R)IHQIEYAMEAVKQGSATVGLK(S)	19	39	1
	M2	N11	2273.2	8.271	0.795355	2273.2	PSMA1		(R)IHQIEYAMEAVKQGSATVGLK(S)	19	39	1
	M2	N10	2273.2	3.647	0.91589	2273.2	PSMA1		(R)IHQIEYAMEAVKQGSATVGLK(S)	19	39	1
	M2	N11	2273.2	6.07	1.28013	2273.2	PSMA1		(R)IHQIEYAMEAVKQGSATVGLK(S)	19	39	1
	M2	N11	2273.2	8.798	1.32588	2273.2	PSMA1		(R)IHQIEYAMEAVKQGSATVGLK(S)	19	39	1
	M2	N10	2273.2	6.487	2.93727	2273.2	PSMA1		(R)IHQIEYAMEAVKQGSATVGLK(S)	19	39	1
	M2	N10	2273.2	1.4	2.93727	2273.2	PSMA1		(R)IHQIEYAMEAVKQGSATVGLK(S)	19	39	1
	M3	N3	2353.16	1.52	-2.02111	2353.16	PSMA1	1Phospho	(R)IHQIEYAMEAVKQGSATVGLK(S)	19	39	1
	M3	N3	2353.16	0.684	-1.92975	2353.16	PSMA1	1Phospho	(R)IHQIEYAMEAVKQGSATVGLK(S)	19	39	1
	M1	N9	860.484	0.746	-0.0534583	860.484	PSMA1		(K)QGSATVGLK(S)	31	39	0
	M1	N10	860.484	0.314	-0.425342	860.484	PSMA1		(K)QGSATVGLK(S)	31	39	0
	M2	N7	1117.62	0.281	-4.92656	1117.62	PSMA1	1Acetyl	(K)QGSATVGLKSK(T)	31	41	1
	M1	N7	1117.62	0.382	-4.7834	1117.62	PSMA1	1Acetyl	(K)QGSATVGLKSK(T)	31	41	1
	M1	N7	1117.62	0.98	-3.20503	1117.62	PSMA1	1Acetyl	(K)QGSATVGLKSK(T)	31	41	1
	M1	N7	1117.62	0.366	-3.16656	1117.62	PSMA1	1Acetyl	(K)QGSATVGLKSK(T)	31	41	1
	M3	N1	2316.24	0.638	-1.306	2316.24	PSMA1	2GlyGly 1Phospho	(K)QGSATVGLKSKTHAVLVALK(R)	31	50	2
	M1	N9	1166.73	0.565	0.745676	1166.73	PSMA1		(K)SKTHAVLVALK(R)	40	50	1
	M1	N9	1166.73	1	0.122565	1166.73	PSMA1		(K)SKTHAVLVALK(R)	40	50	1
	M1	N10	1166.73	0.895	0.371981	1166.73	PSMA1		(K)SKTHAVLVALK(R)	40	50	1
	M3	N8	1166.73	0.428	0.855385	1166.73	PSMA1		(K)SKTHAVLVALK(R)	40	50	1
	M1	N2	1368.67	0.456	-1.03531	1368.67	PSMA1	1Acetyl 2Phospho	(K)SKTHAVLVALK(R)	40	50	1
	M1	N1	1368.67	0.494	2.00633	1368.67	PSMA1	1Acetyl 2Phospho	(K)SKTHAVLVALK(R)	40	50	1
	M1	N1	1368.67	0.101	3.36603	1368.67	PSMA1	1Acetyl 2Phospho	(K)SKTHAVLVALK(R)	40	50	1
	M3	N2	1440.7	0.64	-1.79913	1440.7	PSMA1	1GlyGly 2Phospho	(K)SKTHAVLVALK(R)	40	50	1
	M1	N10	1322.82	28.992	-2.84921	1322.83	PSMA1		(K)SKTHAVLVALKR(A)	40	51	2
	M1	N11	1322.82	8.157	-2.15373	1322.83	PSMA1		(K)SKTHAVLVALKR(A)	40	51	2
	M2	N10	1322.82	0.236	-1.41591	1322.83	PSMA1		(K)SKTHAVLVALKR(A)	40	51	2
	M1	N9	1322.82	26.218	-1.4308	1322.83	PSMA1		(K)SKTHAVLVALKR(A)	40	51	2
	M2	N11	1322.83	0.005	-1.28513	1322.83	PSMA1		(K)SKTHAVLVALKR(A)	40	51	2
	M1	N9	1322.83	25	-1.02561	1322.83	PSMA1		(K)SKTHAVLVALKR(A)	40	51	2
	M2	N9	1322.83	0.842	-0.836845	1322.83	PSMA1		(K)SKTHAVLVALKR(A)	40	51	2
	M1	N8	1322.83	2.657	-0.560164	1322.83	PSMA1		(K)SKTHAVLVALKR(A)	40	51	2
	M1	N11	1322.83	7.784	-0.481545	1322.83	PSMA1		(K)SKTHAVLVALKR(A)	40	51	2
	M1	N8	1322.83	4.781	-0.21696	1322.83	PSMA1		(K)SKTHAVLVALKR(A)	40	51	2
	M2	N11	1322.83	0.387	-0.189745	1322.83	PSMA1		(K)SKTHAVLVALKR(A)	40	51	2
	M3	N8	1322.83	8.454	-0.155727	1322.83	PSMA1		(K)SKTHAVLVALKR(A)	40	51	2
	M1	N9	1322.83	12.243	0.127983	1322.83	PSMA1		(K)SKTHAVLVALKR(A)	40	51	2
	M3	N8	1322.83	11.33	0.232079	1322.83	PSMA1		(K)SKTHAVLVALKR(A)	40	51	2
	M1	N10	1322.83	4.789	0.300115	1322.83	PSMA1		(K)SKTHAVLVALKR(A)	40	51	2
	M2	N9	1322.83	0.486	0.326573	1322.83	PSMA1		(K)SKTHAVLVALKR(A)	40	51	2
	M1	N10	1322.83	2.211	0.345472	1322.83	PSMA1		(K)SKTHAVLVALKR(A)	40	51	2
	M3	N8	1322.83	5.18	0.413508	1322.83	PSMA1		(K)SKTHAVLVALKR(A)	40	51	2
	M2	N10	1322.83	1.099	0.558652	1322.83	PSMA1		(K)SKTHAVLVALKR(A)	40	51	2
	M2	N10	1322.83	1.302	0.639539	1322.83	PSMA1		(K)SKTHAVLVALKR(A)	40	51	2
	M3	N7	1322.83	0.505	0.661462	1322.83	PSMA1		(K)SKTHAVLVALKR(A)	40	51	2
	M2	N11	1322.83	2.203	0.805093	1322.83	PSMA1		(K)SKTHAVLVALKR(A)	40	51	2
	M2	N10	1322.83	0.306	0.873129	1322.83	PSMA1		(K)SKTHAVLVALKR(A)	40	51	2
	M2	N11	1322.83	1.791	1.00542	1322.83	PSMA1		(K)SKTHAVLVALKR(A)	40	51	2
	M2	N11	1322.83	1.784	1.11655	1322.83	PSMA1		(K)SKTHAVLVALKR(A)	40	51	2
	M3	N7	1322.83	1.043	1.39096	1322.83	PSMA1		(K)SKTHAVLVALKR(A)	40	51	2
	M2	N11	1322.83	0.856	1.40608	1322.83	PSMA1		(K)SKTHAVLVALKR(A)	40	51	2
	M3	N8	1322.83	3.976	1.4915	1322.83	PSMA1		(K)SKTHAVLVALKR(A)	40	51	2
	M3	N8	1322.83	4.76	1.84756	1322.83	PSMA1		(K)SKTHAVLVALKR(A)	40	51	2
	M2	N9	1322.83	0.619	1.84982	1322.83	PSMA1		(K)SKTHAVLVALKR(A)	40	51	2
	M3	N7	1322.83	0.989	3.30881	1322.83	PSMA1		(K)SKTHAVLVALKR(A)	40	51	2
	M3	N6	1444.8	0.548	-3.75	1444.8	PSMA1	1Acetyl 1Phospho	(K)SKTHAVLVALKR(A)	40	51	2
	M1	N7	1444.8	0.304	-3.65933	1444.8	PSMA1	1Acetyl 1Phospho	(K)SKTHAVLVALKR(A)	40	51	2
	M1	N7	1444.8	0.793	-2.03765	1444.8	PSMA1	1Acetyl 1Phospho	(K)SKTHAVLVALKR(A)	40	51	2
	M1	N4	1486.81	0.171	-0.331582	1486.81	PSMA1	2Acetyl 1Phospho	(K)SKTHAVLVALKR(A)	40	51	2
	M1	N5	1486.81	0.372	-0.178233	1486.81	PSMA1	2Acetyl 1Phospho	(K)SKTHAVLVALKR(A)	40	51	2
	M3	N3	1486.82	0.32	1.00887	1486.81	PSMA1	2Acetyl 1Phospho	(K)SKTHAVLVALKR(A)	40	51	2
	M3	N3	1486.82	0.444	1.08285	1486.81	PSMA1	2Acetyl 1Phospho	(K)SKTHAVLVALKR(A)	40	51	2
	M3	N3	1486.82	0.304	1.41779	1486.81	PSMA1	2Acetyl 1Phospho	(K)SKTHAVLVALKR(A)	40	51	2
	M3	N4	1486.82	0.466	1.77292	1486.81	PSMA1	2Acetyl 1Phospho	(K)SKTHAVLVALKR(A)	40	51	2
	M3	N3	1502.8	0.346	-4.24207	1502.81	PSMA1	1Phospho 1Succinyl	(K)SKTHAVLVALKR(A)	40	51	2
	M3	N2	1502.8	0.672	-4.17287	1502.81	PSMA1	1Phospho 1Succinyl	(K)SKTHAVLVALKR(A)	40	51	2
	M3	N2	1502.81	1.371	-2.29105	1502.81	PSMA1	1Phospho 1Succinyl	(K)SKTHAVLVALKR(A)	40	51	2
	M3	N2	1502.81	1.168	-2.08277	1502.81	PSMA1	1Phospho 1Succinyl	(K)SKTHAVLVALKR(A)	40	51	2
	M3	N2	1502.81	0.752	-2.05016	1502.81	PSMA1	1Phospho 1Succinyl	(K)SKTHAVLVALKR(A)	40	51	2
	M3	N3	1502.81	0.294	-1.17447	1502.81	PSMA1	1Phospho 1Succinyl	(K)SKTHAVLVALKR(A)	40	51	2
	M3	N3	1502.81	0.384	-1.00745	1502.81	PSMA1	1Phospho 1Succinyl	(K)SKTHAVLVALKR(A)	40	51	2
	M3	N2	1502.81	0.566	-0.926932	1502.81	PSMA1	1Phospho 1Succinyl	(K)SKTHAVLVALKR(A)	40	51	2
	M1	N7	1582.77	0.473	-1.90678	1582.78	PSMA1	2Phospho 1Succinyl	(K)SKTHAVLVALKR(A)	40	51	2
	M2	N8	1616.85	0.323	-2.61806	1616.85	PSMA1	1GlyGly 1Phospho 1Succinyl	(K)SKTHAVLVALKR(A)	40	51	2
	M2	N9	1616.85	0.396	-0.284504	1616.85	PSMA1	1GlyGly 1Phospho 1Succinyl	(K)SKTHAVLVALKR(A)	40	51	2
	M1	N7	1616.85	1.131	1.48127	1616.85	PSMA1	1GlyGly 1Phospho 1Succinyl	(K)SKTHAVLVALKR(A)	40	51	2
	M1	N7	1616.86	0.657	2.33973	1616.85	PSMA1	1GlyGly 1Phospho 1Succinyl	(K)SKTHAVLVALKR(A)	40	51	2
	M1	N7	1616.86	0.985	2.88832	1616.85	PSMA1	1GlyGly 1Phospho 1Succinyl	(K)SKTHAVLVALKR(A)	40	51	2
	M1	N2	1624.78	0.148	-3.14627	1624.79	PSMA1	1Acetyl 2Phospho 1Succinyl	(K)SKTHAVLVALKR(A)	40	51	2
	M1	N3	1624.78	0.121	-2.56958	1624.79	PSMA1	1Acetyl 2Phospho 1Succinyl	(K)SKTHAVLVALKR(A)	40	51	2
	M2	N13	1638.81	0.978	-4.17011	1638.81	PSMA1	1Acetyl 1GlyGly 2Phospho	(K)SKTHAVLVALKR(A)	40	51	2
	M1	N7	1682.79	6.113	-2.9885	1682.79	PSMA1	2Phospho 2Succinyl	(K)SKTHAVLVALKR(A)	40	51	2
	M3	N6	1682.79	0.479	-2.53805	1682.79	PSMA1	2Phospho 2Succinyl	(K)SKTHAVLVALKR(A)	40	51	2
	M3	N5	1682.79	0.202	-2.02759	1682.79	PSMA1	2Phospho 2Succinyl	(K)SKTHAVLVALKR(A)	40	51	2
	M3	N8	951.596	0.303	-2.90459	951.599	PSMA1		(K)THAVLVALK(R)	42	50	0
	M3	N8	951.598	0.752	-0.786046	951.599	PSMA1		(K)THAVLVALK(R)	42	50	0
	M1	N9	951.599	0.396	0.223834	951.599	PSMA1		(K)THAVLVALK(R)	42	50	0
	M1	N10	951.599	0.459	0.540143	951.599	PSMA1		(K)THAVLVALK(R)	42	50	0
	M1	N9	951.6	0.01	1.47121	951.599	PSMA1		(K)THAVLVALK(R)	42	50	0
	M1	N8	1107.7	3.781	0.168818	1107.7	PSMA3		(K)THAVLVALKR(A)	42	51	1
	M1	N8	1107.7	1.888	0.85673	1107.7	PSMA3		(K)THAVLVALKR(A)	42	51	1
	M2	N10	1107.7	0.222	-2.10978	1107.7	PSMA1		(K)THAVLVALKR(A)	42	51	1
	M2	N10	1107.7	1.557	-1.82992	1107.7	PSMA1		(K)THAVLVALKR(A)	42	51	1
	M1	N10	1107.7	22.313	-1.64485	1107.7	PSMA1		(K)THAVLVALKR(A)	42	51	1
	M2	N11	1107.7	0.733	-1.46069	1107.7	PSMA1		(K)THAVLVALKR(A)	42	51	1
	M3	N8	1107.7	6.931	-1.25305	1107.7	PSMA1		(K)THAVLVALKR(A)	42	51	1
	M2	N10	1107.7	0.15	-1.21604	1107.7	PSMA1		(K)THAVLVALKR(A)	42	51	1
	M3	N8	1107.7	7.412	-1.07972	1107.7	PSMA1		(K)THAVLVALKR(A)	42	51	1
	M2	N9	1107.7	0.491	-1.06076	1107.7	PSMA1		(K)THAVLVALKR(A)	42	51	1
	M2	N10	1107.7	1.06	-0.8793	1107.7	PSMA1		(K)THAVLVALKR(A)	42	51	1
	M2	N9	1107.7	0.541	-0.66444	1107.7	PSMA1		(K)THAVLVALKR(A)	42	51	1
	M1	N9	1107.7	17.824	-0.607566	1107.7	PSMA1		(K)THAVLVALKR(A)	42	51	1
	M2	N11	1107.7	1.613	-0.599441	1107.7	PSMA1		(K)THAVLVALKR(A)	42	51	1
	M1	N9	1107.7	24.886	-0.518191	1107.7	PSMA1		(K)THAVLVALKR(A)	42	51	1
	M3	N8	1107.7	2.037	-0.511872	1107.7	PSMA1		(K)THAVLVALKR(A)	42	51	1
	M1	N11	1107.7	5.95	-0.480275	1107.7	PSMA1		(K)THAVLVALKR(A)	42	51	1
	M3	N8	1107.7	2.941	-0.475761	1107.7	PSMA1		(K)THAVLVALKR(A)	42	51	1
	M1	N10	1107.7	2.048	-0.373748	1107.7	PSMA1		(K)THAVLVALKR(A)	42	51	1
	M1	N11	1107.7	4.977	-0.162499	1107.7	PSMA1		(K)THAVLVALKR(A)	42	51	1
	M2	N11	1107.7	0.755	-0.144444	1107.7	PSMA1		(K)THAVLVALKR(A)	42	51	1
	M2	N11	1107.7	1.572	-0.0469441	1107.7	PSMA1		(K)THAVLVALKR(A)	42	51	1
	M3	N7	1107.7	0.624	0.102916	1107.7	PSMA1		(K)THAVLVALKR(A)	42	51	1
	M3	N8	1107.7	2.846	0.110138	1107.7	PSMA1		(K)THAVLVALKR(A)	42	51	1
	M2	N11	1107.7	2.849	0.189582	1107.7	PSMA1		(K)THAVLVALKR(A)	42	51	1
	M2	N11	1107.7	0.582	0.431525	1107.7	PSMA1		(K)THAVLVALKR(A)	42	51	1
	M1	N9	1107.7	8.157	0.501941	1107.7	PSMA1		(K)THAVLVALKR(A)	42	51	1
	M1	N6	1107.7	0.619	0.785411	1107.7	PSMA1		(K)THAVLVALKR(A)	42	51	1
	M2	N9	1107.7	0.649	0.867563	1107.7	PSMA1		(K)THAVLVALKR(A)	42	51	1
	M1	N10	1107.7	4.087	0.905479	1107.7	PSMA1		(K)THAVLVALKR(A)	42	51	1
	M1	N11	1229.67	4.662	-4.27106	1229.68	PSMA1	1Acetyl 1Phospho	(K)THAVLVALKR(A)	42	51	1
	M1	N7	1229.67	0.207	-3.57087	1229.68	PSMA1	1Acetyl 1Phospho	(K)THAVLVALKR(A)	42	51	1
	M3	N8	1238.66	1.002	-2.74975	1238.66	PSMA1		(K)RAQSELAAHQK(K)	51	61	1
	M3	N8	1238.66	0.702	-1.5654	1238.66	PSMA1		(K)RAQSELAAHQK(K)	51	61	1
	M3	N8	1238.66	0.289	-1.49436	1238.66	PSMA1		(K)RAQSELAAHQK(K)	51	61	1
	M1	N10	1238.66	1.246	-0.5732	1238.66	PSMA1		(K)RAQSELAAHQK(K)	51	61	1
	M1	N9	1238.66	1.793	0.689454	1238.66	PSMA1		(K)RAQSELAAHQK(K)	51	61	1
	M1	N9	1366.75	1.242	-1.68794	1366.76	PSMA1		(K)RAQSELAAHQKK(I)	51	62	2
	M1	N10	1366.75	1.13	-0.653373	1366.76	PSMA1		(K)RAQSELAAHQKK(I)	51	62	2
	M1	N9	1446.72	1.328	0.904113	1446.72	PSMA1	1Phospho	(K)RAQSELAAHQKK(I)	51	62	2
	M1	N1	1546.74	0.445	3.0283	1546.74	PSMA1	1Phospho 1Succinyl	(K)RAQSELAAHQKK(I)	51	62	2
	M1	N9	1082.56	1.091	-0.892331	1082.56	PSMA1		(R)AQSELAAHQK(K)	52	61	0
	M1	N9	1082.56	6.754	0.193985	1082.56	PSMA1		(R)AQSELAAHQK(K)	52	61	0
	M3	N8	1082.56	3.299	0.208765	1082.56	PSMA1		(R)AQSELAAHQK(K)	52	61	0
	M3	N8	1082.56	3.032	0.392588	1082.56	PSMA1		(R)AQSELAAHQK(K)	52	61	0
	M1	N10	1082.56	3.35	0.45725	1082.56	PSMA1		(R)AQSELAAHQK(K)	52	61	0
	M3	N8	1082.56	0.646	0.61798	1082.56	PSMA1		(R)AQSELAAHQK(K)	52	61	0
	M3	N8	1082.56	0.823	0.757464	1082.56	PSMA1		(R)AQSELAAHQK(K)	52	61	0
	M3	N8	1082.56	1.608	1.1713	1082.56	PSMA1		(R)AQSELAAHQK(K)	52	61	0
	M1	N8	1082.56	0.57	3.01599	1082.56	PSMA1		(R)AQSELAAHQK(K)	52	61	0
	M1	N10	1210.65	4.808	-2.21616	1210.65	PSMA1		(R)AQSELAAHQKK(I)	52	62	1
	M1	N8	1210.65	0.431	-1.60822	1210.65	PSMA1		(R)AQSELAAHQKK(I)	52	62	1
	M2	N10	1210.65	0.415	-1.55453	1210.65	PSMA1		(R)AQSELAAHQKK(I)	52	62	1
	M1	N9	1210.65	8.806	-1.49424	1210.65	PSMA1		(R)AQSELAAHQKK(I)	52	62	1
	M1	N9	1210.65	0.921	-1.44055	1210.65	PSMA1		(R)AQSELAAHQKK(I)	52	62	1
	M3	N8	1210.65	0.525	-1.05315	1210.65	PSMA1		(R)AQSELAAHQKK(I)	52	62	1
	M3	N8	1210.65	0.522	-1.04902	1210.65	PSMA1		(R)AQSELAAHQKK(I)	52	62	1
	M2	N10	1210.65	0.568	0.435302	1210.65	PSMA1		(R)AQSELAAHQKK(I)	52	62	1
	M1	N9	1210.65	0.713	0.784699	1210.65	PSMA1		(R)AQSELAAHQKK(I)	52	62	1
	M3	N8	1210.66	0.283	1.48845	1210.65	PSMA1		(R)AQSELAAHQKK(I)	52	62	1
	M2	N5	1290.61	0.01	-4.80392	1290.62	PSMA1	1Phospho	(R)AQSELAAHQKK(I)	52	62	1
	M2	N5	1290.61	0.699	-4.72953	1290.62	PSMA1	1Phospho	(R)AQSELAAHQKK(I)	52	62	1
	M1	N1	1404.67	0.091	4.23374	1404.66	PSMA1	1GlyGly 1Phospho	(R)AQSELAAHQKK(I)	52	62	1
	M3	N8	2214.23	19.282	-1.19274	2214.24	PSMA1		(K)KILHVDNHIGISIAGLTADAR(L)	62	82	1
	M3	N6	2214.23	0.293	-0.95699	2214.24	PSMA1		(K)KILHVDNHIGISIAGLTADAR(L)	62	82	1
	M3	N8	2214.23	16.797	-0.844084	2214.24	PSMA1		(K)KILHVDNHIGISIAGLTADAR(L)	62	82	1
	M1	N10	2214.23	10.846	-0.667951	2214.24	PSMA1		(K)KILHVDNHIGISIAGLTADAR(L)	62	82	1
	M1	N9	2214.23	14.66	-0.5564	2214.24	PSMA1		(K)KILHVDNHIGISIAGLTADAR(L)	62	82	1
	M3	N8	2214.23	14.158	-0.536077	2214.24	PSMA1		(K)KILHVDNHIGISIAGLTADAR(L)	62	82	1
	M1	N9	2214.23	23.764	-0.388396	2214.24	PSMA1		(K)KILHVDNHIGISIAGLTADAR(L)	62	82	1
	M3	N7	2214.23	6.409	-0.203682	2214.24	PSMA1		(K)KILHVDNHIGISIAGLTADAR(L)	62	82	1
	M1	N11	2214.24	9.279	0.374395	2214.24	PSMA1		(K)KILHVDNHIGISIAGLTADAR(L)	62	82	1
	M1	N9	2214.24	19.646	0.430397	2214.24	PSMA1		(K)KILHVDNHIGISIAGLTADAR(L)	62	82	1
	M1	N11	2214.24	2.807	0.490011	2214.24	PSMA1		(K)KILHVDNHIGISIAGLTADAR(L)	62	82	1
	M1	N10	2214.24	20.589	0.500398	2214.24	PSMA1		(K)KILHVDNHIGISIAGLTADAR(L)	62	82	1
	M3	N8	2214.24	3.483	0.582594	2214.24	PSMA1		(K)KILHVDNHIGISIAGLTADAR(L)	62	82	1
	M1	N10	2214.24	13.895	1.0437	2214.24	PSMA1		(K)KILHVDNHIGISIAGLTADAR(L)	62	82	1
	M1	N8	2214.24	1.706	2.29063	2214.24	PSMA1		(K)KILHVDNHIGISIAGLTADAR(L)	62	82	1
	M3	N8	2214.24	16.181	2.82399	2214.24	PSMA1		(K)KILHVDNHIGISIAGLTADAR(L)	62	82	1
	M2	N4	2314.24	0.808	-3.00184	2314.25	PSMA1	1Succinyl	(K)KILHVDNHIGISIAGLTADAR(L)	62	82	1
	M2	N2	2314.25	0.308	-1.49595	2314.25	PSMA1	1Succinyl	(K)KILHVDNHIGISIAGLTADAR(L)	62	82	1
	M3	N1	2314.25	0.282	-0.186237	2314.25	PSMA1	1Succinyl	(K)KILHVDNHIGISIAGLTADAR(L)	62	82	1
	M2	N13	2374.16	2.003	-2.18645	2374.17	PSMA1	2Phospho	(K)KILHVDNHIGISIAGLTADAR(L)	62	82	1
	M1	N7	3213.64	0.268	-0.746194	3213.64	PSMA1	1Acetyl 1Phospho	(K)KILHVDNHIGISIAGLTADARLLCNFMR(Q)	62	89	2
	M1	N7	3213.64	1.568	0.313663	3213.64	PSMA1	1Acetyl 1Phospho	(K)KILHVDNHIGISIAGLTADARLLCNFMR(Q)	62	89	2
	M2	N9	2086.14	1.524	-1.34938	2086.14	PSMA1		(K)ILHVDNHIGISIAGLTADAR(L)	63	82	0
	M3	N8	2086.14	70.117	-1.08478	2086.14	PSMA1		(K)ILHVDNHIGISIAGLTADAR(L)	63	82	0
	M3	N7	2086.14	28.886	-0.923716	2086.14	PSMA1		(K)ILHVDNHIGISIAGLTADAR(L)	63	82	0
	M3	N8	2086.14	45.42	-0.763132	2086.14	PSMA1		(K)ILHVDNHIGISIAGLTADAR(L)	63	82	0
	M2	N10	2086.14	0.597	-0.302952	2086.14	PSMA1		(K)ILHVDNHIGISIAGLTADAR(L)	63	82	0
	M3	N9	2086.14	1.718	-0.209957	2086.14	PSMA1		(K)ILHVDNHIGISIAGLTADAR(L)	63	82	0
	M2	N9	2086.14	1.593	0.0100664	2086.14	PSMA1		(K)ILHVDNHIGISIAGLTADAR(L)	63	82	0
	M1	N11	2086.14	17.145	0.115045	2086.14	PSMA1		(K)ILHVDNHIGISIAGLTADAR(L)	63	82	0
	M1	N9	2086.14	31.674	0.239677	2086.14	PSMA1		(K)ILHVDNHIGISIAGLTADAR(L)	63	82	0
	M1	N9	2086.14	18.241	0.239677	2086.14	PSMA1		(K)ILHVDNHIGISIAGLTADAR(L)	63	82	0
	M1	N9	2086.14	16.428	0.239677	2086.14	PSMA1		(K)ILHVDNHIGISIAGLTADAR(L)	63	82	0
	M3	N8	2086.14	40.803	0.246867	2086.14	PSMA1		(K)ILHVDNHIGISIAGLTADAR(L)	63	82	0
	M3	N6	2086.14	2.818	0.278984	2086.14	PSMA1		(K)ILHVDNHIGISIAGLTADAR(L)	63	82	0
	M3	N8	2086.14	21.998	0.484147	2086.14	PSMA1		(K)ILHVDNHIGISIAGLTADAR(L)	63	82	0
	M3	N7	2086.14	2.54	0.496611	2086.14	PSMA1		(K)ILHVDNHIGISIAGLTADAR(L)	63	82	0
	M2	N11	2086.14	0.991	0.529207	2086.14	PSMA1		(K)ILHVDNHIGISIAGLTADAR(L)	63	82	0
	M1	N10	2086.14	21.57	0.58625	2086.14	PSMA1		(K)ILHVDNHIGISIAGLTADAR(L)	63	82	0
	M1	N10	2086.14	11.707	0.899268	2086.14	PSMA1		(K)ILHVDNHIGISIAGLTADAR(L)	63	82	0
	M2	N11	2086.14	1.417	0.911251	2086.14	PSMA1		(K)ILHVDNHIGISIAGLTADAR(L)	63	82	0
	M1	N10	2086.14	15.84	0.953914	2086.14	PSMA1		(K)ILHVDNHIGISIAGLTADAR(L)	63	82	0
	M3	N5	2086.14	2.05	0.968294	2086.14	PSMA1		(K)ILHVDNHIGISIAGLTADAR(L)	63	82	0
	M2	N10	2086.14	0.421	1.03349	2086.14	PSMA1		(K)ILHVDNHIGISIAGLTADAR(L)	63	82	0
	M1	N8	2086.14	2.155	1.04691	2086.14	PSMA1		(K)ILHVDNHIGISIAGLTADAR(L)	63	82	0
	M3	N7	2086.14	24.171	1.2281	2086.14	PSMA1		(K)ILHVDNHIGISIAGLTADAR(L)	63	82	0
	M1	N11	2086.14	13.678	1.26022	2086.14	PSMA1		(K)ILHVDNHIGISIAGLTADAR(L)	63	82	0
	M2	N10	2086.14	1.847	1.96822	2086.14	PSMA1		(K)ILHVDNHIGISIAGLTADAR(L)	63	82	0
	M2	N11	2086.14	2.79	2.14798	2086.14	PSMA1		(K)ILHVDNHIGISIAGLTADAR(L)	63	82	0
	M2	N10	2086.15	2.865	2.63596	2086.14	PSMA1		(K)ILHVDNHIGISIAGLTADAR(L)	63	82	0
	M3	N8	2086.15	45.444	2.83202	2086.14	PSMA1		(K)ILHVDNHIGISIAGLTADAR(L)	63	82	0
	M3	N6	2086.15	2.26	2.86126	2086.14	PSMA1		(K)ILHVDNHIGISIAGLTADAR(L)	63	82	0
	M3	N7	2086.15	22.827	3.00794	2086.14	PSMA1		(K)ILHVDNHIGISIAGLTADAR(L)	63	82	0
	M2	N11	2086.15	0.977	3.24905	2086.14	PSMA1		(K)ILHVDNHIGISIAGLTADAR(L)	63	82	0
	M1	N9	896.447	0.728	-0.901336	896.448	PSMA1		(R)LLCNFMR(Q)	83	89	0
	M1	N9	896.448	0.756	-0.452899	896.448	PSMA1		(R)LLCNFMR(Q)	83	89	0
	M1	N10	896.448	0.654	-0.210832	896.448	PSMA1		(R)LLCNFMR(Q)	83	89	0
	M1	N9	896.448	0.79	0.0356964	896.448	PSMA1		(R)LLCNFMR(Q)	83	89	0
	M1	N10	896.449	0.957	0.388199	896.448	PSMA1		(R)LLCNFMR(Q)	83	89	0
	M1	N10	896.449	0.56	0.606839	896.448	PSMA1		(R)LLCNFMR(Q)	83	89	0
	M1	N7	1807.77	0.695	2.86374	1807.77	PSMA1	1Phospho	(R)LLCNFMRQECLDSR(F)	83	96	1
	M1	N10	850.372	0.01	-0.352787	850.372	PSMA1		(R)QECLDSR(F)	90	96	0
	M1	N10	850.373	0.487	1.06189	850.372	PSMA1		(R)QECLDSR(F)	90	96	0
	M3	N8	1332.74	100	-3.02535	1332.74	PSMA1		(R)FVFDRPLPVSR(L)	97	107	0
	M3	N5	1332.74	1.975	-2.5789	1332.74	PSMA1		(R)FVFDRPLPVSR(L)	97	107	0
	M3	N8	1332.74	66.435	-2.05216	1332.74	PSMA1		(R)FVFDRPLPVSR(L)	97	107	0
	M1	N10	1332.74	65.041	-1.76479	1332.74	PSMA1		(R)FVFDRPLPVSR(L)	97	107	0
	M2	N8	1332.74	3.905	-1.74903	1332.74	PSMA1		(R)FVFDRPLPVSR(L)	97	107	0
	M2	N9	1332.74	6.19	-1.39862	1332.74	PSMA1		(R)FVFDRPLPVSR(L)	97	107	0
	M2	N9	1332.74	6.6	-1.30933	1332.74	PSMA1		(R)FVFDRPLPVSR(L)	97	107	0
	M3	N7	1332.74	26.837	-1.28982	1332.74	PSMA1		(R)FVFDRPLPVSR(L)	97	107	0
	M2	N8	1332.74	4.978	-1.28457	1332.74	PSMA1		(R)FVFDRPLPVSR(L)	97	107	0
	M2	N9	1332.74	6.208	-1.26356	1332.74	PSMA1		(R)FVFDRPLPVSR(L)	97	107	0
	M2	N8	1332.74	2.572	-1.2403	1332.74	PSMA1		(R)FVFDRPLPVSR(L)	97	107	0
	M3	N7	1332.74	25.992	-1.13375	1332.74	PSMA1		(R)FVFDRPLPVSR(L)	97	107	0
	M2	N8	1332.74	3.855	-1.1285	1332.74	PSMA1		(R)FVFDRPLPVSR(L)	97	107	0
	M3	N8	1332.74	48.84	-0.934165	1332.74	PSMA1		(R)FVFDRPLPVSR(L)	97	107	0
	M3	N6	1332.74	5.14	-0.910154	1332.74	PSMA1		(R)FVFDRPLPVSR(L)	97	107	0
	M3	N8	1332.74	46.322	-0.667046	1332.74	PSMA1		(R)FVFDRPLPVSR(L)	97	107	0
	M1	N9	1332.74	100	-0.582258	1332.74	PSMA1		(R)FVFDRPLPVSR(L)	97	107	0
	M2	N9	1332.74	6.502	-0.553746	1332.74	PSMA1		(R)FVFDRPLPVSR(L)	97	107	0
	M2	N5	1332.74	0.957	-0.482464	1332.74	PSMA1		(R)FVFDRPLPVSR(L)	97	107	0
	M2	N11	1332.74	2.809	-0.396926	1332.74	PSMA1		(R)FVFDRPLPVSR(L)	97	107	0
	M3	N6	1332.74	5.593	-0.298632	1332.74	PSMA1		(R)FVFDRPLPVSR(L)	97	107	0
	M3	N9	1332.74	1.648	-0.199589	1332.74	PSMA1		(R)FVFDRPLPVSR(L)	97	107	0
	M1	N10	1332.74	85.992	-0.153068	1332.74	PSMA1		(R)FVFDRPLPVSR(L)	97	107	0
	M1	N9	1332.74	71.635	-0.109549	1332.74	PSMA1		(R)FVFDRPLPVSR(L)	97	107	0
	M2	N7	1332.74	1.422	-0.0397676	1332.74	PSMA1		(R)FVFDRPLPVSR(L)	97	107	0
	M1	N10	1332.74	71.398	-0.029263	1332.74	PSMA1		(R)FVFDRPLPVSR(L)	97	107	0
	M3	N8	1332.74	58.917	-0.0105047	1332.74	PSMA1		(R)FVFDRPLPVSR(L)	97	107	0
	M2	N10	1332.74	5.392	0.0690306	1332.74	PSMA1		(R)FVFDRPLPVSR(L)	97	107	0
	M1	N7	1332.74	7.906	0.0795352	1332.74	PSMA1		(R)FVFDRPLPVSR(L)	97	107	0
	M1	N8	1332.74	25.425	0.102796	1332.74	PSMA1		(R)FVFDRPLPVSR(L)	97	107	0
	M1	N9	1332.74	79.365	0.147816	1332.74	PSMA1		(R)FVFDRPLPVSR(L)	97	107	0
	M1	N7	1332.74	7.688	0.150066	1332.74	PSMA1		(R)FVFDRPLPVSR(L)	97	107	0
	M2	N7	1332.74	1.027	0.18158	1332.74	PSMA1		(R)FVFDRPLPVSR(L)	97	107	0
	M2	N9	1332.74	11.254	0.213845	1332.74	PSMA1		(R)FVFDRPLPVSR(L)	97	107	0
	M1	N8	1332.74	22.353	0.269369	1332.74	PSMA1		(R)FVFDRPLPVSR(L)	97	107	0
	M1	N11	1332.74	38.794	0.279124	1332.74	PSMA1		(R)FVFDRPLPVSR(L)	97	107	0
	M3	N5	1332.74	5.048	0.29338	1332.74	PSMA1		(R)FVFDRPLPVSR(L)	97	107	0
	M2	N9	1332.74	14.105	0.29413	1332.74	PSMA1		(R)FVFDRPLPVSR(L)	97	107	0
	M2	N11	1332.74	3.565	0.309137	1332.74	PSMA1		(R)FVFDRPLPVSR(L)	97	107	0
	M2	N11	1332.74	3.365	0.349655	1332.74	PSMA1		(R)FVFDRPLPVSR(L)	97	107	0
	M2	N10	1332.74	4.781	0.364662	1332.74	PSMA1		(R)FVFDRPLPVSR(L)	97	107	0
	M2	N10	1332.74	5.523	0.426939	1332.74	PSMA1		(R)FVFDRPLPVSR(L)	97	107	0
	M1	N11	1332.74	42.738	0.456202	1332.74	PSMA1		(R)FVFDRPLPVSR(L)	97	107	0
	M2	N7	1332.74	1.112	0.47421	1332.74	PSMA1		(R)FVFDRPLPVSR(L)	97	107	0
	M3	N7	1332.74	25.81	0.546242	1332.74	PSMA1		(R)FVFDRPLPVSR(L)	97	107	0
	M1	N8	1332.74	18.483	0.580007	1332.74	PSMA1		(R)FVFDRPLPVSR(L)	97	107	0
	M2	N10	1332.74	1.869	0.67755	1332.74	PSMA1		(R)FVFDRPLPVSR(L)	97	107	0
	M3	N6	1332.74	7.255	0.713566	1332.74	PSMA1		(R)FVFDRPLPVSR(L)	97	107	0
	M3	N4	1332.74	0.394	0.751082	1332.74	PSMA1		(R)FVFDRPLPVSR(L)	97	107	0
	M2	N11	1332.74	5.761	0.760086	1332.74	PSMA1		(R)FVFDRPLPVSR(L)	97	107	0
	M3	N6	1332.74	10.43	0.861381	1332.74	PSMA1		(R)FVFDRPLPVSR(L)	97	107	0
	M2	N7	1332.74	2.397	0.883891	1332.74	PSMA1		(R)FVFDRPLPVSR(L)	97	107	0
	M2	N11	1332.74	4.106	0.895896	1332.74	PSMA1		(R)FVFDRPLPVSR(L)	97	107	0
	M2	N7	1332.74	1.651	0.960425	1332.74	PSMA1		(R)FVFDRPLPVSR(L)	97	107	0
	M3	N9	1332.74	1.759	0.982935	1332.74	PSMA1		(R)FVFDRPLPVSR(L)	97	107	0
	M1	N6	1332.74	5.896	1.21554	1332.74	PSMA1		(R)FVFDRPLPVSR(L)	97	107	0
	M2	N11	1332.74	3.045	1.22004	1332.74	PSMA1		(R)FVFDRPLPVSR(L)	97	107	0
	M1	N11	1332.74	1.622	1.23129	1332.74	PSMA1		(R)FVFDRPLPVSR(L)	97	107	0
	M1	N7	1332.74	5.396	1.28832	1332.74	PSMA1		(R)FVFDRPLPVSR(L)	97	107	0
	M3	N5	1332.74	4.648	1.39337	1332.74	PSMA1		(R)FVFDRPLPVSR(L)	97	107	0
	M1	N6	1332.74	4.578	1.42188	1332.74	PSMA1		(R)FVFDRPLPVSR(L)	97	107	0
	M3	N5	1332.74	1.637	1.75202	1332.74	PSMA1		(R)FVFDRPLPVSR(L)	97	107	0
	M1	N6	1332.75	5.002	2.25549	1332.74	PSMA1		(R)FVFDRPLPVSR(L)	97	107	0
	M3	N7	1332.75	66.435	2.2735	1332.74	PSMA1		(R)FVFDRPLPVSR(L)	97	107	0
	M3	N9	1332.75	2.246	3.13263	1332.74	PSMA1		(R)FVFDRPLPVSR(L)	97	107	0
	M2	N10	1332.75	2.357	4.57251	1332.74	PSMA1		(R)FVFDRPLPVSR(L)	97	107	0
	M1	N9	816.518	1.152	-1.04101	816.519	PSMA1		(R)LVSLIGSK(T)	108	115	0
	M1	N9	816.518	0.757	-0.782591	816.519	PSMA1		(R)LVSLIGSK(T)	108	115	0
	M1	N10	816.519	1.624	-0.356391	816.519	PSMA1		(R)LVSLIGSK(T)	108	115	0
	M2	N10	816.519	0.592	-0.240043	816.519	PSMA1		(R)LVSLIGSK(T)	108	115	0
	M1	N9	816.519	4.699	-0.129819	816.519	PSMA1		(R)LVSLIGSK(T)	108	115	0
	M3	N8	816.519	1.159	0.313526	816.519	PSMA1		(R)LVSLIGSK(T)	108	115	0
	M3	N8	816.519	0.46	0.682164	816.519	PSMA1		(R)LVSLIGSK(T)	108	115	0
	M3	N8	816.52	0.436	1.54313	816.519	PSMA1		(R)LVSLIGSK(T)	108	115	0
	M2	N11	1640.96	24.235	-3.26576	1640.97	PSMA1		(R)LVSLIGSKTQIPTQR(Y)	108	122	1
	M2	N10	1640.97	2.553	-2.6716	1640.97	PSMA1		(R)LVSLIGSKTQIPTQR(Y)	108	122	1
	M2	N10	1640.97	2.22	-2.64357	1640.97	PSMA1		(R)LVSLIGSKTQIPTQR(Y)	108	122	1
	M2	N11	1640.97	25.837	-1.57042	1640.97	PSMA1		(R)LVSLIGSKTQIPTQR(Y)	108	122	1
	M2	N11	1640.97	13.292	-1.15054	1640.97	PSMA1		(R)LVSLIGSKTQIPTQR(Y)	108	122	1
	M2	N11	1640.97	23.642	-1.09082	1640.97	PSMA1		(R)LVSLIGSKTQIPTQR(Y)	108	122	1
	M2	N10	1640.97	2.134	-0.980519	1640.97	PSMA1		(R)LVSLIGSKTQIPTQR(Y)	108	122	1
	M2	N11	1640.97	25.222	-0.482032	1640.97	PSMA1		(R)LVSLIGSKTQIPTQR(Y)	108	122	1
	M2	N11	1640.97	28.667	-0.273009	1640.97	PSMA1		(R)LVSLIGSKTQIPTQR(Y)	108	122	1
	M2	N2	2257.06	0.165	0.365521	2257.05	PSMA1	3Phospho	(R)LVSLIGSKTQIPTQRYGR(R)	108	125	2
	M2	N2	2257.06	0.228	0.778005	2257.05	PSMA1	3Phospho	(R)LVSLIGSKTQIPTQRYGR(R)	108	125	2
	M1	N10	843.467	1.545	-2.11271	843.468	PSMA1		(K)TQIPTQR(Y)	116	122	0
	M2	N8	843.467	1.596	-1.44878	843.468	PSMA1		(K)TQIPTQR(Y)	116	122	0
	M2	N11	843.467	1.223	-1.42626	843.468	PSMA1		(K)TQIPTQR(Y)	116	122	0
	M2	N10	843.467	3.025	-1.20455	843.468	PSMA1		(K)TQIPTQR(Y)	116	122	0
	M2	N10	843.467	0.704	-0.992332	843.468	PSMA1		(K)TQIPTQR(Y)	116	122	0
	M1	N10	843.467	2.5	-0.972177	843.468	PSMA1		(K)TQIPTQR(Y)	116	122	0
	M2	N11	843.467	1.996	-0.953208	843.468	PSMA1		(K)TQIPTQR(Y)	116	122	0
	M1	N9	843.468	14	-0.225261	843.468	PSMA1		(K)TQIPTQR(Y)	116	122	0
	M2	N9	843.468	1.39	-0.893929	843.468	PSMA1		(K)TQIPTQR(Y)	116	122	0
	M3	N8	843.468	5.838	-0.870217	843.468	PSMA1		(K)TQIPTQR(Y)	116	122	0
	M2	N11	843.468	1.48	-0.838206	843.468	PSMA1		(K)TQIPTQR(Y)	116	122	0
	M1	N9	843.468	0.005	-0.118558	843.468	PSMA1		(K)TQIPTQR(Y)	116	122	0
	M1	N9	843.468	5.98	0.0225261	843.468	PSMA1		(K)TQIPTQR(Y)	116	122	0
	M2	N11	843.468	1.424	-0.556038	843.468	PSMA1		(K)TQIPTQR(Y)	116	122	0
	M1	N10	843.468	20	-0.355674	843.468	PSMA1		(K)TQIPTQR(Y)	116	122	0
	M2	N9	843.468	0.54	-0.167167	843.468	PSMA1		(K)TQIPTQR(Y)	116	122	0
	M2	N11	843.468	1.263	-0.138713	843.468	PSMA1		(K)TQIPTQR(Y)	116	122	0
	M2	N11	843.468	0.713	-0.110259	843.468	PSMA1		(K)TQIPTQR(Y)	116	122	0
	M3	N7	843.468	0.756	-0.0165981	843.468	PSMA1		(K)TQIPTQR(Y)	116	122	0
	M3	N7	843.468	0.347	0.0770628	843.468	PSMA1		(K)TQIPTQR(Y)	116	122	0
	M1	N7	843.469	0.639	0.859545	843.468	PSMA1		(K)TQIPTQR(Y)	116	122	0
	M1	N11	843.469	2.764	1.26264	843.468	PSMA1		(K)TQIPTQR(Y)	116	122	0
	M1	N7	843.47	0.595	1.53533	843.468	PSMA1		(K)TQIPTQR(Y)	116	122	0
	M2	N10	843.47	0.395	1.94435	843.468	PSMA1		(K)TQIPTQR(Y)	116	122	0
	M1	N7	843.47	0.194	1.94909	843.468	PSMA1		(K)TQIPTQR(Y)	116	122	0
	M1	N9	705.371	2.871	-0.422473	705.371	PSMA1		(R)AMSIGAR(S)	158	164	0
	M1	N9	705.371	0.01	-0.283539	705.371	PSMA1		(R)AMSIGAR(S)	158	164	0
	M1	N10	705.371	0.625	-0.174376	705.371	PSMA1		(R)AMSIGAR(S)	158	164	0
	M3	N8	681.356	0.387	-1.29301	681.357	PSMA1		(R)TYLER(H)	170	174	0
	M3	N8	681.356	1.223	-0.915821	681.357	PSMA1		(R)TYLER(H)	170	174	0
	M1	N10	681.356	4.146	-0.629627	681.357	PSMA1		(R)TYLER(H)	170	174	0
	M1	N9	681.356	5.664	-0.465249	681.357	PSMA1		(R)TYLER(H)	170	174	0
	M3	N8	681.356	0.672	-0.331691	681.357	PSMA1		(R)TYLER(H)	170	174	0
	M1	N9	681.356	4.356	-0.283259	681.357	PSMA1		(R)TYLER(H)	170	174	0
	M1	N8	681.356	0.713	-0.281791	681.357	PSMA1		(R)TYLER(H)	170	174	0
	M1	N10	681.356	0.475	-0.15704	681.357	PSMA1		(R)TYLER(H)	170	174	0
	M1	N10	681.357	4.211	-0.0176119	681.357	PSMA1		(R)TYLER(H)	170	174	0
	M1	N9	681.357	3.328	0.484328	681.357	PSMA1		(R)TYLER(H)	170	174	0
	M3	N6	2486.15	0.343	-0.143193	2486.15	PSMA1		(R)TYLERHMSEFMECNLNELVK(H)	170	189	1
	M1	N10	1823.82	0.365	1.50125	1823.81	PSMA1		(R)HMSEFMECNLNELVK(H)	175	189	0
	M1	N10	1823.82	0.9	2.46735	1823.81	PSMA1		(R)HMSEFMECNLNELVK(H)	175	189	0
	M3	N3	2229.14	0.275	0.851449	2229.14	PSMA1	1Phospho	(K)HGLRALRETLPAEQDLTTK(N)	190	208	2
	M1	N10	1685.9	22.75	-2.3216	1685.91	PSMA1		(R)ALRETLPAEQDLTTK(N)	194	208	1
	M2	N11	1685.9	11.923	-1.4645	1685.91	PSMA1		(R)ALRETLPAEQDLTTK(N)	194	208	1
	M2	N5	1685.9	1.119	-1.23257	1685.91	PSMA1		(R)ALRETLPAEQDLTTK(N)	194	208	1
	M2	N7	1685.91	1.972	-1.01489	1685.91	PSMA1		(R)ALRETLPAEQDLTTK(N)	194	208	1
	M3	N9	1685.91	1.773	-0.963281	1685.91	PSMA1		(R)ALRETLPAEQDLTTK(N)	194	208	1
	M2	N9	1685.91	17.642	-0.929471	1685.91	PSMA1		(R)ALRETLPAEQDLTTK(N)	194	208	1
	M2	N9	1685.91	15.858	-0.875494	1685.91	PSMA1		(R)ALRETLPAEQDLTTK(N)	194	208	1
	M1	N9	1685.91	77.174	-0.841091	1685.91	PSMA1		(R)ALRETLPAEQDLTTK(N)	194	208	1
	M2	N10	1685.91	13.912	-0.657807	1685.91	PSMA1		(R)ALRETLPAEQDLTTK(N)	194	208	1
	M1	N9	1685.91	31.856	-0.530872	1685.91	PSMA1		(R)ALRETLPAEQDLTTK(N)	194	208	1
	M1	N11	1685.91	39.361	-0.454948	1685.91	PSMA1		(R)ALRETLPAEQDLTTK(N)	194	208	1
	M2	N10	1685.91	20.772	-0.325048	1685.91	PSMA1		(R)ALRETLPAEQDLTTK(N)	194	208	1
	M3	N8	1685.91	31.031	-0.321489	1685.91	PSMA1		(R)ALRETLPAEQDLTTK(N)	194	208	1
	M2	N11	1685.91	16.402	-0.193961	1685.91	PSMA1		(R)ALRETLPAEQDLTTK(N)	194	208	1
	M2	N8	1685.91	4.533	-0.192775	1685.91	PSMA1		(R)ALRETLPAEQDLTTK(N)	194	208	1
	M2	N11	1685.91	14.109	-0.0913455	1685.91	PSMA1		(R)ALRETLPAEQDLTTK(N)	194	208	1
	M1	N9	1685.91	25.615	0.0160151	1685.91	PSMA1		(R)ALRETLPAEQDLTTK(N)	194	208	1
	M2	N9	1685.91	12.686	0.097277	1685.91	PSMA1		(R)ALRETLPAEQDLTTK(N)	194	208	1
	M3	N8	1685.91	14.117	0.150661	1685.91	PSMA1		(R)ALRETLPAEQDLTTK(N)	194	208	1
	M1	N6	1685.91	2.371	0.167862	1685.91	PSMA1		(R)ALRETLPAEQDLTTK(N)	194	208	1
	M2	N9	1685.91	16.913	0.199892	1685.91	PSMA1		(R)ALRETLPAEQDLTTK(N)	194	208	1
	M3	N8	1685.91	10.172	0.209976	1685.91	PSMA1		(R)ALRETLPAEQDLTTK(N)	194	208	1
	M2	N10	1685.91	20.629	0.296576	1685.91	PSMA1		(R)ALRETLPAEQDLTTK(N)	194	208	1
	M1	N10	1685.91	19.448	0.296576	1685.91	PSMA1		(R)ALRETLPAEQDLTTK(N)	194	208	1
	M1	N10	1685.91	15.44	0.296576	1685.91	PSMA1		(R)ALRETLPAEQDLTTK(N)	194	208	1
	M2	N10	1685.91	12.096	0.296576	1685.91	PSMA1		(R)ALRETLPAEQDLTTK(N)	194	208	1
	M2	N8	1685.91	5.483	0.385549	1685.91	PSMA1		(R)ALRETLPAEQDLTTK(N)	194	208	1
	M1	N8	1685.91	21.054	0.386735	1685.91	PSMA1		(R)ALRETLPAEQDLTTK(N)	194	208	1
	M1	N11	1685.91	16.054	0.402157	1685.91	PSMA1		(R)ALRETLPAEQDLTTK(N)	194	208	1
	M2	N7	1685.91	2.502	0.424104	1685.91	PSMA1		(R)ALRETLPAEQDLTTK(N)	194	208	1
	M3	N8	1685.91	16.721	0.596711	1685.91	PSMA1		(R)ALRETLPAEQDLTTK(N)	194	208	1
	M2	N7	1685.91	1.438	0.62281	1685.91	PSMA1		(R)ALRETLPAEQDLTTK(N)	194	208	1
	M2	N8	1685.91	2.271	0.661365	1685.91	PSMA1		(R)ALRETLPAEQDLTTK(N)	194	208	1
	M2	N9	1685.91	25.758	0.684498	1685.91	PSMA1		(R)ALRETLPAEQDLTTK(N)	194	208	1
	M1	N8	1685.91	7.911	0.688057	1685.91	PSMA1		(R)ALRETLPAEQDLTTK(N)	194	208	1
	M2	N7	1685.91	1.513	0.901591	1685.91	PSMA1		(R)ALRETLPAEQDLTTK(N)	194	208	1
	M2	N11	1685.91	10.342	1.06352	1685.91	PSMA1		(R)ALRETLPAEQDLTTK(N)	194	208	1
	M3	N7	1685.91	1.58	1.08369	1685.91	PSMA1		(R)ALRETLPAEQDLTTK(N)	194	208	1
	M2	N8	1685.91	8.032	1.09852	1685.91	PSMA1		(R)ALRETLPAEQDLTTK(N)	194	208	1
	M2	N8	1685.91	2.336	1.3945	1685.91	PSMA1		(R)ALRETLPAEQDLTTK(N)	194	208	1
	M2	N11	1685.91	14.347	1.43543	1685.91	PSMA1		(R)ALRETLPAEQDLTTK(N)	194	208	1
	M2	N9	1685.91	22.967	1.55762	1685.91	PSMA1		(R)ALRETLPAEQDLTTK(N)	194	208	1
	M1	N7	1685.91	1.251	1.611	1685.91	PSMA1		(R)ALRETLPAEQDLTTK(N)	194	208	1
	M2	N11	1685.91	6.788	1.87555	1685.91	PSMA1		(R)ALRETLPAEQDLTTK(N)	194	208	1
	M2	N5	1685.91	0.01	1.89808	1685.91	PSMA1		(R)ALRETLPAEQDLTTK(N)	194	208	1
	M1	N7	1685.91	4.824	2.0179	1685.91	PSMA1		(R)ALRETLPAEQDLTTK(N)	194	208	1
	M2	N5	1685.91	1.173	2.53157	1685.91	PSMA1		(R)ALRETLPAEQDLTTK(N)	194	208	1
	M3	N8	1685.91	11.954	2.5464	1685.91	PSMA1		(R)ALRETLPAEQDLTTK(N)	194	208	1
	M2	N7	1685.91	1.346	3.26707	1685.91	PSMA1		(R)ALRETLPAEQDLTTK(N)	194	208	1
	M3	N7	1685.91	5.757	3.27953	1685.91	PSMA1		(R)ALRETLPAEQDLTTK(N)	194	208	1
	M1	N11	1345.68	2.611	-2.88701	1345.68	PSMA1		(R)ETLPAEQDLTTK(N)	197	208	0
	M1	N10	1345.68	10.11	-1.75153	1345.68	PSMA1		(R)ETLPAEQDLTTK(N	197	208	0
	M1	N9	1345.68	15.203	-0.974969	1345.68	PSMA1		(R)ETLPAEQDLTTK(N)	197	208	0
	M1	N9	1345.68	3.593	-0.725282	1345.68	PSMA1		(R)ETLPAEQDLTTK(N)	197	208	0
	M3	N8	1345.68	6.193	-0.173146	1345.68	PSMA1		(R)ETLPAEQDLTTK(N)	197	208	0
	M3	N7	1345.68	11.806	-0.0817428	1345.68	PSMA1		(R)ETLPAEQDLTTK(N)	197	208	0
	M2	N9	1345.68	0.764	0.10255	1345.68	PSMA1		(R)ETLPAEQDLTTK(N)	197	208	0
	M3	N8	1345.68	13.14	0.107752	1345.68	PSMA1		(R)ETLPAEQDLTTK(N)	197	208	0
	M1	N8	1345.68	1.489	0.179834	1345.68	PSMA1		(R)ETLPAEQDLTTK(N)	197	208	0
	M1	N10	1345.68	0.532	0.261577	1345.68	PSMA1		(R)ETLPAEQDLTTK(N	197	208	0
	M3	N8	1345.69	4.636	0.387906	1345.68	PSMA1		(R)ETLPAEQDLTTK(N)	197	208	0
	M3	N7	1345.69	0.585	0.387906	1345.68	PSMA1		(R)ETLPAEQDLTTK(N)	197	208	0
	M3	N8	1345.69	3.144	0.87539	1345.68	PSMA1		(R)ETLPAEQDLTTK(N)	197	208	0
	M3	N7	1345.69	0.647	0.988344	1345.68	PSMA1		(R)ETLPAEQDLTTK(N)	197	208	0
	M1	N9	1345.69	2.257	0.993545	1345.68	PSMA1		(R)ETLPAEQDLTTK(N)	197	208	0
	M3	N6	1345.69	0.259	1.02253	1345.68	PSMA1		(R)ETLPAEQDLTTK(N)	197	208	0
	M2	N8	1345.69	0.437	1.04556	1345.68	PSMA1		(R)ETLPAEQDLTTK(N)	197	208	0
	M1	N10	1345.69	0.42	1.32497	1345.68	PSMA1		(R)ETLPAEQDLTTK(N	197	208	0
	M3	N8	1345.69	4.476	1.77976	1345.68	PSMA1		(R)ETLPAEQDLTTK(N)	197	208	0
	M1	N3	2313.21	0.813	-2.34695	2313.22	PSMA1	1Succinyl	(R)ETLPAEQDLTTKNVSIGIVGK(D)	197	217	1
	M1	N3	2313.22	0.56	2.06941	2313.22	PSMA1	1Succinyl	(R)ETLPAEQDLTTKNVSIGIVGK(D)	197	217	1
	M1	N10	886.535	1.211	-1.17536	886.536	PSMA1		(K)NVSIGIVGK(D)	209	217	0
	M1	N9	886.535	2.404	-1.05354	886.536	PSMA1		(K)NVSIGIVGK(D)	209	217	0
	M1	N9	886.535	1.723	-0.699352	886.536	PSMA1		(K)NVSIGIVGK(D)	209	217	0
	M3	N8	886.535	0.672	-0.673408	886.536	PSMA1		(K)NVSIGIVGK(D)	209	217	0
	M3	N8	886.535	0.442	-0.175966	886.536	PSMA1		(K)NVSIGIVGK(D)	209	217	0
	M3	N8	886.536	0.321	0.692583	886.536	PSMA1		(K)NVSIGIVGK(D)	209	217	0
	M1	N9	886.536	0.873	0.821173	886.536	PSMA1		(K)NVSIGIVGK(D)	209	217	0
	M3	N8	2998.39	20.213	-2.31191	2998.4	PSMA1		(K)DLEFTIYDDDDVSPFLEGLEERPQR(K)	218	242	0
	M3	N8	2998.39	25.39	-1.57685	2998.4	PSMA1		(K)DLEFTIYDDDDVSPFLEGLEERPQR(K)	218	242	0
	M3	N8	2998.39	24.907	-0.71505	2998.4	PSMA1		(K)DLEFTIYDDDDVSPFLEGLEERPQR(K)	218	242	0
	M3	N7	2998.39	7.935	-0.362194	2998.4	PSMA1		(K)DLEFTIYDDDDVSPFLEGLEERPQR(K)	218	242	0
	M3	N6	2998.4	1.547	0.380203	2998.4	PSMA1		(K)DLEFTIYDDDDVSPFLEGLEERPQR(K)	218	242	0
	M3	N7	2998.4	18.443	2.19117	2998.4	PSMA1		(K)DLEFTIYDDDDVSPFLEGLEERPQR(K)	218	242	0
	M3	N8	1479.74	0.337	-1.60771	1479.74	PSMA1		(R)KAQPAQPADEPAEK(A)	243	256	1
	M1	N10	1479.74	1.04	-0.840687	1479.74	PSMA1		(R)KAQPAQPADEPAEK(A)	243	256	1
	M3	N8	1479.74	1.121	0.627135	1479.74	PSMA1		(R)KAQPAQPADEPAEK(A)	243	256	1
	M3	N8	1479.75	1.081	1.40024	1479.74	PSMA1		(R)KAQPAQPADEPAEK(A)	243	256	1
	M1	N3	1521.75	1.489	-4.50469	1521.75	PSMA1	1Acetyl	(R)KAQPAQPADEPAEK(A)	243	256	1
	M1	N4	1521.75	0.374	-3.02021	1521.75	PSMA1	1Acetyl	(R)KAQPAQPADEPAEK(A)	243	256	1
	M1	N5	1521.75	0.181	-2.61015	1521.75	PSMA1	1Acetyl	(R)KAQPAQPADEPAEK(A)	243	256	1
	M1	N5	1521.75	0.875	-1.86627	1521.75	PSMA1	1Acetyl	(R)KAQPAQPADEPAEK(A)	243	256	1
	M2	N11	2289.04	22.551	-2.01351	2289.05	PSMA1		(R)KAQPAQPADEPAEKADEPMEH(-)	243	263	2
	M1	N9	2289.04	3.148	-0.546953	2289.05	PSMA1		(R)KAQPAQPADEPAEKADEPMEH(-)	243	263	2
	M1	N9	2289.05	4.761	0.200083	2289.05	PSMA1		(R)KAQPAQPADEPAEKADEPMEH(-)	243	263	2
	M2	N10	2289.05	13.493	0.217558	2289.05	PSMA1		(R)KAQPAQPADEPAEKADEPMEH(-)	243	263	2
	M1	N8	2289.05	1.722	0.424631	2289.05	PSMA1		(R)KAQPAQPADEPAEKADEPMEH(-)	243	263	2
	M1	N10	2289.05	4.049	0.909549	2289.05	PSMA1		(R)KAQPAQPADEPAEKADEPMEH(-)	243	263	2
	M1	N10	2289.05	2.495	1.00391	2289.05	PSMA1		(R)KAQPAQPADEPAEKADEPMEH(-)	243	263	2
	M2	N11	2289.05	26.315	1.04847	2289.05	PSMA1		(R)KAQPAQPADEPAEKADEPMEH(-)	243	263	2
	M2	N11	2289.05	28.077	1.58057	2289.05	PSMA1		(R)KAQPAQPADEPAEKADEPMEH(-)	243	263	2
	M2	N11	2289.05	22.027	1.61115	2289.05	PSMA1		(R)KAQPAQPADEPAEKADEPMEH(-)	243	263	2
	M2	N10	2289.05	5.642	2.24591	2289.05	PSMA1		(R)KAQPAQPADEPAEKADEPMEH(-)	243	263	2
	M2	N10	2289.05	6.906	2.95843	2289.05	PSMA1		(R)KAQPAQPADEPAEKADEPMEH(-)	243	263	2
	M1	N9	2289.05	0.873	2.99731	2289.05	PSMA1		(R)KAQPAQPADEPAEKADEPMEH(-)	243	263	2
	M1	N9	1351.65	1.472	-0.196057	1351.65	PSMA1		(K)AQPAQPADEPAEK(A)	244	256	0
	M1	N10	1351.65	1.729	0.766471	1351.65	PSMA1		(K)AQPAQPADEPAEK(A)	244	256	0
	M3	N8	1351.65	3.938	0.845633	1351.65	PSMA1		(K)AQPAQPADEPAEK(A)	244	256	0
	M3	N8	1351.65	1.65	1.69718	1351.65	PSMA1		(K)AQPAQPADEPAEK(A)	244	256	0
	M3	N8	1351.65	3.608	1.83923	1351.65	PSMA1		(K)AQPAQPADEPAEK(A)	244	256	0
	M3	N8	1351.65	1.34	1.95761	1351.65	PSMA1		(K)AQPAQPADEPAEK(A)	244	256	0
	M3	N8	1351.65	1.58	2.06858	1351.65	PSMA1		(K)AQPAQPADEPAEK(A)	244	256	0
	M2	N11	2160.94	46.248	-2.70715	2160.95	PSMA1		(K)AQPAQPADEPAEKADEPMEH(-)	244	263	1
	M2	N10	2160.95	15.103	-2.34388	2160.95	PSMA1		(K)AQPAQPADEPAEKADEPMEH(-)	244	263	1
	M2	N9	2160.95	1.566	-1.97275	2160.95	PSMA1		(K)AQPAQPADEPAEKADEPMEH(-)	244	263	1
	M2	N10	2160.95	28.507	-1.87094	2160.95	PSMA1		(K)AQPAQPADEPAEKADEPMEH(-)	244	263	1
	M1	N10	2160.95	15.383	-1.81587	2160.95	PSMA1		(K)AQPAQPADEPAEKADEPMEH(-)	244	263	1
	M2	N9	2160.95	8.558	-1.69463	2160.95	PSMA1		(K)AQPAQPADEPAEKADEPMEH(-)	244	263	1
	M2	N11	2160.95	38.856	-1.66732	2160.95	PSMA1		(K)AQPAQPADEPAEKADEPMEH(-)	244	263	1
	M1	N11	2160.95	8.273	-1.48685	2160.95	PSMA1		(K)AQPAQPADEPAEKADEPMEH(-)	244	263	1
	M1	N9	2160.95	19.375	-1.43224	2160.95	PSMA1		(K)AQPAQPADEPAEKADEPMEH(-)	244	263	1
	M2	N9	2160.95	8.544	-1.429	2160.95	PSMA1		(K)AQPAQPADEPAEKADEPMEH(-)	244	263	1
	M2	N9	2160.95	4.207	-1.00558	2160.95	PSMA1		(K)AQPAQPADEPAEKADEPMEH(-)	244	263	1
	M2	N9	2160.95	5.786	-0.924131	2160.95	PSMA1		(K)AQPAQPADEPAEKADEPMEH(-)	244	263	1
	M2	N11	2160.95	46.323	-0.654342	2160.95	PSMA1		(K)AQPAQPADEPAEKADEPMEH(-)	244	263	1
	M2	N10	2160.95	21.72	-0.459983	2160.95	PSMA1		(K)AQPAQPADEPAEKADEPMEH(-)	244	263	1
	M1	N8	2160.95	4.068	-0.457669	2160.95	PSMA1		(K)AQPAQPADEPAEKADEPMEH(-)	244	263	1
	M1	N9	2160.95	12.059	-0.413244	2160.95	PSMA1		(K)AQPAQPADEPAEKADEPMEH(-)	244	263	1
	M1	N8	2160.95	4.662	0.159189	2160.95	PSMA1		(K)AQPAQPADEPAEKADEPMEH(-)	244	263	1
	M2	N10	2160.95	12.203	0.220273	2160.95	PSMA1		(K)AQPAQPADEPAEKADEPMEH(-)	244	263	1
	M2	N11	2160.95	32.458	0.23138	2160.95	PSMA1		(K)AQPAQPADEPAEKADEPMEH(-)	244	263	1
	M3	N8	2160.95	0.669	0.23138	2160.95	PSMA1		(K)AQPAQPADEPAEKADEPMEH(-)	244	263	1
	M3	N8	2160.95	0.661	0.23138	2160.95	PSMA1		(K)AQPAQPADEPAEKADEPMEH(-)	244	263	1
	M3	N8	2160.95	0.484	0.23138	2160.95	PSMA1		(K)AQPAQPADEPAEKADEPMEH(-)	244	263	1
	M1	N10	2160.95	8.875	0.397973	2160.95	PSMA1		(K)AQPAQPADEPAEKADEPMEH(-)	244	263	1
	M1	N9	2160.95	12.977	0.516439	2160.95	PSMA1		(K)AQPAQPADEPAEKADEPMEH(-)	244	263	1
	M2	N11	2160.95	53.327	0.717277	2160.95	PSMA1		(K)AQPAQPADEPAEKADEPMEH(-)	244	263	1
	M3	N8	2160.95	3.903	1.45167	2160.95	PSMA1		(K)AQPAQPADEPAEKADEPMEH(-)	244	263	1
	M2	N9	2160.95	8.136	1.54885	2160.95	PSMA1		(K)AQPAQPADEPAEKADEPMEH(-)	244	263	1
	M1	N10	2160.95	0.662	1.92554	2160.95	PSMA1		(K)AQPAQPADEPAEKADEPMEH(-)	244	263	1
	M1	N8	2160.96	1.786	2.34063	2160.95	PSMA1		(K)AQPAQPADEPAEKADEPMEH(-)	244	263	1
	M1	N3	1834.89	0.099	-2.10584	1834.9	PSMA2	1Met-loss	(-)MAERGYSFSLTTFSPSGK(L)	1	18	1
	M2	N8	1834.9	4.923	-0.950463	1834.9	PSMA2	1Met-loss	(-)MAERGYSFSLTTFSPSGK(L)	1	18	1
	M2	N8	1834.9	2.506	0.53082	1834.9	PSMA2	1Met-loss	(-)MAERGYSFSLTTFSPSGK(L)	1	18	1
	M2	N8	1834.9	3.239	1.29108	1834.9	PSMA2	1Met-loss	(-)MAERGYSFSLTTFSPSGK(L)	1	18	1
	M2	N13	1834.9	1.347	1.61426	1834.9	PSMA2	1Met-loss	(-)MAERGYSFSLTTFSPSGK(L)	1	18	1
	M2	N8	1834.9	4.535	1.83661	1834.9	PSMA2	1Met-loss	(-)MAERGYSFSLTTFSPSGK(L)	1	18	1
	M2	N9	1834.9	1.489	2.15652	1834.9	PSMA2	1Met-loss	(-)MAERGYSFSLTTFSPSGK(L)	1	18	1
	M3	N6	1834.9	0.318	2.47915	1834.9	PSMA2	1Met-loss	(-)MAERGYSFSLTTFSPSGK(L)	1	18	1
	M2	N7	1834.9	2.649	2.60177	1834.9	PSMA2	1Met-loss	(-)MAERGYSFSLTTFSPSGK(L)	1	18	1
	M2	N7	1834.9	2.494	2.77399	1834.9	PSMA2	1Met-loss	(-)MAERGYSFSLTTFSPSGK(L)	1	18	1
	M2	N8	1834.9	2.192	2.83557	1834.9	PSMA2	1Met-loss	(-)MAERGYSFSLTTFSPSGK(L)	1	18	1
	M2	N7	1834.9	2.179	2.84647	1834.9	PSMA2	1Met-loss	(-)MAERGYSFSLTTFSPSGK(L)	1	18	1
	M2	N9	1834.9	3.535	3.09499	1834.9	PSMA2	1Met-loss	(-)MAERGYSFSLTTFSPSGK(L)	1	18	1
	M2	N7	1834.9	1.926	3.35277	1834.9	PSMA2	1Met-loss	(-)MAERGYSFSLTTFSPSGK(L)	1	18	1
	M2	N9	1834.9	2.712	3.38383	1834.9	PSMA2	1Met-loss	(-)MAERGYSFSLTTFSPSGK(L)	1	18	1
	M2	N9	1834.9	2.176	3.41489	1834.9	PSMA2	1Met-loss	(-)MAERGYSFSLTTFSPSGK(L)	1	18	1
	M1	N5	1876.9	0.235	-2.62027	1876.91	PSMA2	1Met-loss+Acetyl	(-)MAERGYSFSLTTFSPSGK(L)	1	18	1
	M1	N5	1876.91	0.457	1.37939	1876.91	PSMA2	1Met-loss+Acetyl	(-)MAERGYSFSLTTFSPSGK(L)	1	18	1
	M1	N4	1876.91	0.641	2.28993	1876.91	PSMA2	1Met-loss+Acetyl	(-)MAERGYSFSLTTFSPSGK(L)	1	18	1
	M2	N2	1914.86	0.272	-0.626155	1914.86	PSMA2	1Met-loss 1Phospho	(-)MAERGYSFSLTTFSPSGK(L)	1	18	1
	M3	N3	1478.71	32.999	-3.98591	1478.72	PSMA2		(R)GYSFSLTTFSPSGK(L)	5	18	0
	M1	N5	1478.71	48.388	-3.69443	1478.72	PSMA2		(R)GYSFSLTTFSPSGK(L)	5	18	0
	M1	N5	1478.71	65.24	-2.81394	1478.72	PSMA2		(R)GYSFSLTTFSPSGK(L)	5	18	0
	M1	N4	1478.71	42.093	-2.65366	1478.72	PSMA2		(R)GYSFSLTTFSPSGK(L)	5	18	0
	M2	N4	1478.71	21.534	-2.51773	1478.72	PSMA2		(R)GYSFSLTTFSPSGK(L)	5	18	0
	M2	N5	1478.71	35.876	-2.37572	1478.72	PSMA2		(R)GYSFSLTTFSPSGK(L)	5	18	0
	M2	N5	1478.71	37.747	-2.24181	1478.72	PSMA2		(R)GYSFSLTTFSPSGK(L)	5	18	0
	M3	N3	1478.71	26.953	-2.08763	1478.72	PSMA2		(R)GYSFSLTTFSPSGK(L)	5	18	0
	M1	N4	1478.71	73.928	-1.84485	1478.72	PSMA2		(R)GYSFSLTTFSPSGK(L)	5	18	0
	M3	N3	1478.71	82.628	-1.58313	1478.72	PSMA2		(R)GYSFSLTTFSPSGK(L)	5	18	0
	M2	N4	1478.71	21.675	-1.45667	1478.72	PSMA2		(R)GYSFSLTTFSPSGK(L)	5	18	0
	M2	N4	1478.71	33.866	-1.36335	1478.72	PSMA2		(R)GYSFSLTTFSPSGK(L)	5	18	0
	M1	N3	1478.71	4.609	-1.20713	1478.72	PSMA2		(R)GYSFSLTTFSPSGK(L)	5	18	0
	M2	N5	1478.71	54.615	-1.14965	1478.72	PSMA2		(R)GYSFSLTTFSPSGK(L)	5	18	0
	M3	N4	1478.71	38.121	-1.04686	1478.72	PSMA2		(R)GYSFSLTTFSPSGK(L)	5	18	0
	M1	N4	1478.71	78.884	-1.02116	1478.72	PSMA2		(R)GYSFSLTTFSPSGK(L)	5	18	0
	M2	N6	1478.71	8.364	-0.954207	1478.72	PSMA2		(R)GYSFSLTTFSPSGK(L)	5	18	0
	M1	N5	1478.71	74.918	-0.917013	1478.72	PSMA2		(R)GYSFSLTTFSPSGK(L)	5	18	0
	M2	N6	1478.72	7.898	-0.77094	1478.72	PSMA2		(R)GYSFSLTTFSPSGK(L)	5	18	0
	M3	N4	1478.72	80.337	-0.663414	1478.72	PSMA2		(R)GYSFSLTTFSPSGK(L)	5	18	0
	M2	N4	1478.72	29.136	-0.300937	1478.72	PSMA2		(R)GYSFSLTTFSPSGK(L)	5	18	0
	M1	N3	1478.72	4.409	-0.277268	1478.72	PSMA2		(R)GYSFSLTTFSPSGK(L)	5	18	0
	M2	N6	1478.72	14.727	-0.114288	1478.72	PSMA2		(R)GYSFSLTTFSPSGK(L)	5	18	0
	M3	N4	1478.72	48.522	-0.0872378	1478.72	PSMA2		(R)GYSFSLTTFSPSGK(L)	5	18	0
	M3	N4	1478.72	38.789	-0.0405757	1478.72	PSMA2		(R)GYSFSLTTFSPSGK(L)	5	18	0
	M2	N6	1478.72	18.136	-0.0371944	1478.72	PSMA2		(R)GYSFSLTTFSPSGK(L)	5	18	0
	M2	N6	1478.72	24.427	0.0750651	1478.72	PSMA2		(R)GYSFSLTTFSPSGK(L)	5	18	0
	M2	N5	1478.72	24.428	0.115641	1478.72	PSMA2		(R)GYSFSLTTFSPSGK(L)	5	18	0
	M1	N6	1478.72	1.823	0.162979	1478.72	PSMA2		(R)GYSFSLTTFSPSGK(L)	5	18	0
	M2	N4	1478.72	42.173	0.171771	1478.72	PSMA2		(R)GYSFSLTTFSPSGK(L)	5	18	0
	M2	N4	1478.72	17.982	0.180562	1478.72	PSMA2		(R)GYSFSLTTFSPSGK(L)	5	18	0
	M3	N3	1478.72	57.81	0.276591	1478.72	PSMA2		(R)GYSFSLTTFSPSGK(L)	5	18	0
	M3	N2	1478.72	4.055	0.311757	1478.72	PSMA2		(R)GYSFSLTTFSPSGK(L)	5	18	0
	M3	N4	1478.72	27.797	0.434836	1478.72	PSMA2		(R)GYSFSLTTFSPSGK(L)	5	18	0
	M3	N2	1478.72	6.495	0.447009	1478.72	PSMA2		(R)GYSFSLTTFSPSGK(L)	5	18	0
	M2	N5	1478.72	44.401	0.582261	1478.72	PSMA2		(R)GYSFSLTTFSPSGK(L)	5	18	0
	M3	N2	1478.72	7.569	0.603902	1478.72	PSMA2		(R)GYSFSLTTFSPSGK(L)	5	18	0
	M3	N2	1478.72	5.249	0.643125	1478.72	PSMA2		(R)GYSFSLTTFSPSGK(L)	5	18	0
	M2	N6	1478.72	10.33	0.678967	1478.72	PSMA2		(R)GYSFSLTTFSPSGK(L)	5	18	0
	M1	N6	1478.72	0.978	0.736449	1478.72	PSMA2		(R)GYSFSLTTFSPSGK(L)	5	18	0
	M3	N2	1478.72	2.392	2.78687	1478.72	PSMA2		(R)GYSFSLTTFSPSGK(L)	5	18	0
	M1	N6	1478.72	1.571	3.0993	1478.72	PSMA2		(R)GYSFSLTTFSPSGK(L)	5	18	0
	M3	N3	1520.73	0.29	1.42234	1520.73	PSMA2	1Acetyl	(R)GYSFSLTTFSPSGK(L)	5	18	0
	M2	N4	2027.15	45.057	-3.24643	2027.15	PSMA2		(K)LVQIEYALAAVAGGAPSVGIK(A)	19	39	0
	M1	N5	2027.15	28.7	-3.03481	2027.15	PSMA2		(K)LVQIEYALAAVAGGAPSVGIK(A)	19	39	0
	M3	N3	2027.15	100	-2.96081	2027.15	PSMA2		(K)LVQIEYALAAVAGGAPSVGIK(A)	19	39	0
	M3	N4	2027.15	100	-2.56765	2027.15	PSMA2		(K)LVQIEYALAAVAGGAPSVGIK(A)	19	39	0
	M3	N4	2027.15	100	-2.3871	2027.15	PSMA2		(K)LVQIEYALAAVAGGAPSVGIK(A)	19	39	0
	M2	N5	2027.15	52.727	-2.36292	2027.15	PSMA2		(K)LVQIEYALAAVAGGAPSVGIK(A)	19	39	0
	M2	N4	2027.15	57.998	-2.28992	2027.15	PSMA2		(K)LVQIEYALAAVAGGAPSVGIK(A)	19	39	0
	M3	N3	2027.15	100	-1.84052	2027.15	PSMA2		(K)LVQIEYALAAVAGGAPSVGIK(A)	19	39	0
	M1	N5	2027.15	47.972	-1.50901	2027.15	PSMA2		(K)LVQIEYALAAVAGGAPSVGIK(A)	19	39	0
	M1	N3	2027.15	1.052	-1.42515	2027.15	PSMA2		(K)LVQIEYALAAVAGGAPSVGIK(A)	19	39	0
	M3	N4	2027.15	43.932	-1.37336	2027.15	PSMA2		(K)LVQIEYALAAVAGGAPSVGIK(A)	19	39	0
	M1	N4	2027.15	35.699	-1.20317	2027.15	PSMA2		(K)LVQIEYALAAVAGGAPSVGIK(A)	19	39	0
	M3	N4	2027.15	100	-1.17061	2027.15	PSMA2		(K)LVQIEYALAAVAGGAPSVGIK(A)	19	39	0
	M2	N6	2027.15	25.065	-1.17011	2027.15	PSMA2		(K)LVQIEYALAAVAGGAPSVGIK(A)	19	39	0
	M2	N4	2027.15	52.004	-0.897318	2027.15	PSMA2		(K)LVQIEYALAAVAGGAPSVGIK(A)	19	39	0
	M2	N6	2027.15	17.657	-0.86328	2027.15	PSMA2		(K)LVQIEYALAAVAGGAPSVGIK(A)	19	39	0
	M3	N4	2027.15	100	-0.844041	2027.15	PSMA2		(K)LVQIEYALAAVAGGAPSVGIK(A)	19	39	0
	M1	N4	2027.15	44.052	-0.748834	2027.15	PSMA2		(K)LVQIEYALAAVAGGAPSVGIK(A)	19	39	0
	M2	N4	2027.15	62.44	-0.712329	2027.15	PSMA2		(K)LVQIEYALAAVAGGAPSVGIK(A)	19	39	0
	M2	N6	2027.15	27.453	-0.450879	2027.15	PSMA2		(K)LVQIEYALAAVAGGAPSVGIK(A)	19	39	0
	M2	N6	2027.15	19.858	-0.369484	2027.15	PSMA2		(K)LVQIEYALAAVAGGAPSVGIK(A)	19	39	0
	M1	N3	2027.15	2.164	-0.134178	2027.15	PSMA2		(K)LVQIEYALAAVAGGAPSVGIK(A)	19	39	0
	M2	N4	2027.15	66.846	-0.117899	2027.15	PSMA2		(K)LVQIEYALAAVAGGAPSVGIK(A)	19	39	0
	M3	N3	2027.15	100	-0.10606	2027.15	PSMA2		(K)LVQIEYALAAVAGGAPSVGIK(A)	19	39	0
	M1	N4	2027.15	2.592	-0.0878079	2027.15	PSMA2		(K)LVQIEYALAAVAGGAPSVGIK(A)	19	39	0
	M2	N6	2027.15	15.583	-0.0596896	2027.15	PSMA2		(K)LVQIEYALAAVAGGAPSVGIK(A)	19	39	0
	M1	N5	2027.15	43.731	-0.0251584	2027.15	PSMA2		(K)LVQIEYALAAVAGGAPSVGIK(A)	19	39	0
	M2	N5	2027.15	47.486	0.0453838	2027.15	PSMA2		(K)LVQIEYALAAVAGGAPSVGIK(A)	19	39	0
	M2	N6	2027.15	21.269	0.303874	2027.15	PSMA2		(K)LVQIEYALAAVAGGAPSVGIK(A)	19	39	0
	M2	N5	2027.15	65.972	0.502182	2027.15	PSMA2		(K)LVQIEYALAAVAGGAPSVGIK(A)	19	39	0
	M3	N2	2027.16	9.789	0.823321	2027.15	PSMA2		(K)LVQIEYALAAVAGGAPSVGIK(A)	19	39	0
	M3	N2	2027.16	3.56	0.927901	2027.15	PSMA2		(K)LVQIEYALAAVAGGAPSVGIK(A)	19	39	0
	M3	N2	2027.16	10.065	0.928394	2027.15	PSMA2		(K)LVQIEYALAAVAGGAPSVGIK(A)	19	39	0
	M3	N2	2027.16	7.775	0.973285	2027.15	PSMA2		(K)LVQIEYALAAVAGGAPSVGIK(A)	19	39	0
	M3	N2	2027.16	6.963	3.3061	2027.15	PSMA2		(K)LVQIEYALAAVAGGAPSVGIK(A)	19	39	0
	M1	N7	2107.12	0.435	1.24957	2107.12	PSMA2	1Phospho	(K)LVQIEYALAAVAGGAPSVGIK(A)	19	39	0
	M1	N7	2107.12	1.585	1.391	2107.12	PSMA2	1Phospho	(K)LVQIEYALAAVAGGAPSVGIK(A)	19	39	0
	M2	N5	1072.6	4.081	-0.884767	1072.6	PSMA2		(K)AANGVVLATEK(K)	40	50	0
	M3	N4	1072.6	0.68	-0.169681	1072.6	PSMA2		(K)AANGVVLATEK(K)	40	50	0
	M3	N3	1072.6	0.792	-0.163155	1072.6	PSMA2		(K)AANGVVLATEK(K)	40	50	0
	M2	N5	1072.6	0.516	-0.0233079	1072.6	PSMA2		(K)AANGVVLATEK(K)	40	50	0
	M3	N3	1072.6	1.338	0.296476	1072.6	PSMA2		(K)AANGVVLATEK(K)	40	50	0
	M2	N5	1072.6	0.774	0.359873	1072.6	PSMA2		(K)AANGVVLATEK(K)	40	50	0
	M1	N5	1072.6	0.878	0.418609	1072.6	PSMA2		(K)AANGVVLATEK(K)	40	50	0
	M3	N3	1072.6	1.765	0.427	1072.6	PSMA2		(K)AANGVVLATEK(K)	40	50	0
	M3	N4	1072.6	2.637	0.479209	1072.6	PSMA2		(K)AANGVVLATEK(K)	40	50	0
	M3	N3	1072.6	1.483	0.594816	1072.6	PSMA2		(K)AANGVVLATEK(K)	40	50	0
	M3	N3	1072.6	1.504	0.630244	1072.6	PSMA2		(K)AANGVVLATEK(K)	40	50	0
	M1	N4	1072.6	1.302	0.937907	1072.6	PSMA2		(K)AANGVVLATEK(K)	40	50	0
	M1	N4	1072.6	1.858	0.994778	1072.6	PSMA2		(K)AANGVVLATEK(K)	40	50	0
	M2	N5	1072.6	0.1	1.21201	1072.6	PSMA2		(K)AANGVVLATEK(K)	40	50	0
	M3	N4	1072.6	0.911	1.33134	1072.6	PSMA2		(K)AANGVVLATEK(K)	40	50	0
	M1	N4	1072.6	0.5	1.39381	1072.6	PSMA2		(K)AANGVVLATEK(K)	40	50	0
	M1	N5	1072.6	0.591	1.64087	1072.6	PSMA2		(K)AANGVVLATEK(K)	40	50	0
	M3	N4	1072.6	0.239	3.18291	1072.6	PSMA2		(K)AANGVVLATEK(K)	40	50	0
	M1	N10	1200.7	0.265	0.355627	1200.69	PSMA2		(K)AANGVVLATEKK(Q)	40	51	1
	M1	N5	1200.7	2.397	0.556344	1200.69	PSMA2		(K)AANGVVLATEKK(Q)	40	51	1
	M1	N5	1200.7	0.9	1.30508	1200.69	PSMA2		(K)AANGVVLATEKK(Q)	40	51	1
	M2	N5	1200.7	5.672	1.31424	1200.69	PSMA2		(K)AANGVVLATEKK(Q)	40	51	1
	M1	N4	1200.7	3.213	1.32923	1200.69	PSMA2		(K)AANGVVLATEKK(Q)	40	51	1
	M1	N4	1200.7	4.263	1.62489	1200.69	PSMA2		(K)AANGVVLATEKK(Q)	40	51	1
	M2	N5	1200.7	0.919	2.11627	1200.69	PSMA2		(K)AANGVVLATEKK(Q)	40	51	1
	M1	N4	1200.7	1.364	2.2387	1200.69	PSMA2		(K)AANGVVLATEKK(Q)	40	51	1
	M2	N5	1200.7	0.961	2.33198	1200.69	PSMA2		(K)AANGVVLATEKK(Q)	40	51	1
	M2	N4	1200.7	0.581	2.61098	1200.69	PSMA2		(K)AANGVVLATEKK(Q)	40	51	1
	M2	N5	1200.7	0.01	2.7484	1200.69	PSMA2		(K)AANGVVLATEKK(Q)	40	51	1
	M2	N4	1200.7	2	2.91497	1200.69	PSMA2		(K)AANGVVLATEKK(Q)	40	51	1
	M1	N9	1314.73	2.691	-4.86868	1314.74	PSMA2	1GlyGly	(K)AANGVVLATEKK(Q)	40	51	1
	M3	N7	1314.73	0.685	-4.86335	1314.74	PSMA2	1GlyGly	(K)AANGVVLATEKK(Q)	40	51	1
	M1	N10	1314.73	3.824	-4.7987	1314.74	PSMA2	1GlyGly	(K)AANGVVLATEKK(Q)	40	51	1
	M1	N9	1314.73	3.76	-4.50282	1314.74	PSMA2	1GlyGly	(K)AANGVVLATEKK(Q)	40	51	1
	M3	N8	1314.73	3.957	-4.66711	1314.74	PSMA2	1GlyGly	(K)AANGVVLATEKK(Q)	40	51	1
	M1	N8	1314.73	0.88	-4.42143	1314.74	PSMA2	1GlyGly	(K)AANGVVLATEKK(Q)	40	51	1
	M1	N9	1314.73	8.458	-4.21987	1314.74	PSMA2	1GlyGly	(K)AANGVVLATEKK(Q)	40	51	1
	M2	N9	1314.73	0.492	-4.01451	1314.74	PSMA2	1GlyGly	(K)AANGVVLATEKK(Q)	40	51	1
	M1	N10	1314.73	7.759	-3.9529	1314.74	PSMA2	1GlyGly	(K)AANGVVLATEKK(Q)	40	51	1
	M3	N8	1314.73	3.844	-4.0396	1314.74	PSMA2	1GlyGly	(K)AANGVVLATEKK(Q)	40	51	1
	M1	N10	1314.73	2.019	-3.67299	1314.74	PSMA2	1GlyGly	(K)AANGVVLATEKK(Q)	40	51	1
	M2	N9	1314.73	0.921	-3.14208	1314.74	PSMA2	1GlyGly	(K)AANGVVLATEKK(Q)	40	51	1
	M1	N4	1356.75	0.138	2.57969	1356.75	PSMA2	1Acetyl 1GlyGly	(K)AANGVVLATEKK(Q)	40	51	1
	M1	N8	1380.67	0.686	-3.75035	1380.68	PSMA2	1Phospho 1Succinyl	(K)AANGVVLATEKK(Q)	40	51	1
	M2	N8	1422.68	1.226	-3.35352	1422.69	PSMA2	1Acetyl 1Phospho 1Succinyl	(K)AANGVVLATEKK(Q)	40	51	1
	M2	N8	1422.68	1.929	-3.23684	1422.69	PSMA2	1Acetyl 1Phospho 1Succinyl	(K)AANGVVLATEKK(Q)	40	51	1
	M2	N7	1422.68	0.1	-2.53043	1422.69	PSMA2	1Acetyl 1Phospho 1Succinyl	(K)AANGVVLATEKK(Q)	40	51	1
	M2	N9	1422.69	5	-1.36221	1422.69	PSMA2	1Acetyl 1Phospho 1Succinyl	(K)AANGVVLATEKK(Q)	40	51	1
	M2	N10	1422.69	0.159	-1.33339	1422.69	PSMA2	1Acetyl 1Phospho 1Succinyl	(K)AANGVVLATEKK(Q)	40	51	1
	M2	N9	1422.69	2.276	-1.23639	1422.69	PSMA2	1Acetyl 1Phospho 1Succinyl	(K)AANGVVLATEKK(Q)	40	51	1
	M1	N8	1422.69	2.509	-1.16821	1422.69	PSMA2	1Acetyl 1Phospho 1Succinyl	(K)AANGVVLATEKK(Q)	40	51	1
	M2	N8	1422.69	2.089	-1.10566	1422.69	PSMA2	1Acetyl 1Phospho 1Succinyl	(K)AANGVVLATEKK(Q)	40	51	1
	M2	N7	1422.69	0.348	-0.47586	1422.69	PSMA2	1Acetyl 1Phospho 1Succinyl	(K)AANGVVLATEKK(Q)	40	51	1
	M2	N9	1422.69	5.558	-0.404165	1422.69	PSMA2	1Acetyl 1Phospho 1Succinyl	(K)AANGVVLATEKK(Q)	40	51	1
	M2	N9	1422.69	4.426	-0.329658	1422.69	PSMA2	1Acetyl 1Phospho 1Succinyl	(K)AANGVVLATEKK(Q)	40	51	1
	M2	N8	1422.69	1.237	-0.254448	1422.69	PSMA2	1Acetyl 1Phospho 1Succinyl	(K)AANGVVLATEKK(Q)	40	51	1
	M2	N9	1422.69	3.498	-0.236876	1422.69	PSMA2	1Acetyl 1Phospho 1Succinyl	(K)AANGVVLATEKK(Q)	40	51	1
	M2	N9	1422.69	3.113	-0.236876	1422.69	PSMA2	1Acetyl 1Phospho 1Succinyl	(K)AANGVVLATEKK(Q)	40	51	1
	M1	N7	1422.69	8.525	-0.222115	1422.69	PSMA2	1Acetyl 1Phospho 1Succinyl	(K)AANGVVLATEKK(Q)	40	51	1
	M1	N8	1422.69	5.716	-0.214383	1422.69	PSMA2	1Acetyl 1Phospho 1Succinyl	(K)AANGVVLATEKK(Q)	40	51	1
	M1	N8	1422.69	1.86	-0.0154637	1422.69	PSMA2	1Acetyl 1Phospho 1Succinyl	(K)AANGVVLATEKK(Q)	40	51	1
	M1	N7	1422.69	6.631	0.283267	1422.69	PSMA2	1Acetyl 1Phospho 1Succinyl	(K)AANGVVLATEKK(Q)	40	51	1
	M1	N7	1422.69	4.793	0.894785	1422.69	PSMA2	1Acetyl 1Phospho 1Succinyl	(K)AANGVVLATEKK(Q)	40	51	1
	M2	N7	1422.69	0.799	1.23709	1422.69	PSMA2	1Acetyl 1Phospho 1Succinyl	(K)AANGVVLATEKK(Q)	40	51	1
	M1	N7	1620.83	0.428	-3.89307	1620.84	PSMA2	2Acetyl 1Phospho	(K)AANGVVLATEKKQK(S)	40	53	2
	M2	N10	1726.94	0.486	-3.51315	1726.94	PSMA2	1Acetyl 2GlyGly	(K)AANGVVLATEKKQK(S)	40	53	2
	M3	N1	1393.74	0.186	-4.80937	1393.74	PSMA2	1GlyGly	(K)KQKSILYDER(S)	51	60	2
	M2	N8	1459.68	0.346	-3.15549	1459.68	PSMA2	1Phospho 1Succinyl	(K)KQKSILYDER(S)	51	60	2
	M1	N9	1459.68	1.522	-2.08744	1459.68	PSMA2	1Phospho 1Succinyl	(K)KQKSILYDER(S)	51	60	2
	M2	N9	1459.68	1.164	-1.5106	1459.68	PSMA2	1Phospho 1Succinyl	(K)KQKSILYDER(S)	51	60	2
	M1	N5	1459.68	1.585	-1.2215	1459.68	PSMA2	1Phospho 1Succinyl	(K)KQKSILYDER(S)	51	60	2
	M2	N9	1459.68	0.545	-0.990627	1459.68	PSMA2	1Phospho 1Succinyl	(K)KQKSILYDER(S)	51	60	2
	M1	N8	1459.68	2.082	-0.852926	1459.68	PSMA2	1Phospho 1Succinyl	(K)KQKSILYDER(S)	51	60	2
	M2	N9	1459.68	0.687	-0.787843	1459.68	PSMA2	1Phospho 1Succinyl	(K)KQKSILYDER(S)	51	60	2
	M1	N7	1459.68	1.447	-0.401457	1459.68	PSMA2	1Phospho 1Succinyl	(K)KQKSILYDER(S)	51	60	2
	M1	N8	1459.68	3.359	-0.161679	1459.68	PSMA2	1Phospho 1Succinyl	(K)KQKSILYDER(S)	51	60	2
	M1	N5	1459.68	0.563	0.00205524	1459.68	PSMA2	1Phospho 1Succinyl	(K)KQKSILYDER(S)	51	60	2
	M1	N9	1459.68	1.532	0.204839	1459.68	PSMA2	1Phospho 1Succinyl	(K)KQKSILYDER(S)	51	60	2
	M3	N7	1459.68	2.848	0.252109	1459.68	PSMA2	1Phospho 1Succinyl	(K)KQKSILYDER(S)	51	60	2
	M3	N6	1459.68	0.767	0.51381	1459.68	PSMA2	1Phospho 1Succinyl	(K)KQKSILYDER(S)	51	60	2
	M3	N6	1459.68	0.679	0.550804	1459.68	PSMA2	1Phospho 1Succinyl	(K)KQKSILYDER(S)	51	60	2
	M3	N7	1459.68	4.997	0.670008	1459.68	PSMA2	1Phospho 1Succinyl	(K)KQKSILYDER(S)	51	60	2
	M3	N7	1459.68	4.686	0.844703	1459.68	PSMA2	1Phospho 1Succinyl	(K)KQKSILYDER(S)	51	60	2
	M1	N7	1459.69	0.88	1.62775	1459.68	PSMA2	1Phospho 1Succinyl	(K)KQKSILYDER(S)	51	60	2
	M3	N6	1459.69	0.87	1.79422	1459.68	PSMA2	1Phospho 1Succinyl	(K)KQKSILYDER(S)	51	60	2
	M1	N7	1459.69	0.653	2.04907	1459.68	PSMA2	1Phospho 1Succinyl	(K)KQKSILYDER(S)	51	60	2
	M3	N6	1459.69	1.307	2.76772	1459.68	PSMA2	1Phospho 1Succinyl	(K)KQKSILYDER(S)	51	60	2
	M1	N1	1479.73	0.134	0.04663	1479.73	PSMA2	2Succinyl	(K)KQKSILYDER(S)	51	60	2
	M3	N2	1501.69	1.357	-4.44833	1501.69	PSMA2	1Acetyl 1Phospho 1Succinyl	(K)KQKSILYDER(S)	51	60	2
	M3	N2	1501.69	0.702	-4.18063	1501.69	PSMA2	1Acetyl 1Phospho 1Succinyl	(K)KQKSILYDER(S)	51	60	2
	M3	N2	1501.69	0.817	-3.7884	1501.69	PSMA2	1Acetyl 1Phospho 1Succinyl	(K)KQKSILYDER(S)	51	60	2
	M3	N2	1501.69	1.111	-2.68697	1501.69	PSMA2	1Acetyl 1Phospho 1Succinyl	(K)KQKSILYDER(S)	51	60	2
	M3	N2	1501.69	0.258	0.0306321	1501.69	PSMA2	1Acetyl 1Phospho 1Succinyl	(K)KQKSILYDER(S)	51	60	2
	M1	N2	1507.79	0.104	4.36466	1507.79	PSMA2	2GlyGly	(K)KQKSILYDER(S)	51	60	2
	M3	N1	1523.66	1.238	3.20478	1523.65	PSMA2	2Acetyl 2Phospho	(K)KQKSILYDER(S)	51	60	2
	M3	N1	1523.66	0.375	4.53185	1523.65	PSMA2	2Acetyl 2Phospho	(K)KQKSILYDER(S)	51	60	2
	M2	N1	1559.7	0.786	1.35923	1559.7	PSMA2	1Phospho	(K)KQKSILYDER(S)	51	60	2
	M1	N2	1573.73	0.697	1.46023	1573.73	PSMA2	1GlyGly 1Phospho 1Succinyl	(K)KQKSILYDER(S)	51	60	2
	M1	N2	1573.73	0.535	1.83958	1573.73	PSMA2	1GlyGly 1Phospho 1Succinyl	(K)KQKSILYDER(S)	51	60	2
	M3	N3	1587.75	0.633	-3.46025	1587.75	PSMA2	2GlyGly 1Phospho	(K)KQKSILYDER(S)	51	60	2
	M1	N5	1151.6	0.221	-2.2282	1151.61	PSMA2		(K)QKSILYDER(S)	52	60	1
	M1	N4	1151.61	0.375	-0.0121569	1151.61	PSMA2		(K)QKSILYDER(S)	52	60	1
	M2	N5	1151.61	0.778	0.887456	1151.61	PSMA2		(K)QKSILYDER(S)	52	60	1
	M2	N2	1193.61	0.125	-2.81498	1193.62	PSMA2	1Acetyl	(K)QKSILYDER(S)	52	60	1
	M3	N3	1193.61	0.196	-2.65413	1193.62	PSMA2	1Acetyl	(K)QKSILYDER(S)	52	60	1
	M2	N2	1193.61	0.154	-1.77109	1193.62	PSMA2	1Acetyl	(K)QKSILYDER(S)	52	60	1
	M3	N1	1193.62	0.24	-0.342656	1193.62	PSMA2	1Acetyl	(K)QKSILYDER(S)	52	60	1
	M3	N1	1193.62	0.254	4.3146	1193.62	PSMA2	1Acetyl	(K)QKSILYDER(S)	52	60	1
	M3	N5	1762.79	0.22	-2.34061	1762.79	PSMA2	2Phospho	(K)QKSILYDERSVHK(V)	52	64	2
	M2	N8	1762.79	1.193	-0.318812	1762.79	PSMA2	2Phospho	(K)QKSILYDERSVHK(V)	52	64	2
	M2	N8	1762.8	0.772	1.65419	1762.79	PSMA2	2Phospho	(K)QKSILYDERSVHK(V)	52	64	2
	M2	N8	1762.8	0.856	2.01498	1762.79	PSMA2	2Phospho	(K)QKSILYDERSVHK(V)	52	64	2
	M3	N5	1762.8	0.295	3.90458	1762.79	PSMA2	2Phospho	(K)QKSILYDERSVHK(V)	52	64	2
	M1	N4	895.451	21.391	-1.33452	895.452	PSMA2		(K)SILYDER(S)	54	60	0
	M2	N6	895.451	1.184	-1.17148	895.452	PSMA2		(K)SILYDER(S)	54	60	0
	M2	N4	895.451	2.893	-0.988329	895.452	PSMA2		(K)SILYDER(S)	54	60	0
	M1	N5	895.451	35.371	-0.948125	895.452	PSMA2		(K)SILYDER(S)	54	60	0
	M2	N5	895.451	5.072	-0.814115	895.452	PSMA2		(K)SILYDER(S)	54	60	0
	M2	N4	895.451	0.607	-0.731475	895.452	PSMA2		(K)SILYDER(S)	54	60	0
	M3	N2	895.451	0.47	-1.00731	895.452	PSMA2		(K)SILYDER(S)	54	60	0
	M3	N3	895.451	6.29	-0.653302	895.452	PSMA2		(K)SILYDER(S)	54	60	0
	M1	N5	895.452	14.327	-0.534926	895.452	PSMA2		(K)SILYDER(S)	54	60	0
	M2	N5	895.452	7.702	-0.490255	895.452	PSMA2		(K)SILYDER(S)	54	60	0
	M2	N6	895.452	2.147	-0.443352	895.452	PSMA2		(K)SILYDER(S)	54	60	0
	M3	N2	895.452	0.437	-0.705789	895.452	PSMA2		(K)SILYDER(S)	54	60	0
	M1	N10	895.452	0.269	-0.361829	895.452	PSMA2		(K)SILYDER(S)	54	60	0
	M3	N3	895.452	11.565	-0.326092	895.452	PSMA2		(K)SILYDER(S)	54	60	0
	M3	N3	895.452	12.95	-0.261321	895.452	PSMA2		(K)SILYDER(S)	54	60	0
	M3	N4	895.452	0.708	-0.221117	895.452	PSMA2		(K)SILYDER(S)	54	60	0
	M2	N4	895.452	3.236	-0.211067	895.452	PSMA2		(K)SILYDER(S)	54	60	0
	M2	N5	895.452	5.345	-0.202133	895.452	PSMA2		(K)SILYDER(S)	54	60	0
	M1	N5	895.452	3.253	-0.17198	895.452	PSMA2		(K)SILYDER(S)	54	60	0
	M2	N5	895.452	22.327	-0.112792	895.452	PSMA2		(K)SILYDER(S)	54	60	0
	M3	N4	895.452	2.688	-0.100508	895.452	PSMA2		(K)SILYDER(S)	54	60	0
	M2	N5	895.452	5.532	-0.0692388	895.452	PSMA2		(K)SILYDER(S)	54	60	0
	M3	N3	895.452	9.983	-0.0245686	895.452	PSMA2		(K)SILYDER(S)	54	60	0
	M2	N4	895.452	2.884	-0.0145178	895.452	PSMA2		(K)SILYDER(S)	54	60	0
	M3	N4	895.452	3.175	0.0536042	895.452	PSMA2		(K)SILYDER(S)	54	60	0
	M1	N4	895.452	12.72	0.0714723	895.452	PSMA2		(K)SILYDER(S)	54	60	0
	M2	N4	895.452	5.361	0.072589	895.452	PSMA2		(K)SILYDER(S)	54	60	0
	M2	N6	895.452	1.129	0.122843	895.452	PSMA2		(K)SILYDER(S)	54	60	0
	M3	N4	895.452	9.594	0.155229	895.452	PSMA2		(K)SILYDER(S)	54	60	0
	M1	N4	895.452	6.871	0.26132	895.452	PSMA2		(K)SILYDER(S)	54	60	0
	M3	N2	895.452	0.14	-0.0469037	895.452	PSMA2		(K)SILYDER(S)	54	60	0
	M3	N3	895.452	13.153	0.462336	895.452	PSMA2		(K)SILYDER(S)	54	60	0
	M3	N2	895.452	0.98	0.135127	895.452	PSMA2		(K)SILYDER(S)	54	60	0
	M2	N4	895.453	2.419	0.614215	895.452	PSMA2		(K)SILYDER(S)	54	60	0
	M2	N6	895.453	1.14	0.874418	895.452	PSMA2		(K)SILYDER(S)	54	60	0
	M3	N2	895.453	0.854	0.881118	895.452	PSMA2		(K)SILYDER(S)	54	60	0
	M1	N3	895.454	0.197	1.70305	895.452	PSMA2		(K)SILYDER(S)	54	60	0
	M3	N4	895.454	0.638	2.17543	895.452	PSMA2		(K)SILYDER(S)	54	60	0
	M2	N5	2014.09	0.654	-2.34051	2014.1	PSMA2		(K)SILYDERSVHKVEPITK(H)	54	70	2
	M1	N4	2014.1	0.224	0.542675	2014.1	PSMA2		(K)SILYDERSVHKVEPITK(H)	54	70	2
	M3	N9	2194.08	1.652	-0.312204	2194.08	PSMA2	1Phospho 1Succinyl	(K)SILYDERSVHKVEPITK(H)	54	70	2
	M2	N13	2194.08	0.644	1.57925	2194.08	PSMA2	1Phospho 1Succinyl	(K)SILYDERSVHKVEPITK(H)	54	70	2
	M2	N9	2216.04	3.683	-0.421924	2216.04	PSMA2	1Acetyl 2Phospho	(K)SILYDERSVHKVEPITK(H)	54	70	2
	M2	N7	2216.04	0.717	0.277071	2216.04	PSMA2	1Acetyl 2Phospho	(K)SILYDERSVHKVEPITK(H)	54	70	2
	M2	N7	2216.05	3.112	2.48009	2216.04	PSMA2	1Acetyl 2Phospho	(K)SILYDERSVHKVEPITK(H)	54	70	2
	M2	N5	2216.05	12.609	3.09921	2216.04	PSMA2	1Acetyl 2Phospho	(K)SILYDERSVHKVEPITK(H)	54	70	2
	M1	N1	2236.08	0.181	-2.15332	2236.09	PSMA2	1Acetyl 1Phospho 1Succinyl	(K)SILYDERSVHKVEPITK(H)	54	70	2
	M1	N1	2236.08	0.216	-2.10994	2236.09	PSMA2	1Acetyl 1Phospho 1Succinyl	(K)SILYDERSVHKVEPITK(H)	54	70	2
	M1	N1	2236.09	0.726	0.499532	2236.09	PSMA2	1Acetyl 1Phospho 1Succinyl	(K)SILYDERSVHKVEPITK(H)	54	70	2
	M1	N7	2250.12	0.473	0.298207	2250.12	PSMA2	1Acetyl 1GlyGly 1Phospho	(K)SILYDERSVHKVEPITK(H)	54	70	2
	M1	N5	1137.66	4.47	-1.89248	1137.66	PSMA2		(R)SVHKVEPITK(H)	61	70	1
	M2	N4	1137.66	0.389	-1.58044	1137.66	PSMA2		(R)SVHKVEPITK(H)	61	70	1
	M1	N5	1137.66	1.854	-1.25169	1137.66	PSMA2		(R)SVHKVEPITK(H)	61	70	1
	M2	N4	1137.66	2.213	-1.1172	1137.66	PSMA2		(R)SVHKVEPITK(H)	61	70	1
	M1	N4	1137.66	5.247	-1.02755	1137.66	PSMA2		(R)SVHKVEPITK(H)	61	70	1
	M2	N5	1137.66	3.802	-0.930857	1137.66	PSMA2		(R)SVHKVEPITK(H)	61	70	1
	M2	N5	1137.66	4.305	-0.912398	1137.66	PSMA2		(R)SVHKVEPITK(H)	61	70	1
	M1	N4	1137.66	7.412	-0.745389	1137.66	PSMA2		(R)SVHKVEPITK(H)	61	70	1
	M3	N3	1137.66	0.452	-0.389395	1137.66	PSMA2		(R)SVHKVEPITK(H)	61	70	1
	M1	N4	1137.66	2.264	-0.196016	1137.66	PSMA2		(R)SVHKVEPITK(H)	61	70	1
	M2	N5	1137.66	14.543	-0.0984475	1137.66	PSMA2		(R)SVHKVEPITK(H)	61	70	1
	M2	N5	1137.66	3.929	-0.0984475	1137.66	PSMA2		(R)SVHKVEPITK(H)	61	70	1
	M3	N3	1137.66	0.765	0.190742	1137.66	PSMA2		(R)SVHKVEPITK(H)	61	70	1
	M2	N4	1137.66	1.84	0.248756	1137.66	PSMA2		(R)SVHKVEPITK(H)	61	70	1
	M3	N3	1137.66	0.824	0.424555	1137.66	PSMA2		(R)SVHKVEPITK(H)	61	70	1
	M2	N4	1137.66	2	0.527397	1137.66	PSMA2		(R)SVHKVEPITK(H)	61	70	1
	M2	N4	1137.66	2.559	0.640787	1137.66	PSMA2		(R)SVHKVEPITK(H)	61	70	1
	M3	N3	1137.66	0.838	0.893058	1137.66	PSMA2		(R)SVHKVEPITK(H)	61	70	1
	M3	N4	1137.66	1.637	0.950193	1137.66	PSMA2		(R)SVHKVEPITK(H)	61	70	1
	M2	N4	1137.66	2.442	1.07765	1137.66	PSMA2		(R)SVHKVEPITK(H)	61	70	1
	M2	N5	1137.66	4.029	1.50044	1137.66	PSMA2		(R)SVHKVEPITK(H)	61	70	1
	M1	N5	1251.71	0.193	1.93416	1251.71	PSMA2	1GlyGly	(R)SVHKVEPITK(H)	61	70	1
	M1	N5	1251.71	0.208	2.8529	1251.71	PSMA2	1GlyGly	(R)SVHKVEPITK(H)	61	70	1
	M2	N5	2426.15	7.146	-1.58687	2426.16	PSMA2	1GlyGly 1Phospho	(K)VEPITKHIGLVYSGMGPDYR(V)	65	84	1
	M2	N8	2426.16	8.326	-0.120355	2426.16	PSMA2	1GlyGly 1Phospho	(K)VEPITKHIGLVYSGMGPDYR(V)	65	84	1
	M2	N5	2426.16	9.543	0.557259	2426.16	PSMA2	1GlyGly 1Phospho	(K)VEPITKHIGLVYSGMGPDYR(V)	65	84	1
	M1	N5	2426.16	8.435	1.71629	2426.16	PSMA2	1GlyGly 1Phospho	(K)VEPITKHIGLVYSGMGPDYR(V)	65	84	1
	M1	N4	2426.16	0.399	1.87992	2426.16	PSMA2	1GlyGly 1Phospho	(K)VEPITKHIGLVYSGMGPDYR(V)	65	84	1
	M2	N5	2426.16	6.131	2.31889	2426.16	PSMA2	1GlyGly 1Phospho	(K)VEPITKHIGLVYSGMGPDYR(V)	65	84	1
	M1	N9	2426.16	3.718	2.41616	2426.16	PSMA2	1GlyGly 1Phospho	(K)VEPITKHIGLVYSGMGPDYR(V)	65	84	1
	M2	N8	2426.16	8.546	2.72034	2426.16	PSMA2	1GlyGly 1Phospho	(K)VEPITKHIGLVYSGMGPDYR(V)	65	84	1
	M2	N9	2426.16	10.779	2.8172	2426.16	PSMA2	1GlyGly 1Phospho	(K)VEPITKHIGLVYSGMGPDYR(V)	65	84	1
	M2	N9	2426.16	8.254	2.82091	2426.16	PSMA2	1GlyGly 1Phospho	(K)VEPITKHIGLVYSGMGPDYR(V)	65	84	1
	M2	N8	2426.16	7.184	2.8576	2426.16	PSMA2	1GlyGly 1Phospho	(K)VEPITKHIGLVYSGMGPDYR(V)	65	84	1
	M2	N1	1564.75	1.445	1.12925	1564.75	PSMA2		(K)HIGLVYSGMGPDYR(V)	71	84	0
	M2	N1	1564.75	1.486	1.7645	1564.75	PSMA2		(K)HIGLVYSGMGPDYR(V)	71	84	0
	M1	N2	1564.75	2.269	-4.46525	1564.76	PSMA2		(K)HIGLVYSGMGPDYR(V)	71	84	0
	M1	N1	1564.75	5.808	-4.32337	1564.76	PSMA2		(K)HIGLVYSGMGPDYR(V)	71	84	0
	M2	N1	1564.75	1.553	2.21185	1564.75	PSMA2		(K)HIGLVYSGMGPDYR(V)	71	84	0
	M3	N1	1564.75	2.15	-4.07093	1564.76	PSMA2		(K)HIGLVYSGMGPDYR(V)	71	84	0
	M3	N1	1564.75	1.985	-3.88368	1564.76	PSMA2		(K)HIGLVYSGMGPDYR(V)	71	84	0
	M1	N4	1564.75	90.494	-3.84023	1564.76	PSMA2		(K)HIGLVYSGMGPDYR(V)	71	84	0
	M1	N1	1564.75	5.406	-3.82169	1564.76	PSMA2		(K)HIGLVYSGMGPDYR(V)	71	84	0
	M3	N1	1564.75	1.05	-3.78271	1564.76	PSMA2		(K)HIGLVYSGMGPDYR(V)	71	84	0
	M2	N1	1564.75	1.297	2.61447	1564.75	PSMA2		(K)HIGLVYSGMGPDYR(V)	71	84	0
	M2	N2	1564.75	0.23	-3.73797	1564.76	PSMA2		(K)HIGLVYSGMGPDYR(V)	71	84	0
	M2	N4	1564.75	60.938	-3.73094	1564.76	PSMA2		(K)HIGLVYSGMGPDYR(V)	71	84	0
	M3	N1	1564.75	2.982	-3.722	1564.76	PSMA2		(K)HIGLVYSGMGPDYR(V)	71	84	0
	M2	N5	1564.75	84.615	-3.69515	1564.76	PSMA2		(K)HIGLVYSGMGPDYR(V)	71	84	0
	M3	N1	1564.75	1.303	-3.4702	1564.76	PSMA2		(K)HIGLVYSGMGPDYR(V)	71	84	0
	M1	N1	1564.75	10.447	-3.33024	1564.76	PSMA2		(K)HIGLVYSGMGPDYR(V)	71	84	0
	M3	N1	1564.75	1.256	-3.06119	1564.76	PSMA2		(K)HIGLVYSGMGPDYR(V)	71	84	0
	M1	N1	1564.75	6.567	-2.97938	1564.76	PSMA2		(K)HIGLVYSGMGPDYR(V)	71	84	0
	M3	N3	1564.75	43.431	-2.61191	1564.76	PSMA2		(K)HIGLVYSGMGPDYR(V)	71	84	0
	M2	N5	1564.75	61.318	-2.54289	1564.76	PSMA2		(K)HIGLVYSGMGPDYR(V)	71	84	0
	M2	N4	1564.75	58.038	-2.51797	1564.76	PSMA2		(K)HIGLVYSGMGPDYR(V)	71	84	0
	M1	N5	1564.75	44.396	-2.11407	1564.76	PSMA2		(K)HIGLVYSGMGPDYR(V)	71	84	0
	M1	N4	1564.75	96.31	-2.08787	1564.76	PSMA2		(K)HIGLVYSGMGPDYR(V)	71	84	0
	M2	N5	1564.75	100	-1.82521	1564.76	PSMA2		(K)HIGLVYSGMGPDYR(V)	71	84	0
	M2	N4	1564.75	43.09	-1.76002	1564.76	PSMA2		(K)HIGLVYSGMGPDYR(V)	71	84	0
	M2	N6	1564.76	32.186	-1.62454	1564.76	PSMA2		(K)HIGLVYSGMGPDYR(V)	71	84	0
	M3	N3	1564.76	37.662	-1.54529	1564.76	PSMA2		(K)HIGLVYSGMGPDYR(V)	71	84	0
	M1	N5	1564.76	100	-1.31906	1564.76	PSMA2		(K)HIGLVYSGMGPDYR(V)	71	84	0
	M1	N3	1564.76	6.155	-1.14331	1564.76	PSMA2		(K)HIGLVYSGMGPDYR(V)	71	84	0
	M3	N3	1564.76	45.101	-1.09921	1564.76	PSMA2		(K)HIGLVYSGMGPDYR(V)	71	84	0
	M1	N4	1564.76	78.787	-0.895347	1564.76	PSMA2		(K)HIGLVYSGMGPDYR(V)	71	84	0
	M3	N4	1564.76	17.016	-0.866589	1564.76	PSMA2		(K)HIGLVYSGMGPDYR(V)	71	84	0
	M1	N3	1564.76	8.832	-0.69212	1564.76	PSMA2		(K)HIGLVYSGMGPDYR(V)	71	84	0
	M1	N3	1564.76	6.433	-0.63013	1564.76	PSMA2		(K)HIGLVYSGMGPDYR(V)	71	84	0
	M2	N4	1564.76	38.96	-0.579004	1564.76	PSMA2		(K)HIGLVYSGMGPDYR(V)	71	84	0
	M2	N6	1564.76	30.6	-0.555358	1564.76	PSMA2		(K)HIGLVYSGMGPDYR(V)	71	84	0
	M2	N5	1564.76	65.458	-0.474834	1564.76	PSMA2		(K)HIGLVYSGMGPDYR(V)	71	84	0
	M2	N6	1564.76	40.828	-0.407731	1564.76	PSMA2		(K)HIGLVYSGMGPDYR(V)	71	84	0
	M2	N4	1564.76	61.485	-0.375777	1564.76	PSMA2		(K)HIGLVYSGMGPDYR(V)	71	84	0
	M3	N4	1564.76	50.563	-0.371943	1564.76	PSMA2		(K)HIGLVYSGMGPDYR(V)	71	84	0
	M2	N6	1564.76	46.901	-0.318899	1564.76	PSMA2		(K)HIGLVYSGMGPDYR(V)	71	84	0
	M2	N6	1564.76	31.727	-0.290141	1564.76	PSMA2		(K)HIGLVYSGMGPDYR(V)	71	84	0
	M1	N6	1564.76	2.543	-0.2633	1564.76	PSMA2		(K)HIGLVYSGMGPDYR(V)	71	84	0
	M3	N4	1564.76	25.776	-0.0293975	1564.76	PSMA2		(K)HIGLVYSGMGPDYR(V)	71	84	0
	M2	N4	1564.76	64.784	0.131011	1564.76	PSMA2		(K)HIGLVYSGMGPDYR(V)	71	84	0
	M2	N6	1564.76	48.088	0.275442	1564.76	PSMA2		(K)HIGLVYSGMGPDYR(V)	71	84	0
	M2	N5	1564.76	92.68	0.483142	1564.76	PSMA2		(K)HIGLVYSGMGPDYR(V)	71	84	0
	M3	N3	1564.76	42.671	0.506148	1564.76	PSMA2		(K)HIGLVYSGMGPDYR(V)	71	84	0
	M3	N4	1564.76	19.808	0.628851	1564.76	PSMA2		(K)HIGLVYSGMGPDYR(V)	71	84	0
	M3	N2	1564.76	1.419	0.829521	1564.76	PSMA2		(K)HIGLVYSGMGPDYR(V)	71	84	0
	M1	N6	1564.76	2.79	0.996319	1564.76	PSMA2		(K)HIGLVYSGMGPDYR(V)	71	84	0
	M1	N6	1564.76	2.718	1.01102	1564.76	PSMA2		(K)HIGLVYSGMGPDYR(V)	71	84	0
	M3	N2	1564.76	1.342	1.12989	1564.76	PSMA2		(K)HIGLVYSGMGPDYR(V)	71	84	0
	M3	N2	1564.76	1.136	1.37913	1564.76	PSMA2		(K)HIGLVYSGMGPDYR(V)	71	84	0
	M3	N4	1564.76	19.167	1.56446	1564.76	PSMA2		(K)HIGLVYSGMGPDYR(V)	71	84	0
	M3	N2	1564.76	1.243	2.5122	1564.76	PSMA2		(K)HIGLVYSGMGPDYR(V)	71	84	0
	M3	N2	1564.76	0.786	4.19935	1564.76	PSMA2		(K)HIGLVYSGMGPDYR(V)	71	84	0
	M1	N6	2249.11	7.648	2.73708	2249.1	PSMA2	1Phospho	(K)HIGLVYSGMGPDYRVLVHR(A)	71	89	1
	M1	N6	2249.11	7.113	3.07677	2249.1	PSMA2	1Phospho	(K)HIGLVYSGMGPDYRVLVHR(A)	71	89	1
	M1	N5	623.398	0.248	-1.37633	623.399	PSMA2		(R)VLVHR(A)	85	89	0
	M3	N3	623.398	0.502	-1.22554	623.399	PSMA2		(R)VLVHR(A)	85	89	0
	M3	N4	623.398	0.933	-1.19827	623.399	PSMA2		(R)VLVHR(A)	85	89	0
	M3	N3	623.398	0.351	-0.912739	623.399	PSMA2		(R)VLVHR(A)	85	89	0
	M3	N3	623.398	0.408	-0.689768	623.399	PSMA2		(R)VLVHR(A)	85	89	0
	M3	N3	623.399	0.623	-0.410652	623.399	PSMA2		(R)VLVHR(A)	85	89	0
	M3	N4	623.399	0.328	-0.295156	623.399	PSMA2		(R)VLVHR(A)	85	89	0
	M2	N5	2649.43	87.596	-2.00269	2649.44	PSMA2		(R)KLAQQYYLVYQEPIPTAQLVQR(V)	92	113	1
	M1	N5	2649.44	92.303	-1.38596	2649.44	PSMA2		(R)KLAQQYYLVYQEPIPTAQLVQR(V)	92	113	1
	M1	N5	2649.44	56.274	-1.29273	2649.44	PSMA2		(R)KLAQQYYLVYQEPIPTAQLVQR(V)	92	113	1
	M3	N3	2649.44	64.363	-1.00889	2649.44	PSMA2		(R)KLAQQYYLVYQEPIPTAQLVQR(V)	92	113	1
	M3	N4	2649.44	36.871	-0.577481	2649.44	PSMA2		(R)KLAQQYYLVYQEPIPTAQLVQR(V)	92	113	1
	M3	N3	2649.44	76.74	0.021514	2649.44	PSMA2		(R)KLAQQYYLVYQEPIPTAQLVQR(V)	92	113	1
	M2	N6	2649.44	25.748	0.404236	2649.44	PSMA2		(R)KLAQQYYLVYQEPIPTAQLVQR(V)	92	113	1
	M3	N3	2649.44	72.276	0.414427	2649.44	PSMA2		(R)KLAQQYYLVYQEPIPTAQLVQR(V)	92	113	1
	M1	N4	2649.44	67.592	0.431412	2649.44	PSMA2		(R)KLAQQYYLVYQEPIPTAQLVQR(V)	92	113	1
	M2	N6	2649.44	34.051	0.431789	2649.44	PSMA2		(R)KLAQQYYLVYQEPIPTAQLVQR(V)	92	113	1
	M2	N4	2649.44	68.702	0.843951	2649.44	PSMA2		(R)KLAQQYYLVYQEPIPTAQLVQR(V)	92	113	1
	M2	N6	2649.44	33.647	0.872259	2649.44	PSMA2		(R)KLAQQYYLVYQEPIPTAQLVQR(V)	92	113	1
	M2	N4	2649.44	66.574	1.16892	2649.44	PSMA2		(R)KLAQQYYLVYQEPIPTAQLVQR(V)	92	113	1
	M3	N4	2649.44	70.67	1.17308	2649.44	PSMA2		(R)KLAQQYYLVYQEPIPTAQLVQR(V)	92	113	1
	M2	N6	2649.44	51.571	1.24026	2649.44	PSMA2		(R)KLAQQYYLVYQEPIPTAQLVQR(V)	92	113	1
	M2	N4	2649.44	59.602	1.51051	2649.44	PSMA2		(R)KLAQQYYLVYQEPIPTAQLVQR(V)	92	113	1
	M1	N4	2649.44	55.454	1.86152	2649.44	PSMA2		(R)KLAQQYYLVYQEPIPTAQLVQR(V)	92	113	1
	M1	N4	2649.44	95.277	1.88417	2649.44	PSMA2		(R)KLAQQYYLVYQEPIPTAQLVQR(V)	92	113	1
	M2	N4	2649.44	100	1.8853	2649.44	PSMA2		(R)KLAQQYYLVYQEPIPTAQLVQR(V)	92	113	1
	M3	N4	2649.45	62.776	1.95966	2649.44	PSMA2		(R)KLAQQYYLVYQEPIPTAQLVQR(V)	92	113	1
	M2	N6	2649.45	32.573	2.19669	2649.44	PSMA2		(R)KLAQQYYLVYQEPIPTAQLVQR(V)	92	113	1
	M1	N5	2649.45	100	2.22499	2649.44	PSMA2		(R)KLAQQYYLVYQEPIPTAQLVQR(V)	92	113	1
	M3	N3	2649.45	47.319	2.2299	2649.44	PSMA2		(R)KLAQQYYLVYQEPIPTAQLVQR(V)	92	113	1
	M3	N2	2649.45	2.444	2.28991	2649.44	PSMA2		(R)KLAQQYYLVYQEPIPTAQLVQR(V)	92	113	1
	M2	N4	2649.45	100	2.46467	2649.44	PSMA2		(R)KLAQQYYLVYQEPIPTAQLVQR(V)	92	113	1
	M2	N5	2649.45	100	2.47637	2649.44	PSMA2		(R)KLAQQYYLVYQEPIPTAQLVQR(V)	92	113	1
	M2	N6	2649.45	33.009	2.52053	2649.44	PSMA2		(R)KLAQQYYLVYQEPIPTAQLVQR(V)	92	113	1
	M3	N4	2521.34	48.325	-2.39119	2521.34	PSMA2		(K)LAQQYYLVYQEPIPTAQLVQR(V)	93	113	0
	M2	N6	2521.34	30.134	-1.73638	2521.34	PSMA2		(K)LAQQYYLVYQEPIPTAQLVQR(V)	93	113	0
	M2	N4	2521.34	44.896	-1.43852	2521.34	PSMA2		(K)LAQQYYLVYQEPIPTAQLVQR(V)	93	113	0
	M3	N3	2521.34	90.164	-1.33897	2521.34	PSMA2		(K)LAQQYYLVYQEPIPTAQLVQR(V)	93	113	0
	M2	N6	2521.34	22.67	-1.0304	2521.34	PSMA2		(K)LAQQYYLVYQEPIPTAQLVQR(V)	93	113	0
	M2	N4	2521.34	47.563	-0.963376	2521.34	PSMA2		(K)LAQQYYLVYQEPIPTAQLVQR(V)	93	113	0
	M3	N4	2521.34	85.815	-0.951477	2521.34	PSMA2		(K)LAQQYYLVYQEPIPTAQLVQR(V)	93	113	0
	M2	N6	2521.34	31.445	-0.945131	2521.34	PSMA2		(K)LAQQYYLVYQEPIPTAQLVQR(V)	93	113	0
	M2	N4	2521.34	75.398	-0.816232	2521.34	PSMA2		(K)LAQQYYLVYQEPIPTAQLVQR(V)	93	113	0
	M2	N6	2521.34	34.527	-0.746031	2521.34	PSMA2		(K)LAQQYYLVYQEPIPTAQLVQR(V)	93	113	0
	M1	N4	2521.34	60.58	-0.57628	2521.34	PSMA2		(K)LAQQYYLVYQEPIPTAQLVQR(V)	93	113	0
	M2	N6	2521.34	30.961	-0.479506	2521.34	PSMA2		(K)LAQQYYLVYQEPIPTAQLVQR(V)	93	113	0
	M2	N6	2521.34	47.339	-0.376783	2521.34	PSMA2		(K)LAQQYYLVYQEPIPTAQLVQR(V)	93	113	0
	M2	N4	2521.34	58.543	-0.34783	2521.34	PSMA2		(K)LAQQYYLVYQEPIPTAQLVQR(V)	93	113	0
	M1	N4	2521.34	48.685	-0.296271	2521.34	PSMA2		(K)LAQQYYLVYQEPIPTAQLVQR(V)	93	113	0
	M1	N4	2521.34	84.833	-0.268111	2521.34	PSMA2		(K)LAQQYYLVYQEPIPTAQLVQR(V)	93	113	0
	M2	N5	2521.34	69.693	-0.109069	2521.34	PSMA2		(K)LAQQYYLVYQEPIPTAQLVQR(V)	93	113	0
	M3	N4	2521.34	76.499	-0.034902	2521.34	PSMA2		(K)LAQQYYLVYQEPIPTAQLVQR(V)	93	113	0
	M1	N5	2521.35	87.774	0.198307	2521.34	PSMA2		(K)LAQQYYLVYQEPIPTAQLVQR(V)	93	113	0
	M3	N4	2521.35	72.574	0.198307	2521.34	PSMA2		(K)LAQQYYLVYQEPIPTAQLVQR(V)	93	113	0
	M1	N5	2521.35	50.997	0.198307	2521.34	PSMA2		(K)LAQQYYLVYQEPIPTAQLVQR(V)	93	113	0
	M2	N5	2521.35	76.984	0.505682	2521.34	PSMA2		(K)LAQQYYLVYQEPIPTAQLVQR(V)	93	113	0
	M3	N3	2521.35	58.713	0.668294	2521.34	PSMA2		(K)LAQQYYLVYQEPIPTAQLVQR(V)	93	113	0
	M1	N3	2521.35	7.406	0.834078	2521.34	PSMA2		(K)LAQQYYLVYQEPIPTAQLVQR(V)	93	113	0
	M3	N2	2521.35	6.558	1.77564	2521.34	PSMA2		(K)LAQQYYLVYQEPIPTAQLVQR(V)	93	113	0
	M1	N3	2521.35	5.64	2.19406	2521.34	PSMA2		(K)LAQQYYLVYQEPIPTAQLVQR(V)	93	113	0
	M3	N2	2521.35	4.688	2.47804	2521.34	PSMA2		(K)LAQQYYLVYQEPIPTAQLVQR(V)	93	113	0
	M1	N4	1986.01	0.841	-2.39073	1986.01	PSMA2	1GlyGly	(K)ATAMGKNYVNGKTFLEK(R)	160	176	2
	M1	N4	1986.02	0.423	2.16816	1986.01	PSMA2	1GlyGly	(K)ATAMGKNYVNGKTFLEK(R)	160	176	2
	M1	N5	694.35	0.151	-2.5333	694.352	PSMA2		(K)NYVNGK(T)	166	171	0
	M1	N4	694.351	0.239	-1.41571	694.352	PSMA2		(K)NYVNGK(T)	166	171	0
	M3	N3	694.351	0.292	-0.903001	694.352	PSMA2		(K)NYVNGK(T)	166	171	0
	M3	N3	694.353	0.116	0.911641	694.352	PSMA2		(K)NYVNGK(T)	166	171	0
	M2	N8	1434.66	0.501	-3.67264	1434.67	PSMA2	1Acetyl 1Phospho	(K)NYVNGKTFLEK(R)	166	176	1
	M1	N1	1506.7	0.202	-0.195129	1506.7	PSMA2	1GlyGly 1Phospho	(K)NYVNGKTFLEK(R)	166	176	1
	M1	N1	1632.77	0.505	-3.5602	1632.78	PSMA2	2Acetyl 1Phospho	(K)NYVNGKTFLEKR(Y)	166	177	2
	M1	N1	1632.77	0.387	-2.7732	1632.78	PSMA2	2Acetyl 1Phospho	(K)NYVNGKTFLEKR(Y)	166	177	2
	M1	N2	1632.78	0.175	-1.49439	1632.78	PSMA2	2Acetyl 1Phospho	(K)NYVNGKTFLEKR(Y)	166	177	2
	M1	N1	1632.78	0.467	-0.875809	1632.78	PSMA2	2Acetyl 1Phospho	(K)NYVNGKTFLEKR(Y)	166	177	2
	M2	N9	1648.77	1.755	-0.0715684	1648.77	PSMA2	1Phospho 1Succinyl	(K)NYVNGKTFLEKR(Y)	166	177	2
	M2	N9	1648.77	1.712	0.00849116	1648.77	PSMA2	1Phospho 1Succinyl	(K)NYVNGKTFLEKR(Y)	166	177	2
	M2	N9	1648.77	1.098	0.0752074	1648.77	PSMA2	1Phospho 1Succinyl	(K)NYVNGKTFLEKR(Y)	166	177	2
	M2	N8	1648.77	2.922	0.161939	1648.77	PSMA2	1Phospho 1Succinyl	(K)NYVNGKTFLEKR(Y)	166	177	2
	M2	N9	1648.77	3.17	0.351777	1648.77	PSMA2	1Phospho 1Succinyl	(K)NYVNGKTFLEKR(Y)	166	177	2
	M2	N8	1648.77	2.559	0.377857	1648.77	PSMA2	1Phospho 1Succinyl	(K)NYVNGKTFLEKR(Y)	166	177	2
	M2	N7	1648.77	1.304	0.414854	1648.77	PSMA2	1Phospho 1Succinyl	(K)NYVNGKTFLEKR(Y)	166	177	2
	M3	N6	1648.77	0.949	0.691423	1648.77	PSMA2	1Phospho 1Succinyl	(K)NYVNGKTFLEKR(Y)	166	177	2
	M2	N7	1648.77	2.585	0.905521	1648.77	PSMA2	1Phospho 1Succinyl	(K)NYVNGKTFLEKR(Y)	166	177	2
	M2	N8	1648.78	1.092	1.27125	1648.77	PSMA2	1Phospho 1Succinyl	(K)NYVNGKTFLEKR(Y)	166	177	2
	M2	N9	1648.78	3.359	1.28277	1648.77	PSMA2	1Phospho 1Succinyl	(K)NYVNGKTFLEKR(Y)	166	177	2
	M2	N9	1648.78	1.129	1.31734	1648.77	PSMA2	1Phospho 1Succinyl	(K)NYVNGKTFLEKR(Y)	166	177	2
	M2	N7	1648.78	2.275	1.35191	1648.77	PSMA2	1Phospho 1Succinyl	(K)NYVNGKTFLEKR(Y)	166	177	2
	M2	N7	1648.78	2.155	1.41863	1648.77	PSMA2	1Phospho 1Succinyl	(K)NYVNGKTFLEKR(Y)	166	177	2
	M1	N6	1648.78	0.971	1.56783	1648.77	PSMA2	1Phospho 1Succinyl	(K)NYVNGKTFLEKR(Y)	166	177	2
	M1	N7	1648.78	3.18	1.73341	1648.77	PSMA2	1Phospho 1Succinyl	(K)NYVNGKTFLEKR(Y)	166	177	2
	M3	N6	1648.78	2.093	1.86927	1648.77	PSMA2	1Phospho 1Succinyl	(K)NYVNGKTFLEKR(Y)	166	177	2
	M1	N6	1648.78	2.744	2.18404	1648.77	PSMA2	1Phospho 1Succinyl	(K)NYVNGKTFLEKR(Y)	166	177	2
	M1	N7	1648.78	2.381	2.2265	1648.77	PSMA2	1Phospho 1Succinyl	(K)NYVNGKTFLEKR(Y)	166	177	2
	M3	N6	1648.78	1.042	2.292	1648.77	PSMA2	1Phospho 1Succinyl	(K)NYVNGKTFLEKR(Y)	166	177	2
	M3	N6	1648.78	1.788	2.3102	1648.77	PSMA2	1Phospho 1Succinyl	(K)NYVNGKTFLEKR(Y)	166	177	2
	M2	N8	1648.78	3.8	2.39572	1648.77	PSMA2	1Phospho 1Succinyl	(K)NYVNGKTFLEKR(Y)	166	177	2
	M2	N8	1648.78	3.117	2.74567	1648.77	PSMA2	1Phospho 1Succinyl	(K)NYVNGKTFLEKR(Y)	166	177	2
	M1	N7	1648.78	1.147	2.97918	1648.77	PSMA2	1Phospho 1Succinyl	(K)NYVNGKTFLEKR(Y)	166	177	2
	M1	N6	1648.78	2.582	3.19085	1648.77	PSMA2	1Phospho 1Succinyl	(K)NYVNGKTFLEKR(Y)	166	177	2
	M2	N7	1648.78	1.222	3.51472	1648.77	PSMA2	1Phospho 1Succinyl	(K)NYVNGKTFLEKR(Y)	166	177	2
	M1	N9	1742.76	1.4	-3.61496	1742.77	PSMA2	1GlyGly 2Phospho	(K)NYVNGKTFLEKR(Y)	166	177	2
	M1	N10	1742.76	0.705	-1.46205	1742.77	PSMA2	1GlyGly 2Phospho	(K)NYVNGKTFLEKR(Y)	166	177	2
	M1	N9	1742.77	2.021	0.767744	1742.77	PSMA2	1GlyGly 2Phospho	(K)NYVNGKTFLEKR(Y)	166	177	2
	M1	N9	1776.84	8.311	-3.67169	1776.84	PSMA2	2GlyGly 1Phospho	(K)NYVNGKTFLEKR(Y)	166	177	2
	M2	N9	1776.84	2.929	-2.40146	1776.84	PSMA2	2GlyGly 1Phospho	(K)NYVNGKTFLEKR(Y)	166	177	2
	M3	N8	1856.81	0.355	2.73587	1856.81	PSMA2	2GlyGly 2Phospho	(K)NYVNGKTFLEKR(Y)	166	177	2
	M3	N3	637.354	0.445	-1.88592	637.356	PSMA2		(K)TFLEK(R)	172	176	0
	M3	N3	637.355	0.86	-1.59252	637.356	PSMA2		(K)TFLEK(R)	172	176	0
	M3	N3	637.355	0.25	-1.3054	637.356	PSMA2		(K)TFLEK(R)	172	176	0
	M3	N3	637.355	0.321	-1.23636	637.356	PSMA2		(K)TFLEK(R)	172	176	0
	M1	N4	637.355	0.345	-0.715457	637.356	PSMA2		(K)TFLEK(R)	172	176	0
	M1	N4	637.355	0.417	-0.326349	637.356	PSMA2		(K)TFLEK(R)	172	176	0
	M3	N4	637.356	0.792	-0.0972769	637.356	PSMA2		(K)TFLEK(R)	172	176	0
	M1	N5	793.456	0.645	-0.873394	793.457	PSMA2		(K)TFLEKR(Y)	172	177	1
	M1	N5	793.456	2.558	-0.749884	793.457	PSMA2		(K)TFLEKR(Y)	172	177	1
	M2	N4	793.456	0.854	-0.679307	793.457	PSMA2		(K)TFLEKR(Y)	172	177	1
	M2	N5	793.456	1.009	-0.638977	793.457	PSMA2		(K)TFLEKR(Y)	172	177	1
	M2	N4	793.456	1.116	-0.606209	793.457	PSMA2		(K)TFLEKR(Y)	172	177	1
	M2	N5	793.456	1.411	-0.336502	793.457	PSMA2		(K)TFLEKR(Y)	172	177	1
	M2	N5	793.456	5.615	-0.270966	793.457	PSMA2		(K)TFLEKR(Y)	172	177	1
	M2	N5	793.457	1.527	-0.223075	793.457	PSMA2		(K)TFLEKR(Y)	172	177	1
	M2	N4	793.457	0.561	-0.173923	793.457	PSMA2		(K)TFLEKR(Y)	172	177	1
	M1	N5	793.457	1.627	-0.08192	793.457	PSMA2		(K)TFLEKR(Y)	172	177	1
	M2	N5	793.457	1.423	0.102085	793.457	PSMA2		(K)TFLEKR(Y)	172	177	1
	M1	N4	793.457	0.481	0.132332	793.457	PSMA2		(K)TFLEKR(Y)	172	177	1
	M1	N4	793.457	3.37	0.267185	793.457	PSMA2		(K)TFLEKR(Y)	172	177	1
	M3	N4	793.457	0.343	0.520507	793.457	PSMA2		(K)TFLEKR(Y)	172	177	1
	M2	N4	793.457	1.594	0.694429	793.457	PSMA2		(K)TFLEKR(Y)	172	177	1
	M2	N4	793.457	0.55	0.733499	793.457	PSMA2		(K)TFLEKR(Y)	172	177	1
	M2	N5	2357.23	6.224	-1.92769	2357.23	PSMA2		(K)RYNEDLELEDAIHTAILTLK(E)	177	196	1
	M2	N5	2357.23	5.512	-1.75078	2357.23	PSMA2		(K)RYNEDLELEDAIHTAILTLK(E)	177	196	1
	M1	N5	2357.23	11.418	-1.00542	2357.23	PSMA2		(K)RYNEDLELEDAIHTAILTLK(E)	177	196	1
	M3	N3	2357.23	19.277	-0.746638	2357.23	PSMA2		(K)RYNEDLELEDAIHTAILTLK(E)	177	196	1
	M3	N4	2357.23	16.763	-0.176478	2357.23	PSMA2		(K)RYNEDLELEDAIHTAILTLK(E)	177	196	1
	M3	N3	2357.23	23.687	-0.10945	2357.23	PSMA2		(K)RYNEDLELEDAIHTAILTLK(E)	177	196	1
	M2	N6	2357.23	2.708	-0.0852694	2357.23	PSMA2		(K)RYNEDLELEDAIHTAILTLK(E)	177	196	1
	M2	N6	2357.23	0.907	0.0521798	2357.23	PSMA2		(K)RYNEDLELEDAIHTAILTLK(E)	177	196	1
	M2	N4	2357.24	8.94	0.212113	2357.23	PSMA2		(K)RYNEDLELEDAIHTAILTLK(E)	177	196	1
	M3	N3	2357.24	23.039	0.377561	2357.23	PSMA2		(K)RYNEDLELEDAIHTAILTLK(E)	177	196	1
	M1	N4	2357.24	20.498	0.748758	2357.23	PSMA2		(K)RYNEDLELEDAIHTAILTLK(E)	177	196	1
	M3	N4	2357.24	34.56	1.17595	2357.23	PSMA2		(K)RYNEDLELEDAIHTAILTLK(E)	177	196	1
	M3	N4	2357.24	27.363	1.52085	2357.23	PSMA2		(K)RYNEDLELEDAIHTAILTLK(E)	177	196	1
	M3	N2	2357.24	0.503	1.67272	2357.23	PSMA2		(K)RYNEDLELEDAIHTAILTLK(E)	177	196	1
	M1	N5	2357.24	3.196	1.70157	2357.23	PSMA2		(K)RYNEDLELEDAIHTAILTLK(E)	177	196	1
	M1	N5	2357.24	12.053	1.77581	2357.23	PSMA2		(K)RYNEDLELEDAIHTAILTLK(E)	177	196	1
	M1	N4	2357.24	21.604	1.79617	2357.23	PSMA2		(K)RYNEDLELEDAIHTAILTLK(E)	177	196	1
	M3	N3	2357.24	22.451	1.81399	2357.23	PSMA2		(K)RYNEDLELEDAIHTAILTLK(E)	177	196	1
	M2	N4	2357.24	8.584	2.14318	2357.23	PSMA2		(K)RYNEDLELEDAIHTAILTLK(E)	177	196	1
	M3	N4	2357.24	23.447	2.58565	2357.23	PSMA2		(K)RYNEDLELEDAIHTAILTLK(E)	177	196	1
	M3	N3	2201.13	69.46	-2.82174	2201.13	PSMA2		(R)YNEDLELEDAIHTAILTLK(E)	178	196	0
	M1	N5	2201.13	17.623	-2.59594	2201.13	PSMA2		(R)YNEDLELEDAIHTAILTLK(E)	178	196	0
	M3	N3	2201.13	66.328	-2.22477	2201.13	PSMA2		(R)YNEDLELEDAIHTAILTLK(E)	178	196	0
	M2	N5	2201.13	6.467	-2.07712	2201.13	PSMA2		(R)YNEDLELEDAIHTAILTLK(E)	178	196	0
	M2	N5	2201.13	5.519	-1.96717	2201.13	PSMA2		(R)YNEDLELEDAIHTAILTLK(E)	178	196	0
	M3	N4	2201.13	48.691	-1.86041	2201.13	PSMA2		(R)YNEDLELEDAIHTAILTLK(E)	178	196	0
	M2	N6	2201.13	0.01	-1.63552	2201.13	PSMA2		(R)YNEDLELEDAIHTAILTLK(E)	178	196	0
	M2	N4	2201.13	16.928	-1.18439	2201.13	PSMA2		(R)YNEDLELEDAIHTAILTLK(E)	178	196	0
	M3	N3	2201.13	68.101	-0.975862	2201.13	PSMA2		(R)YNEDLELEDAIHTAILTLK(E)	178	196	0
	M3	N4	2201.13	76.118	-0.556077	2201.13	PSMA2		(R)YNEDLELEDAIHTAILTLK(E)	178	196	0
	M1	N4	2201.13	35.177	-0.328467	2201.13	PSMA2		(R)YNEDLELEDAIHTAILTLK(E)	178	196	0
	M2	N6	2201.13	0.01	-0.272587	2201.13	PSMA2		(R)YNEDLELEDAIHTAILTLK(E)	178	196	0
	M2	N4	2201.13	23.587	-0.00954054	2201.13	PSMA2		(R)YNEDLELEDAIHTAILTLK(E)	178	196	0
	M1	N5	2201.13	26.102	0.00681467	2201.13	PSMA2		(R)YNEDLELEDAIHTAILTLK(E)	178	196	0
	M1	N4	2201.13	33.922	0.0331647	2201.13	PSMA2		(R)YNEDLELEDAIHTAILTLK(E)	178	196	0
	M3	N4	2201.13	56.985	0.121755	2201.13	PSMA2		(R)YNEDLELEDAIHTAILTLK(E)	178	196	0
	M2	N5	2201.13	7.124	0.227156	2201.13	PSMA2		(R)YNEDLELEDAIHTAILTLK(E)	178	196	0
	M2	N5	2201.13	1.46	0.227156	2201.13	PSMA2		(R)YNEDLELEDAIHTAILTLK(E)	178	196	0
	M3	N4	2201.13	56.423	0.411152	2201.13	PSMA2		(R)YNEDLELEDAIHTAILTLK(E)	178	196	0
	M1	N5	2201.13	22.122	0.54063	2201.13	PSMA2		(R)YNEDLELEDAIHTAILTLK(E)	178	196	0
	M2	N6	2201.13	0.907	0.557894	2201.13	PSMA2		(R)YNEDLELEDAIHTAILTLK(E)	178	196	0
	M3	N3	2201.14	75.891	0.772783	2201.13	PSMA2		(R)YNEDLELEDAIHTAILTLK(E)	178	196	0
	M1	N4	2201.14	2.043	0.805948	2201.13	PSMA2		(R)YNEDLELEDAIHTAILTLK(E)	178	196	0
	M3	N2	2201.14	0.797	0.95269	2201.13	PSMA2		(R)YNEDLELEDAIHTAILTLK(E)	178	196	0
	M3	N2	2201.14	5.544	1.08171	2201.13	PSMA2		(R)YNEDLELEDAIHTAILTLK(E)	178	196	0
	M2	N4	2201.14	19.09	1.11079	2201.13	PSMA2		(R)YNEDLELEDAIHTAILTLK(E)	178	196	0
	M3	N4	2201.14	35.066	1.18212	2201.13	PSMA2		(R)YNEDLELEDAIHTAILTLK(E)	178	196	0
	M2	N4	2201.14	15.568	1.92173	2201.13	PSMA2		(R)YNEDLELEDAIHTAILTLK(E)	178	196	0
	M2	N4	2201.14	18.207	2.31971	2201.13	PSMA2		(R)YNEDLELEDAIHTAILTLK(E)	178	196	0
	M2	N6	2201.14	0.823	2.61728	2201.13	PSMA2		(R)YNEDLELEDAIHTAILTLK(E)	178	196	0
	M3	N2	2201.14	8.631	2.74767	2201.13	PSMA2		(R)YNEDLELEDAIHTAILTLK(E)	178	196	0
	M3	N2	2201.14	6.502	2.96392	2201.13	PSMA2		(R)YNEDLELEDAIHTAILTLK(E)	178	196	0
	M3	N3	2575.1	1.265	-2.40495	2575.11	PSMA2		(K)ESFEGQMTEDNIEVGICNEAGFR(R)	197	219	0
	M3	N3	2575.11	1.052	-0.243097	2575.11	PSMA2		(K)ESFEGQMTEDNIEVGICNEAGFR(R)	197	219	0
	M3	N3	1660.92	19.293	-3.53298	1660.93	PSMA2		(R)RLTPTEVKDYLAAIA(-)	220	234	2
	M2	N5	1660.92	45.203	-2.53895	1660.93	PSMA2		(R)RLTPTEVKDYLAAIA(-)	220	234	2
	M1	N5	1660.92	26.325	-2.41131	1660.93	PSMA2		(R)RLTPTEVKDYLAAIA(-)	220	234	2
	M2	N4	1660.92	24.921	-2.39626	1660.93	PSMA2		(R)RLTPTEVKDYLAAIA(-)	220	234	2
	M2	N5	1660.92	35.394	-2.18252	1660.93	PSMA2		(R)RLTPTEVKDYLAAIA(-)	220	234	2
	M1	N6	1660.92	0.805	-1.4498	1660.93	PSMA2		(R)RLTPTEVKDYLAAIA(-)	220	234	2
	M1	N6	1660.92	1.472	-1.26255	1660.93	PSMA2		(R)RLTPTEVKDYLAAIA(-)	220	234	2
	M2	N5	1660.92	52.407	-1.22703	1660.93	PSMA2		(R)RLTPTEVKDYLAAIA(-)	220	234	2
	M2	N4	1660.92	20.724	-1.19993	1660.93	PSMA2		(R)RLTPTEVKDYLAAIA(-)	220	234	2
	M1	N5	1660.92	31.352	-1.08554	1660.93	PSMA2		(R)RLTPTEVKDYLAAIA(-)	220	234	2
	M3	N3	1660.93	20.666	-0.917561	1660.93	PSMA2		(R)RLTPTEVKDYLAAIA(-)	220	234	2
	M1	N4	1660.93	20.562	-0.895886	1660.93	PSMA2		(R)RLTPTEVKDYLAAIA(-)	220	234	2
	M1	N5	1660.93	39.845	-0.879028	1660.93	PSMA2		(R)RLTPTEVKDYLAAIA(-)	220	234	2
	M3	N3	1660.93	21.586	-0.703824	1660.93	PSMA2		(R)RLTPTEVKDYLAAIA(-)	220	234	2
	M3	N4	1660.93	23.333	-0.605686	1660.93	PSMA2		(R)RLTPTEVKDYLAAIA(-)	220	234	2
	M1	N4	1660.93	37.747	-0.562337	1660.93	PSMA2		(R)RLTPTEVKDYLAAIA(-)	220	234	2
	M2	N4	1660.93	22.958	-0.2902	1660.93	PSMA2		(R)RLTPTEVKDYLAAIA(-)	220	234	2
	M2	N6	1660.93	12.803	-0.173397	1660.93	PSMA2		(R)RLTPTEVKDYLAAIA(-)	220	234	2
	M1	N4	1660.93	24.635	-0.124027	1660.93	PSMA2		(R)RLTPTEVKDYLAAIA(-)	220	234	2
	M2	N6	1660.93	14.871	0.0854944	1660.93	PSMA2		(R)RLTPTEVKDYLAAIA(-)	220	234	2
	M2	N6	1660.93	20.251	0.0945255	1660.93	PSMA2		(R)RLTPTEVKDYLAAIA(-)	220	234	2
	M3	N3	1660.93	20.977	0.0993421	1660.93	PSMA2		(R)RLTPTEVKDYLAAIA(-)	220	234	2
	M2	N4	1660.93	15.822	0.195072	1660.93	PSMA2		(R)RLTPTEVKDYLAAIA(-)	220	234	2
	M2	N6	1660.93	16.026	0.198082	1660.93	PSMA2		(R)RLTPTEVKDYLAAIA(-)	220	234	2
	M3	N4	1660.93	34.712	0.220961	1660.93	PSMA2		(R)RLTPTEVKDYLAAIA(-)	220	234	2
	M2	N6	1660.93	21.171	0.236615	1660.93	PSMA2		(R)RLTPTEVKDYLAAIA(-)	220	234	2
	M1	N3	1660.93	1.928	0.338967	1660.93	PSMA2		(R)RLTPTEVKDYLAAIA(-)	220	234	2
	M2	N5	1660.93	35.244	0.485873	1660.93	PSMA2		(R)RLTPTEVKDYLAAIA(-)	220	234	2
	M2	N4	1660.93	21.929	0.617125	1660.93	PSMA2		(R)RLTPTEVKDYLAAIA(-)	220	234	2
	M2	N5	1660.93	45.136	0.804972	1660.93	PSMA2		(R)RLTPTEVKDYLAAIA(-)	220	234	2
	M3	N3	1660.93	26.22	0.857352	1660.93	PSMA2		(R)RLTPTEVKDYLAAIA(-)	220	234	2
	M3	N4	1660.93	20.039	0.869393	1660.93	PSMA2		(R)RLTPTEVKDYLAAIA(-)	220	234	2
	M3	N4	1660.93	20.17	0.943448	1660.93	PSMA2		(R)RLTPTEVKDYLAAIA(-)	220	234	2
	M1	N3	1660.93	1.409	1.07831	1660.93	PSMA2		(R)RLTPTEVKDYLAAIA(-)	220	234	2
	M2	N6	1660.93	14.153	1.09698	1660.93	PSMA2		(R)RLTPTEVKDYLAAIA(-)	220	234	2
	M2	N4	1660.93	25.137	1.57502	1660.93	PSMA2		(R)RLTPTEVKDYLAAIA(-)	220	234	2
	M3	N2	1660.93	1.483	1.7707	1660.93	PSMA2		(R)RLTPTEVKDYLAAIA(-)	220	234	2
	M3	N2	1660.93	2.033	2.17167	1660.93	PSMA2		(R)RLTPTEVKDYLAAIA(-)	220	234	2
	M3	N2	1660.93	1.567	2.71835	1660.93	PSMA2		(R)RLTPTEVKDYLAAIA(-)	220	234	2
	M3	N4	1660.93	8.376	3.19218	1660.93	PSMA2		(R)RLTPTEVKDYLAAIA(-)	220	234	2
	M2	N9	1740.89	0.407	-2.46943	1740.89	PSMA2	1Phospho	(R)RLTPTEVKDYLAAIA(-)	220	234	2
	M1	N8	1740.89	0.985	-0.819695	1740.89	PSMA2	1Phospho	(R)RLTPTEVKDYLAAIA(-)	220	234	2
		N5	1774.97	0.585	-2.5116	1774.97	PSMA2	1GlyGly	(R)RLTPTEVKDYLAAIA(-)	220	234	2
	M2	N5	1774.97	1.294	-2.18539	1774.97	PSMA2	1GlyGly	(R)RLTPTEVKDYLAAIA(-)	220	234	2
	M3	N3	1774.97	4.019	-2.09807	1774.97	PSMA2	1GlyGly	(R)RLTPTEVKDYLAAIA(-)	220	234	2
	M3	N3	1774.97	3.248	-0.739168	1774.97	PSMA2	1GlyGly	(R)RLTPTEVKDYLAAIA(-)	220	234	2
	M2	N4	1774.97	7.074	-0.529587	1774.97	PSMA2	1GlyGly	(R)RLTPTEVKDYLAAIA(-)	220	234	2
	M2	N4	1774.97	1.431	-0.492966	1774.97	PSMA2	1GlyGly	(R)RLTPTEVKDYLAAIA(-)	220	234	2
	M2	N4	1774.97	0.864	-0.422543	1774.97	PSMA2	1GlyGly	(R)RLTPTEVKDYLAAIA(-)	220	234	2
	M1	N5	1774.97	0.389	-0.290709	1774.97	PSMA2	1GlyGly	(R)RLTPTEVKDYLAAIA(-)	220	234	2
	M3	N3	1774.97	3.977	0.00901424	1774.97	PSMA2	1GlyGly	(R)RLTPTEVKDYLAAIA(-)	220	234	2
	M2	N4	1774.97	1.713	0.134087	1774.97	PSMA2	1GlyGly	(R)RLTPTEVKDYLAAIA(-)	220	234	2
	M3	N3	1774.97	3.461	0.163946	1774.97	PSMA2	1GlyGly	(R)RLTPTEVKDYLAAIA(-)	220	234	2
	M3	N2	1774.97	2.937	0.420289	1774.97	PSMA2	1GlyGly	(R)RLTPTEVKDYLAAIA(-)	220	234	2
	M1	N4	1774.97	1.782	0.554939	1774.97	PSMA2	1GlyGly	(R)RLTPTEVKDYLAAIA(-)	220	234	2
	M1	N3	1774.97	1.722	0.729589	1774.97	PSMA2	1GlyGly	(R)RLTPTEVKDYLAAIA(-)	220	234	2
	M1	N4	1774.97	1.904	0.856352	1774.97	PSMA2	1GlyGly	(R)RLTPTEVKDYLAAIA(-)	220	234	2
	M1	N4	1774.97	1.067	1.03326	1774.97	PSMA2	1GlyGly	(R)RLTPTEVKDYLAAIA(-)	220	234	2
	M3	N2	1774.97	3.941	1.49354	1774.97	PSMA2	1GlyGly	(R)RLTPTEVKDYLAAIA(-)	220	234	2
	M3	N2	1774.97	1.404	1.68566	1774.97	PSMA2	1GlyGly	(R)RLTPTEVKDYLAAIA(-)	220	234	2
	M1	N3	1774.97	1.805	2.00848	1774.97	PSMA2	1GlyGly	(R)RLTPTEVKDYLAAIA(-)	220	234	2
	M3	N3	1774.97	2.495	2.64567	1774.97	PSMA2	1GlyGly	(R)RLTPTEVKDYLAAIA(-)	220	234	2
	M3	N2	1774.98	2.405	3.85583	1774.97	PSMA2	1GlyGly	(R)RLTPTEVKDYLAAIA(-)	220	234	2
	M3	N3	1504.82	17.126	-3.29408	1504.83	PSMA2		(R)LTPTEVKDYLAAIA(-)	221	234	1
	M2	N4	1504.82	12.664	-2.52256	1504.83	PSMA2		(R)LTPTEVKDYLAAIA(-)	221	234	1
	M2	N5	1504.82	25.675	-2.48468	1504.83	PSMA2		(R)LTPTEVKDYLAAIA(-)	221	234	1
	M2	N5	1504.82	18.268	-1.97365	1504.83	PSMA2		(R)LTPTEVKDYLAAIA(-)	221	234	1
	M1	N5	1504.82	10.868	-1.6992	1504.83	PSMA2		(R)LTPTEVKDYLAAIA(-)	221	234	1
	M3	N3	1504.82	25.31	-1.61614	1504.83	PSMA2		(R)LTPTEVKDYLAAIA(-)	221	234	1
	M2	N5	1504.82	40.414	-1.3264	1504.83	PSMA2		(R)LTPTEVKDYLAAIA(-)	221	234	1
	M1	N5	1504.82	18.845	-1.22606	1504.83	PSMA2		(R)LTPTEVKDYLAAIA(-)	221	234	1
	M3	N3	1504.82	24.526	-1.04996	1504.83	PSMA2		(R)LTPTEVKDYLAAIA(-)	221	234	1
	M3	N4	1504.82	30.211	-0.995465	1504.83	PSMA2		(R)LTPTEVKDYLAAIA(-)	221	234	1
	M1	N4	1504.82	8.277	-0.775506	1504.83	PSMA2		(R)LTPTEVKDYLAAIA(-)	221	234	1
	M2	N6	1504.82	8.438	-0.681142	1504.83	PSMA2		(R)LTPTEVKDYLAAIA(-)	221	234	1
	M1	N6	1504.82	0.597	-0.606715	1504.83	PSMA2		(R)LTPTEVKDYLAAIA(-)	221	234	1
	M1	N4	1504.82	21.399	-0.524978	1504.83	PSMA2		(R)LTPTEVKDYLAAIA(-)	221	234	1
	M3	N3	1504.83	26.8	-0.449886	1504.83	PSMA2		(R)LTPTEVKDYLAAIA(-)	221	234	1
	M1	N5	1504.83	30.925	-0.439918	1504.83	PSMA2		(R)LTPTEVKDYLAAIA(-)	221	234	1
	M2	N6	1504.83	6.781	-0.28176	1504.83	PSMA2		(R)LTPTEVKDYLAAIA(-)	221	234	1
	M1	N4	1504.83	12.892	-0.249863	1504.83	PSMA2		(R)LTPTEVKDYLAAIA(-)	221	234	1
	M2	N4	1504.83	9.46	-0.214643	1504.83	PSMA2		(R)LTPTEVKDYLAAIA(-)	221	234	1
	M2	N4	1504.83	13.149	-0.115628	1504.83	PSMA2		(R)LTPTEVKDYLAAIA(-)	221	234	1
	M3	N4	1504.83	35.549	-0.107654	1504.83	PSMA2		(R)LTPTEVKDYLAAIA(-)	221	234	1
	M2	N6	1504.83	15.471	-0.0711046	1504.83	PSMA2		(R)LTPTEVKDYLAAIA(-)	221	234	1
	M2	N6	1504.83	16.834	0.093034	1504.83	PSMA2		(R)LTPTEVKDYLAAIA(-)	221	234	1
	M2	N6	1504.83	10.378	0.248534	1504.83	PSMA2		(R)LTPTEVKDYLAAIA(-)	221	234	1
	M2	N5	1504.83	16.396	0.372136	1504.83	PSMA2		(R)LTPTEVKDYLAAIA(-)	221	234	1
	M3	N4	1504.83	21.855	0.560862	1504.83	PSMA2		(R)LTPTEVKDYLAAIA(-)	221	234	1
	M1	N3	1504.83	0.752	0.717026	1504.83	PSMA2		(R)LTPTEVKDYLAAIA(-)	221	234	1
	M3	N4	1504.83	20.858	0.796105	1504.83	PSMA2		(R)LTPTEVKDYLAAIA(-)	221	234	1
	M3	N3	1504.83	26.437	0.835977	1504.83	PSMA2		(R)LTPTEVKDYLAAIA(-)	221	234	1
	M2	N6	1504.83	10.104	0.859235	1504.83	PSMA2		(R)LTPTEVKDYLAAIA(-)	221	234	1
	M2	N4	1504.83	8.667	0.917049	1504.83	PSMA2		(R)LTPTEVKDYLAAIA(-)	221	234	1
	M2	N4	1504.83	9.027	0.95825	1504.83	PSMA2		(R)LTPTEVKDYLAAIA(-)	221	234	1
	M2	N4	1504.83	6.242	0.968218	1504.83	PSMA2		(R)LTPTEVKDYLAAIA(-)	221	234	1
	M2	N5	1504.83	28.293	1.03135	1504.83	PSMA2		(R)LTPTEVKDYLAAIA(-)	221	234	1
	M1	N3	1504.83	0.259	1.07188	1504.83	PSMA2		(R)LTPTEVKDYLAAIA(-)	221	234	1
	M3	N2	1504.83	0.744	1.4706	1504.83	PSMA2		(R)LTPTEVKDYLAAIA(-)	221	234	1
	M3	N4	1504.83	10.383	2.37037	1504.83	PSMA2		(R)LTPTEVKDYLAAIA(-)	221	234	1
	M3	N2	1504.83	2.052	2.43416	1504.83	PSMA2		(R)LTPTEVKDYLAAIA(-)	221	234	1
	M3	N2	1504.83	1.924	2.72057	1504.83	PSMA2		(R)LTPTEVKDYLAAIA(-)	221	234	1
	M3	N2	1504.83	2.086	3.26017	1504.83	PSMA2		(R)LTPTEVKDYLAAIA(-)	221	234	1
	M1	N8	1917.88	0.351	-2.3818	1917.88	PSMA3	1Met-loss	(-)MSSIGTGYDLSASTFSPDGR(V)	1	20	0
	M1	N8	1917.88	0.1	-1.51209	1917.88	PSMA3	1Met-loss	(-)MSSIGTGYDLSASTFSPDGR(V)	1	20	0
	M1	N1	1917.88	0.122	-1.0084	1917.88	PSMA3	1Met-loss	(-)MSSIGTGYDLSASTFSPDGR(V)	1	20	0
	M3	N7	1959.89	45.666	-3.53388	1959.89	PSMA3	1Met-loss+Acetyl	(-)MSSIGTGYDLSASTFSPDGR(V)	1	20	0
	M3	N6	1959.89	55.352	-2.93537	1959.89	PSMA3	1Met-loss+Acetyl	(-)MSSIGTGYDLSASTFSPDGR(V)	1	20	0
	M2	N8	1959.89	100	-2.57311	1959.89	PSMA3	1Met-loss+Acetyl	(-)MSSIGTGYDLSASTFSPDGR(V)	1	20	0
	M2	N8	1959.89	85.421	-2.46953	1959.89	PSMA3	1Met-loss+Acetyl	(-)MSSIGTGYDLSASTFSPDGR(V)	1	20	0
	M2	N9	1959.89	100	-2.27717	1959.89	PSMA3	1Met-loss+Acetyl	(-)MSSIGTGYDLSASTFSPDGR(V)	1	20	0
	M1	N5	1959.89	1.327	-2.12614	1959.89	PSMA3	1Met-loss+Acetyl	(-)MSSIGTGYDLSASTFSPDGR(V)	1	20	0
	M1	N8	1959.89	100	-2.05675	1959.89	PSMA3	1Met-loss+Acetyl	(-)MSSIGTGYDLSASTFSPDGR(V)	1	20	0
	M2	N9	1959.89	100	-2.0343	1959.89	PSMA3	1Met-loss+Acetyl	(-)MSSIGTGYDLSASTFSPDGR(V)	1	20	0
	M3	N6	1959.89	68.14	-1.85368	1959.89	PSMA3	1Met-loss+Acetyl	(-)MSSIGTGYDLSASTFSPDGR(V)	1	20	0
	M2	N9	1959.89	100	-1.69091	1959.89	PSMA3	1Met-loss+Acetyl	(-)MSSIGTGYDLSASTFSPDGR(V)	1	20	0
	M3	N7	1959.89	78.426	-1.67407	1959.89	PSMA3	1Met-loss+Acetyl	(-)MSSIGTGYDLSASTFSPDGR(V)	1	20	0
	M2	N5	1959.89	2.083	-1.56029	1959.89	PSMA3	1Met-loss+Acetyl	(-)MSSIGTGYDLSASTFSPDGR(V)	1	20	0
	M2	N1	1959.89	0.1	-1.5307	1959.89	PSMA3	1Met-loss+Acetyl	(-)MSSIGTGYDLSASTFSPDGR(V)	1	20	0
	M2	N6	1959.89	0.971	-1.18221	1959.89	PSMA3	1Met-loss+Acetyl	(-)MSSIGTGYDLSASTFSPDGR(V)	1	20	0
	M2	N6	1959.89	2.225	-1.10976	1959.89	PSMA3	1Met-loss+Acetyl	(-)MSSIGTGYDLSASTFSPDGR(V)	1	20	0
	M1	N10	1959.89	2.006	-1.07353	1959.89	PSMA3	1Met-loss+Acetyl	(-)MSSIGTGYDLSASTFSPDGR(V)	1	20	0
	M2	N7	1959.89	13.265	-0.975564	1959.89	PSMA3	1Met-loss+Acetyl	(-)MSSIGTGYDLSASTFSPDGR(V)	1	20	0
	M2	N1	1959.89	1.332	-0.970462	1959.89	PSMA3	1Met-loss+Acetyl	(-)MSSIGTGYDLSASTFSPDGR(V)	1	20	0
	M1	N10	1959.89	2.532	-0.786778	1959.89	PSMA3	1Met-loss+Acetyl	(-)MSSIGTGYDLSASTFSPDGR(V)	1	20	0
	M2	N7	1959.89	10.414	-0.617891	1959.89	PSMA3	1Met-loss+Acetyl	(-)MSSIGTGYDLSASTFSPDGR(V)	1	20	0
	M1	N11	1959.89	12.337	-0.575032	1959.89	PSMA3	1Met-loss+Acetyl	(-)MSSIGTGYDLSASTFSPDGR(V)	1	20	0
	M1	N9	1959.89	6.211	-0.507171	1959.89	PSMA3	1Met-loss+Acetyl	(-)MSSIGTGYDLSASTFSPDGR(V)	1	20	0
	M1	N8	1959.89	100	-0.430126	1959.89	PSMA3	1Met-loss+Acetyl	(-)MSSIGTGYDLSASTFSPDGR(V)	1	20	0
	M2	N1	1959.89	1.002	-0.39492	1959.89	PSMA3	1Met-loss+Acetyl	(-)MSSIGTGYDLSASTFSPDGR(V)	1	20	0
	M2	N7	1959.89	11.044	-0.277566	1959.89	PSMA3	1Met-loss+Acetyl	(-)MSSIGTGYDLSASTFSPDGR(V)	1	20	0
	M2	N8	1959.89	90.284	-0.276036	1959.89	PSMA3	1Met-loss+Acetyl	(-)MSSIGTGYDLSASTFSPDGR(V)	1	20	0
	M3	N5	1959.89	1.34	-0.271443	1959.89	PSMA3	1Met-loss+Acetyl	(-)MSSIGTGYDLSASTFSPDGR(V)	1	20	0
	M1	N9	1959.89	4.747	-0.24134	1959.89	PSMA3	1Met-loss+Acetyl	(-)MSSIGTGYDLSASTFSPDGR(V)	1	20	0
	M1	N7	1959.89	100	-0.235727	1959.89	PSMA3	1Met-loss+Acetyl	(-)MSSIGTGYDLSASTFSPDGR(V)	1	20	0
	M2	N7	1959.89	6.782	-0.207664	1959.89	PSMA3	1Met-loss+Acetyl	(-)MSSIGTGYDLSASTFSPDGR(V)	1	20	0
	M1	N9	1959.89	6.449	-0.200521	1959.89	PSMA3	1Met-loss+Acetyl	(-)MSSIGTGYDLSASTFSPDGR(V)	1	20	0
	M1	N7	1959.89	100	-0.170417	1959.89	PSMA3	1Met-loss+Acetyl	(-)MSSIGTGYDLSASTFSPDGR(V)	1	20	0
	M2	N10	1959.89	2.501	-0.133171	1959.89	PSMA3	1Met-loss+Acetyl	(-)MSSIGTGYDLSASTFSPDGR(V)	1	20	0
	M1	N8	1959.89	100	0.0397981	1959.89	PSMA3	1Met-loss+Acetyl	(-)MSSIGTGYDLSASTFSPDGR(V)	1	20	0
	M3	N6	1959.89	74.689	0.0795962	1959.89	PSMA3	1Met-loss+Acetyl	(-)MSSIGTGYDLSASTFSPDGR(V)	1	20	0
	M1	N11	1959.89	9.952	0.262259	1959.89	PSMA3	1Met-loss+Acetyl	(-)MSSIGTGYDLSASTFSPDGR(V)	1	20	0
	M2	N9	1959.89	90.409	0.377571	1959.89	PSMA3	1Met-loss+Acetyl	(-)MSSIGTGYDLSASTFSPDGR(V)	1	20	0
	M2	N7	1959.89	13.746	0.668403	1959.89	PSMA3	1Met-loss+Acetyl	(-)MSSIGTGYDLSASTFSPDGR(V)	1	20	0
	M3	N7	1959.89	49.168	0.694935	1959.89	PSMA3	1Met-loss+Acetyl	(-)MSSIGTGYDLSASTFSPDGR(V)	1	20	0
	M2	N5	1959.89	2.781	0.759735	1959.89	PSMA3	1Met-loss+Acetyl	(-)MSSIGTGYDLSASTFSPDGR(V)	1	20	0
	M2	N4	1959.89	1.149	0.871475	1959.89	PSMA3	1Met-loss+Acetyl	(-)MSSIGTGYDLSASTFSPDGR(V)	1	20	0
	M1	N5	1959.89	0.95	0.916376	1959.89	PSMA3	1Met-loss+Acetyl	(-)MSSIGTGYDLSASTFSPDGR(V)	1	20	0
	M1	N6	1959.89	12.176	1.01434	1959.89	PSMA3	1Met-loss+Acetyl	(-)MSSIGTGYDLSASTFSPDGR(V)	1	20	0
	M1	N10	1959.89	0.1	1.02046	1959.89	PSMA3	1Met-loss+Acetyl	(-)MSSIGTGYDLSASTFSPDGR(V)	1	20	0
	M2	N10	1959.9	4.455	1.0424	1959.89	PSMA3	1Met-loss+Acetyl	(-)MSSIGTGYDLSASTFSPDGR(V)	1	20	0
	M2	N10	1959.9	4.328	1.04648	1959.89	PSMA3	1Met-loss+Acetyl	(-)MSSIGTGYDLSASTFSPDGR(V)	1	20	0
	M2	N2	1959.9	0.526	1.08832	1959.89	PSMA3	1Met-loss+Acetyl	(-)MSSIGTGYDLSASTFSPDGR(V)	1	20	0
	M3	N5	1959.9	0.315	1.19598	1959.89	PSMA3	1Met-loss+Acetyl	(-)MSSIGTGYDLSASTFSPDGR(V)	1	20	0
	M2	N6	1959.9	2.678	1.24088	1959.89	PSMA3	1Met-loss+Acetyl	(-)MSSIGTGYDLSASTFSPDGR(V)	1	20	0
	M2	N2	1959.9	0.863	1.34242	1959.89	PSMA3	1Met-loss+Acetyl	(-)MSSIGTGYDLSASTFSPDGR(V)	1	20	0
	M3	N5	1959.9	1.197	1.53733	1959.89	PSMA3	1Met-loss+Acetyl	(-)MSSIGTGYDLSASTFSPDGR(V)	1	20	0
	M1	N6	1959.9	13.206	1.55927	1959.89	PSMA3	1Met-loss+Acetyl	(-)MSSIGTGYDLSASTFSPDGR(V)	1	20	0
	M1	N6	1959.9	8.79	1.56029	1959.89	PSMA3	1Met-loss+Acetyl	(-)MSSIGTGYDLSASTFSPDGR(V)	1	20	0
	M2	N6	1959.9	2.992	1.86745	1959.89	PSMA3	1Met-loss+Acetyl	(-)MSSIGTGYDLSASTFSPDGR(V)	1	20	0
	M2	N2	1959.9	0.661	1.92102	1959.89	PSMA3	1Met-loss+Acetyl	(-)MSSIGTGYDLSASTFSPDGR(V)	1	20	0
	M3	N7	1959.9	21.609	1.96541	1959.89	PSMA3	1Met-loss+Acetyl	(-)MSSIGTGYDLSASTFSPDGR(V)	1	20	0
	M2	N10	1959.9	2.568	2.01235	1959.89	PSMA3	1Met-loss+Acetyl	(-)MSSIGTGYDLSASTFSPDGR(V)	1	20	0
	M2	N6	1959.9	1.318	2.05572	1959.89	PSMA3	1Met-loss+Acetyl	(-)MSSIGTGYDLSASTFSPDGR(V)	1	20	0
	M2	N7	1114.56	1.224	-1.36825	1114.56	PSMA3		(R)VFQVEYAMK(A)	21	29	0
	M2	N9	1114.56	5.492	-0.0699828	1114.56	PSMA3		(R)VFQVEYAMK(A)	21	29	0
	M2	N8	1114.56	0.814	-0.0260192	1114.56	PSMA3		(R)VFQVEYAMK(A)	21	29	0
	M2	N7	1114.56	0.416	0.105871	1114.56	PSMA3		(R)VFQVEYAMK(A)	21	29	0
	M1	N8	1114.56	8.05	0.224304	1114.56	PSMA3		(R)VFQVEYAMK(A)	21	29	0
	M1	N6	1114.56	0.662	0.253015	1114.56	PSMA3		(R)VFQVEYAMK(A)	21	29	0
	M1	N8	1114.56	7.46	0.375036	1114.56	PSMA3		(R)VFQVEYAMK(A)	21	29	0
	M2	N9	1114.56	3.171	0.559862	1114.56	PSMA3		(R)VFQVEYAMK(A)	21	29	0
	M2	N8	1114.56	8.841	0.725846	1114.56	PSMA3		(R)VFQVEYAMK(A)	21	29	0
	M1	N7	1114.56	16.316	0.783268	1114.56	PSMA3		(R)VFQVEYAMK(A)	21	29	0
	M2	N7	1114.56	0.681	0.826334	1114.56	PSMA3		(R)VFQVEYAMK(A)	21	29	0
	M2	N8	1114.56	6.652	0.922336	1114.56	PSMA3		(R)VFQVEYAMK(A)	21	29	0
	M2	N8	1114.56	2.121	1.02821	1114.56	PSMA3		(R)VFQVEYAMK(A)	21	29	0
	M2	N9	1114.56	5.066	1.10806	1114.56	PSMA3		(R)VFQVEYAMK(A)	21	29	0
	M2	N9	1114.56	2.729	1.12959	1114.56	PSMA3		(R)VFQVEYAMK(A)	21	29	0
	M2	N8	1114.56	6.843	1.1583	1114.56	PSMA3		(R)VFQVEYAMK(A)	21	29	0
	M1	N7	1114.56	17.19	1.1601	1114.56	PSMA3		(R)VFQVEYAMK(A)	21	29	0
	M3	N6	1114.56	3.543	1.21931	1114.56	PSMA3		(R)VFQVEYAMK(A)	21	29	0
	M3	N6	1114.56	2.377	1.30186	1114.56	PSMA3		(R)VFQVEYAMK(A)	21	29	0
	M1	N8	1114.56	7.588	1.55487	1114.56	PSMA3		(R)VFQVEYAMK(A)	21	29	0
	M3	N7	1114.56	2.545	1.55487	1114.56	PSMA3		(R)VFQVEYAMK(A)	21	29	0
	M3	N7	1114.56	2.849	1.56384	1114.56	PSMA3		(R)VFQVEYAMK(A)	21	29	0
	M2	N9	1114.56	5.501	1.66792	1114.56	PSMA3		(R)VFQVEYAMK(A)	21	29	0
	M2	N9	1114.56	3.312	1.73072	1114.56	PSMA3		(R)VFQVEYAMK(A)	21	29	0
	M1	N7	1114.56	6.519	1.87787	1114.56	PSMA3		(R)VFQVEYAMK(A)	21	29	0
	M1	N6	1114.56	0.612	1.92452	1114.56	PSMA3		(R)VFQVEYAMK(A)	21	29	0
	M2	N7	1114.56	0.462	2.0295	1114.56	PSMA3		(R)VFQVEYAMK(A)	21	29	0
	M3	N6	1114.56	7.198	2.39646	1114.56	PSMA3		(R)VFQVEYAMK(A)	21	29	0
	M3	N7	1114.56	1.94	2.44221	1114.56	PSMA3		(R)VFQVEYAMK(A)	21	29	0
	M3	N6	1114.56	4.311	2.56334	1114.56	PSMA3		(R)VFQVEYAMK(A)	21	29	0
	M3	N7	1114.56	0.747	2.62704	1114.56	PSMA3		(R)VFQVEYAMK(A)	21	29	0
	M1	N7	1156.57	0.212	-4.55227	1156.57	PSMA3	1Acetyl	(R)VFQVEYAMK(A)	21	29	0
	M1	N7	1156.57	0.446	-4.36897	1156.57	PSMA3	1Acetyl	(R)VFQVEYAMK(A)	21	29	0
	M1	N7	1156.57	0.744	-4.27818	1156.57	PSMA3	1Acetyl	(R)VFQVEYAMK(A)	21	29	0
	M1	N8	1217.65	2.048	-1.45855	1217.65	PSMA3		(K)AVENSSTAIGIR(C)	30	41	0
	M2	N9	1217.65	1.737	0.49111	1217.65	PSMA3		(K)AVENSSTAIGIR(C)	30	41	0
	M1	N10	1217.65	0.244	0.88367	1217.65	PSMA3		(K)AVENSSTAIGIR(C)	30	41	0
	M2	N8	1217.65	6.079	0.935409	1217.65	PSMA3		(K)AVENSSTAIGIR(C)	30	41	0
	M2	N9	1217.65	4.977	1.04217	1217.65	PSMA3		(K)AVENSSTAIGIR(C)	30	41	0
	M3	N6	1217.65	0.621	1.25652	1217.65	PSMA3		(K)AVENSSTAIGIR(C)	30	41	0
	M2	N8	1217.65	7.425	1.337	1217.65	PSMA3		(K)AVENSSTAIGIR(C)	30	41	0
	M2	N8	1217.65	3.126	1.34193	1217.65	PSMA3		(K)AVENSSTAIGIR(C)	30	41	0
	M2	N8	1217.65	6.612	1.34521	1217.65	PSMA3		(K)AVENSSTAIGIR(C)	30	41	0
	M2	N7	1217.65	0.413	1.44459	1217.65	PSMA3		(K)AVENSSTAIGIR(C)	30	41	0
	M2	N8	1217.65	3.03	1.47004	1217.65	PSMA3		(K)AVENSSTAIGIR(C)	30	41	0
	M1	N8	1217.65	4.896	1.52096	1217.65	PSMA3		(K)AVENSSTAIGIR(C)	30	41	0
	M2	N9	1217.65	2.213	1.53657	1217.65	PSMA3		(K)AVENSSTAIGIR(C)	30	41	0
	M2	N9	1217.65	3.23	1.57599	1217.65	PSMA3		(K)AVENSSTAIGIR(C)	30	41	0
	M1	N7	1217.65	7.787	2.00386	1217.65	PSMA3		(K)AVENSSTAIGIR(C)	30	41	0
	M1	N8	1217.65	8.244	2.08352	1217.65	PSMA3		(K)AVENSSTAIGIR(C)	30	41	0
	M1	N9	1217.65	0.1	2.13526	1217.65	PSMA3		(K)AVENSSTAIGIR(C)	30	41	0
	M1	N9	1217.65	1.123	2.2256	1217.65	PSMA3		(K)AVENSSTAIGIR(C)	30	41	0
	M3	N6	1217.65	0.474	2.43584	1217.65	PSMA3		(K)AVENSSTAIGIR(C)	30	41	0
	M1	N7	1217.65	8.239	2.57299	1217.65	PSMA3		(K)AVENSSTAIGIR(C)	30	41	0
	M3	N6	1217.65	1.469	2.66825	1217.65	PSMA3		(K)AVENSSTAIGIR(C)	30	41	0
	M3	N7	1217.65	1.82	2.69782	1217.65	PSMA3		(K)AVENSSTAIGIR(C)	30	41	0
	M1	N7	1217.65	12.439	2.71917	1217.65	PSMA3		(K)AVENSSTAIGIR(C)	30	41	0
	M3	N7	1217.65	0.305	2.76762	1217.65	PSMA3		(K)AVENSSTAIGIR(C)	30	41	0
	M3	N6	1217.65	0.709	2.96801	1217.65	PSMA3		(K)AVENSSTAIGIR(C)	30	41	0
	M2	N2	1490.76	0.192	-4.58224	1490.76	PSMA3	1Acetyl	(K)AVENSSTAIGIRCK(D)	30	43	1
	M1	N10	1490.76	0.4	-2.14656	1490.76	PSMA3	1Acetyl	(K)AVENSSTAIGIRCK(D)	30	43	1
	M2	N2	1490.76	0.288	-1.60053	1490.76	PSMA3	1Acetyl	(K)AVENSSTAIGIRCK(D)	30	43	1
	M1	N10	1490.76	0.508	-0.312592	1490.76	PSMA3	1Acetyl	(K)AVENSSTAIGIRCK(D)	30	43	1
	M2	N2	1490.76	0.384	0.0167699	1490.76	PSMA3	1Acetyl	(K)AVENSSTAIGIRCK(D)	30	43	1
	M1	N9	1490.76	0.448	0.0744585	1490.76	PSMA3	1Acetyl	(K)AVENSSTAIGIRCK(D)	30	43	1
	M2	N2	1490.76	0.273	0.228071	1490.76	PSMA3	1Acetyl	(K)AVENSSTAIGIRCK(D)	30	43	1
	M1	N2	1490.77	0.168	2.25119	1490.76	PSMA3	1Acetyl	(K)AVENSSTAIGIRCK(D)	30	43	1
	M1	N8	1180.6	0.498	-2.4369	1180.6	PSMA3		(R)CKDGVVFGVEK(L)	42	52	1
	M1	N7	1180.6	1.159	-0.542943	1180.6	PSMA3		(R)CKDGVVFGVEK(L)	42	52	1
	M3	N6	1180.6	0.226	-0.527697	1180.6	PSMA3		(R)CKDGVVFGVEK(L)	42	52	1
	M1	N7	1180.6	1.086	0.229544	1180.6	PSMA3		(R)CKDGVVFGVEK(L)	42	52	1
	M3	N6	1180.6	0.254	0.528543	1180.6	PSMA3		(R)CKDGVVFGVEK(L)	42	52	1
	M3	N6	1180.61	0.33	2.73504	1180.6	PSMA3		(R)CKDGVVFGVEK(L)	42	52	1
	M3	N6	1180.61	0.703	2.76722	1180.6	PSMA3		(R)CKDGVVFGVEK(L)	42	52	1
	M2	N14	1921	0.648	-0.188964	1921	PSMA3	2Succinyl	(R)CKDGVVFGVEKLVLSK(L)	42	57	2
	M2	N9	1949.06	90.499	1.40324	1949.05	PSMA3	2GlyGly	(R)CKDGVVFGVEKLVLSK(L)	42	57	2
	M2	N9	1949.06	100	2.48684	1949.05	PSMA3	2GlyGly	(R)CKDGVVFGVEKLVLSK(L)	42	57	2
	M2	N2	1999	0.153	1.12957	1999	PSMA3	2Acetyl 1GlyGly 1Phospho	(R)CKDGVVFGVEKLVLSK(L)	42	57	2
	M3	N5	2029.01	0.917	-2.53128	2029.02	PSMA3	2GlyGly 1Phospho	(R)CKDGVVFGVEKLVLSK(L)	42	57	2
	M2	N8	2029.01	0.794	-1.94577	2029.02	PSMA3	2GlyGly 1Phospho	(R)CKDGVVFGVEKLVLSK(L)	42	57	2
	M2	N2	2029.02	0.267	1.0404	2029.02	PSMA3	2GlyGly 1Phospho	(R)CKDGVVFGVEKLVLSK(L)	42	57	2
	M3	N5	2029.02	2.111	1.5574	2029.02	PSMA3	2GlyGly 1Phospho	(R)CKDGVVFGVEKLVLSK(L)	42	57	2
	M2	N9	2029.02	0.811	1.67864	2029.02	PSMA3	2GlyGly 1Phospho	(R)CKDGVVFGVEKLVLSK(L)	42	57	2
	M3	N7	949.498	0.698	-0.77304	949.499	PSMA3		(K)DGVVFGVEK(L)	44	52	0
	M3	N7	949.499	0.589	-0.276988	949.499	PSMA3		(K)DGVVFGVEK(L)	44	52	0
	M1	N7	949.499	0.452	-0.184308	949.499	PSMA3		(K)DGVVFGVEK(L)	44	52	0
	M3	N6	949.499	0.554	0.136914	949.499	PSMA3		(K)DGVVFGVEK(L)	44	52	0
	M3	N6	949.499	0.533	0.302265	949.499	PSMA3		(K)DGVVFGVEK(L)	44	52	0
	M3	N6	949.5	0.907	0.746709	949.499	PSMA3		(K)DGVVFGVEK(L)	44	52	0
	M1	N7	949.5	0.929	0.795156	949.499	PSMA3		(K)DGVVFGVEK(L)	44	52	0
	M3	N6	949.501	0.841	2.19378	949.499	PSMA3		(K)DGVVFGVEK(L)	44	52	0
	M1	N8	2452.29	0.475	-1.06145	2452.3	PSMA3	1Acetyl	(K)DGVVFGVEKLVLSKLYEEGSNK(R)	44	65	2
	M1	N8	2452.3	0.05	0	2452.3	PSMA3	1Acetyl	(K)DGVVFGVEKLVLSKLYEEGSNK(R)	44	65	2
	M3	N5	2490.25	4.202	-1.81267	2490.25	PSMA3	1Phospho	(K)DGVVFGVEKLVLSKLYEEGSNK(R)	44	65	2
	M3	N6	2490.25	1.593	-1.50467	2490.25	PSMA3	1Phospho	(K)DGVVFGVEKLVLSKLYEEGSNK(R)	44	65	2
	M3	N5	2490.25	3.027	-1.21594	2490.25	PSMA3	1Phospho	(K)DGVVFGVEKLVLSKLYEEGSNK(R)	44	65	2
	M3	N5	2490.25	6.377	0.772612	2490.25	PSMA3	1Phospho	(K)DGVVFGVEKLVLSKLYEEGSNK(R)	44	65	2
	M3	N7	2612.22	0.832	-2.59166	2612.23	PSMA3	1Acetyl 2Phospho	(K)DGVVFGVEKLVLSKLYEEGSNK(R)	44	65	2
	M3	N8	681.356	0.387	-3.78804	681.358	PSMA3	1Acetyl 1Phospho	(K)LVLSK(L)	53	57	0
	M3	N8	681.356	1.223	-3.41085	681.358	PSMA3	1Acetyl 1Phospho	(K)LVLSK(L)	53	57	0
	M1	N10	681.356	4.146	-3.12465	681.358	PSMA3	1Acetyl 1Phospho	(K)LVLSK(L)	53	57	0
	M3	N8	681.356	0.672	-2.82671	681.358	PSMA3	1Acetyl 1Phospho	(K)LVLSK(L)	53	57	0
	M1	N8	681.356	0.713	-2.77681	681.358	PSMA3	1Acetyl 1Phospho	(K)LVLSK(L)	53	57	0
	M1	N10	681.356	0.475	-2.65206	681.358	PSMA3	1Acetyl 1Phospho	(K)LVLSK(L)	53	57	0
	M1	N10	681.357	4.211	-2.51263	681.358	PSMA3	1Acetyl 1Phospho	(K)LVLSK(L)	53	57	0
	M2	N10	1479.8	0.162	-4.37222	1479.81	PSMA3		(K)LVLSKLYEEGSNK(R)	53	65	1
	M2	N13	1521.81	1.019	-2.15072	1521.82	PSMA3	1Acetyl	(K)LVLSKLYEEGSNK(R)	53	65	1
	M2	N5	1673.81	0.861	-3.59838	1673.81	PSMA3	1GlyGly 1Phospho	(K)LVLSKLYEEGSNK(R)	53	65	1
	M1	N3	1673.81	1.756	-1.7959	1673.81	PSMA3	1GlyGly 1Phospho	(K)LVLSKLYEEGSNK(R)	53	65	1
	M1	N3	1673.81	2.011	-1.62563	1673.81	PSMA3	1GlyGly 1Phospho	(K)LVLSKLYEEGSNK(R)	53	65	1
	M1	N4	1673.81	0.533	-0.721108	1673.81	PSMA3	1GlyGly 1Phospho	(K)LVLSKLYEEGSNK(R)	53	65	1
	M3	N3	1681.75	0.358	-0.980528	1681.75	PSMA3	1Acetyl 2Phospho	(K)LVLSKLYEEGSNK(R)	53	65	1
	M1	N4	1681.75	0.168	0.568456	1681.75	PSMA3	1Acetyl 2Phospho	(K)LVLSKLYEEGSNK(R)	53	65	1
	M3	N2	1681.75	0.501	1.87899	1681.75	PSMA3	1Acetyl 2Phospho	(K)LVLSKLYEEGSNK(R)	53	65	1
	M3	N3	1681.75	0.322	2.13527	1681.75	PSMA3	1Acetyl 2Phospho	(K)LVLSKLYEEGSNK(R)	53	65	1
	M3	N2	1681.75	0.538	2.48788	1681.75	PSMA3	1Acetyl 2Phospho	(K)LVLSKLYEEGSNK(R)	53	65	1
	M3	N3	1681.75	0.334	2.54259	1681.75	PSMA3	1Acetyl 2Phospho	(K)LVLSKLYEEGSNK(R)	53	65	1
	M3	N3	1681.75	0.381	3.15623	1681.75	PSMA3	1Acetyl 2Phospho	(K)LVLSKLYEEGSNK(R)	53	65	1
	M1	N9	1895.85	0.668	-1.39832	1895.86	PSMA3	2Phospho 1Succinyl	(K)LVLSKLYEEGSNKR(L)	53	66	2
	M1	N8	1895.86	0.341	3.51608	1895.86	PSMA3	2Phospho 1Succinyl	(K)LVLSKLYEEGSNKR(L)	53	66	2
	M2	N6	2023.01	1.224	2.71674	2023	PSMA3	Acetyl 1GlyGly 1Phospho	(K)ARQAAKTEIEKLQMK(E)	53	66	2
	M3	N6	939.444	0.213	1.9437	939.442	PSMA3		(K)LYEEGSNK(R)	58	65	0
	M2	N8	1095.54	3.658	-1.9123	1095.54	PSMA3		(K)LYEEGSNKR(L)	58	66	1
	M3	N6	1095.54	0.158	-1.32902	1095.54	PSMA3		(K)LYEEGSNKR(L)	58	66	1
	M2	N8	1095.54	2.847	-1.10813	1095.54	PSMA3		(K)LYEEGSNKR(L)	58	66	1
	M3	N7	1095.54	0.765	-0.674552	1095.54	PSMA3		(K)LYEEGSNKR(L)	58	66	1
	M2	N9	1095.54	5.174	-0.617046	1095.54	PSMA3		(K)LYEEGSNKR(L)	58	66	1
	M2	N9	1095.54	6.633	-0.400715	1095.54	PSMA3		(K)LYEEGSNKR(L)	58	66	1
	M1	N6	1095.54	0.615	-0.221808	1095.54	PSMA3		(K)LYEEGSNKR(L)	58	66	1
	M2	N8	1095.54	7.606	-0.143308	1095.54	PSMA3		(K)LYEEGSNKR(L)	58	66	1
	M2	N9	1095.54	2.435	-0.136918	1095.54	PSMA3		(K)LYEEGSNKR(L)	58	66	1
	M2	N9	1095.54	1.55	0.0355988	1095.54	PSMA3		(K)LYEEGSNKR(L)	58	66	1
	M2	N7	1095.54	0.005	0.0912789	1095.54	PSMA3		(K)LYEEGSNKR(L)	58	66	1
	M2	N9	1095.54	4.112	0.0949301	1095.54	PSMA3		(K)LYEEGSNKR(L)	58	66	1
	M2	N8	1095.54	5.7	0.0976685	1095.54	PSMA3		(K)LYEEGSNKR(L)	58	66	1
	M2	N7	1095.54	0.512	0.186209	1095.54	PSMA3		(K)LYEEGSNKR(L)	58	66	1
	M3	N6	1095.54	0.388	0.219069	1095.54	PSMA3		(K)LYEEGSNKR(L)	58	66	1
	M2	N8	1095.54	2.909	0.227285	1095.54	PSMA3		(K)LYEEGSNKR(L)	58	66	1
	M1	N8	1095.54	5.781	0.484691	1095.54	PSMA3		(K)LYEEGSNKR(L)	58	66	1
	M1	N8	1095.54	0.01	0.547673	1095.54	PSMA3		(K)LYEEGSNKR(L)	58	66	1
	M1	N9	1095.54	1.085	1.15103	1095.54	PSMA3		(K)LYEEGSNKR(L)	58	66	1
	M1	N7	1095.54	7.17	1.31624	1095.54	PSMA3		(K)LYEEGSNKR(L)	58	66	1
	M1	N8	1095.54	1.771	1.35458	1095.54	PSMA3		(K)LYEEGSNKR(L)	58	66	1
	M2	N9	1095.54	1.476	1.53531	1095.54	PSMA3		(K)LYEEGSNKR(L)	58	66	1
	M1	N7	1095.54	9.027	1.68318	1095.54	PSMA3		(K)LYEEGSNKR(L)	58	66	1
	M3	N6	1095.55	0.887	2.05925	1095.54	PSMA3		(K)LYEEGSNKR(L)	58	66	1
	M1	N10	1095.55	0.344	2.80134	1095.54	PSMA3		(K)LYEEGSNKR(L)	58	66	1
	M3	N6	1137.55	0.306	-0.878201	1137.55	PSMA3	1Acetyl	(K)LYEEGSNKR(L)	58	66	1
	M1	N8	1137.55	2.838	-0.719088	1137.55	PSMA3	1Acetyl	(K)LYEEGSNKR(L)	58	66	1
	M1	N8	1137.55	2.178	-0.476461	1137.55	PSMA3	1Acetyl	(K)LYEEGSNKR(L)	58	66	1
	M2	N8	1137.55	0.473	-0.30592	1137.55	PSMA3	1Acetyl	(K)LYEEGSNKR(L)	58	66	1
	M2	N9	1137.55	1.563	-0.188123	1137.55	PSMA3	1Acetyl	(K)LYEEGSNKR(L)	58	66	1
	M2	N8	1137.55	0.67	-0.0228561	1137.55	PSMA3	1Acetyl	(K)LYEEGSNKR(L)	58	66	1
	M2	N9	1137.55	1.137	0.309436	1137.55	PSMA3	1Acetyl	(K)LYEEGSNKR(L)	58	66	1
	M1	N7	1137.55	3.785	0.422837	1137.55	PSMA3	1Acetyl	(K)LYEEGSNKR(L)	58	66	1
	M2	N7	1137.55	0.305	0.465033	1137.55	PSMA3	1Acetyl	(K)LYEEGSNKR(L)	58	66	1
	M2	N9	1137.55	1.41	0.507229	1137.55	PSMA3	1Acetyl	(K)LYEEGSNKR(L)	58	66	1
	M2	N9	1137.55	0.646	0.580192	1137.55	PSMA3	1Acetyl	(K)LYEEGSNKR(L)	58	66	1
	M2	N9	1137.55	1.278	0.690077	1137.55	PSMA3	1Acetyl	(K)LYEEGSNKR(L)	58	66	1
	M1	N7	1137.55	3.645	0.785896	1137.55	PSMA3	1Acetyl	(K)LYEEGSNKR(L)	58	66	1
	M3	N6	1137.55	0.598	0.824576	1137.55	PSMA3	1Acetyl	(K)LYEEGSNKR(L)	58	66	1
	M2	N8	1137.55	0.726	0.865014	1137.55	PSMA3	1Acetyl	(K)LYEEGSNKR(L)	58	66	1
	M3	N6	1137.55	0.28	0.883474	1137.55	PSMA3	1Acetyl	(K)LYEEGSNKR(L)	58	66	1
	M3	N7	1137.56	0.598	1.4118	1137.55	PSMA3	1Acetyl	(K)LYEEGSNKR(L)	58	66	1
	M3	N6	1137.56	0.782	1.71508	1137.55	PSMA3	1Acetyl	(K)LYEEGSNKR(L)	58	66	1
	M2	N8	1137.56	0.812	3.65872	1137.55	PSMA3	1Acetyl	(K)LYEEGSNKR(L)	58	66	1
	M1	N7	1961.91	29.812	0.515823	1961.91	PSMA3	1Acetyl 1Phospho	(K)LYEEGSNKRLFNVDR(H)	58	72	2
	M2	N5	1961.92	0.609	2.39001	1961.91	PSMA3	1Acetyl 1Phospho	(K)LYEEGSNKRLFNVDR(H)	58	72	2
	M2	N9	919.509	0.219	-1.72483	919.511	PSMA3		(K)RLFNVDR(H)	66	72	1
	M1	N7	919.51	0.214	-0.899392	919.511	PSMA3		(K)RLFNVDR(H)	66	72	1
	M1	N7	919.51	0.619	-0.748225	919.511	PSMA3		(K)RLFNVDR(H)	66	72	1
	M3	N6	919.511	0.236	0.00217507	919.511	PSMA3		(K)RLFNVDR(H)	66	72	1
	M1	N7	919.511	0.41	0.0685147	919.511	PSMA3		(K)RLFNVDR(H)	66	72	1
	M1	N5	763.408	0.158	-1.7304	763.41	PSMA3		(R)LFNVDR(H)	67	72	0
	M2	N8	763.409	5.201	-1.43043	763.41	PSMA3		(R)LFNVDR(H)	67	72	0
	M3	N7	763.409	0.501	-1.30336	763.41	PSMA3		(R)LFNVDR(H)	67	72	0
	M1	N8	763.409	1.513	-0.738791	763.41	PSMA3		(R)LFNVDR(H)	67	72	0
	M2	N9	763.409	1.427	-0.559333	763.41	PSMA3		(R)LFNVDR(H)	67	72	0
	M3	N7	763.409	2.638	-0.523965	763.41	PSMA3		(R)LFNVDR(H)	67	72	0
	M1	N8	763.409	1.349	-0.517416	763.41	PSMA3		(R)LFNVDR(H)	67	72	0
	M1	N8	763.409	3.965	-0.479428	763.41	PSMA3		(R)LFNVDR(H)	67	72	0
	M2	N9	763.41	2.959	-0.15195	763.41	PSMA3		(R)LFNVDR(H)	67	72	0
	M3	N6	763.41	1.021	-0.127062	763.41	PSMA3		(R)LFNVDR(H)	67	72	0
	M2	N9	763.41	0.905	-0.0930038	763.41	PSMA3		(R)LFNVDR(H)	67	72	0
	M1	N9	763.41	0.393	0.0117892	763.41	PSMA3		(R)LFNVDR(H)	67	72	0
	M2	N8	763.41	2.538	0.044537	763.41	PSMA3		(R)LFNVDR(H)	67	72	0
	M3	N6	763.41	2.27	0.0628758	763.41	PSMA3		(R)LFNVDR(H)	67	72	0
	M2	N9	763.41	1.597	0.0694254	763.41	PSMA3		(R)LFNVDR(H)	67	72	0
	M2	N9	763.41	1.247	0.263292	763.41	PSMA3		(R)LFNVDR(H)	67	72	0
	M1	N7	763.41	5.066	0.271152	763.41	PSMA3		(R)LFNVDR(H)	67	72	0
	M2	N8	763.41	0.898	0.454539	763.41	PSMA3		(R)LFNVDR(H)	67	72	0
	M3	N7	763.41	3.567	0.571122	763.41	PSMA3		(R)LFNVDR(H)	67	72	0
	M2	N8	763.41	0.774	0.611729	763.41	PSMA3		(R)LFNVDR(H)	67	72	0
	M1	N7	763.41	5.096	0.775468	763.41	PSMA3		(R)LFNVDR(H)	67	72	0
	M3	N7	763.41	0.32	0.973264	763.41	PSMA3		(R)LFNVDR(H)	67	72	0
	M1	N7	763.411	2.28	1.09902	763.41	PSMA3		(R)LFNVDR(H)	67	72	0
	M3	N6	763.411	5.18	1.42256	763.41	PSMA3		(R)LFNVDR(H)	67	72	0
	M3	N6	763.411	2.806	1.8378	763.41	PSMA3		(R)LFNVDR(H)	67	72	0
	M2	N9	2125.13	4.508	-2.45632	2125.13	PSMA3		(R)LFNVDRHVGMAVAGLLADAR(S)	67	86	1
	M2	N9	2125.13	3.004	-1.64884	2125.13	PSMA3		(R)LFNVDRHVGMAVAGLLADAR(S)	67	86	1
	M2	N9	2125.13	1.489	-1.48791	2125.13	PSMA3		(R)LFNVDRHVGMAVAGLLADAR(S)	67	86	1
	M2	N9	2125.13	2.866	-0.701603	2125.13	PSMA3		(R)LFNVDRHVGMAVAGLLADAR(S)	67	86	1
	M1	N7	2125.13	5.53	-0.489381	2125.13	PSMA3		(R)LFNVDRHVGMAVAGLLADAR(S)	67	86	1
	M1	N8	2125.13	0.57	-0.230574	2125.13	PSMA3		(R)LFNVDRHVGMAVAGLLADAR(S)	67	86	1
	M1	N7	2125.13	6.422	0.00894061	2125.13	PSMA3		(R)LFNVDRHVGMAVAGLLADAR(S)	67	86	1
	M2	N7	2125.13	0.547	0.285158	2125.13	PSMA3		(R)LFNVDRHVGMAVAGLLADAR(S)	67	86	1
	M1	N7	2125.13	3.949	0.566082	2125.13	PSMA3		(R)LFNVDRHVGMAVAGLLADAR(S)	67	86	1
	M2	N8	2125.14	0.781	0.768892	2125.13	PSMA3		(R)LFNVDRHVGMAVAGLLADAR(S)	67	86	1
	M2	N7	2125.14	0.602	1.31803	2125.13	PSMA3		(R)LFNVDRHVGMAVAGLLADAR(S)	67	86	1
	M2	N7	2125.14	0.492	1.814	2125.13	PSMA3		(R)LFNVDRHVGMAVAGLLADAR(S)	67	86	1
	M2	N8	1380.74	7.785	-4.56713	1380.74	PSMA3		(R)HVGMAVAGLLADAR(S)	73	86	0
	M2	N9	1380.74	13.354	-2.09888	1380.74	PSMA3		(R)HVGMAVAGLLADAR(S)	73	86	0
	M2	N9	1380.74	15.901	-2.04528	1380.74	PSMA3		(R)HVGMAVAGLLADAR(S)	73	86	0
	M3	N6	1380.74	4.752	-1.35869	1380.74	PSMA3		(R)HVGMAVAGLLADAR(S)	73	86	0
	M2	N8	1380.74	10.139	-1.35073	1380.74	PSMA3		(R)HVGMAVAGLLADAR(S)	73	86	0
	M3	N7	1380.74	15.321	-1.17256	1380.74	PSMA3		(R)HVGMAVAGLLADAR(S)	73	86	0
	M2	N8	1380.74	22.212	-1.06175	1380.74	PSMA3		(R)HVGMAVAGLLADAR(S)	73	86	0
	M3	N6	1380.74	6.169	-1.03278	1380.74	PSMA3		(R)HVGMAVAGLLADAR(S)	73	86	0
	M2	N8	1380.74	19.435	-0.816229	1380.74	PSMA3		(R)HVGMAVAGLLADAR(S)	73	86	0
	M3	N7	1380.74	3.657	-0.719904	1380.74	PSMA3		(R)HVGMAVAGLLADAR(S)	73	86	0
	M1	N8	1380.74	19.31	-0.696728	1380.74	PSMA3		(R)HVGMAVAGLLADAR(S)	73	86	0
	M2	N9	1380.74	13.31	-0.657618	1380.74	PSMA3		(R)HVGMAVAGLLADAR(S)	73	86	0
	M1	N9	1380.74	0.775	-0.533771	1380.74	PSMA3		(R)HVGMAVAGLLADAR(S)	73	86	0
	M1	N7	1380.74	23.001	-0.421513	1380.74	PSMA3		(R)HVGMAVAGLLADAR(S)	73	86	0
	M2	N9	1380.74	17.543	-0.347639	1380.74	PSMA3		(R)HVGMAVAGLLADAR(S)	73	86	0
	M1	N8	1380.74	31.189	-0.267248	1380.74	PSMA3		(R)HVGMAVAGLLADAR(S)	73	86	0
	M1	N7	1380.74	35.813	-0.131813	1380.74	PSMA3		(R)HVGMAVAGLLADAR(S)	73	86	0
	M2	N9	1380.74	15.912	-0.0825643	1380.74	PSMA3		(R)HVGMAVAGLLADAR(S)	73	86	0
	M2	N8	1380.74	28.108	0.0717006	1380.74	PSMA3		(R)HVGMAVAGLLADAR(S)	73	86	0
	M2	N7	1380.74	2.085	0.263626	1380.74	PSMA3		(R)HVGMAVAGLLADAR(S)	73	86	0
	M2	N7	1380.74	0.1	0.289699	1380.74	PSMA3		(R)HVGMAVAGLLADAR(S)	73	86	0
	M1	N9	1380.74	1.007	0.330257	1380.74	PSMA3		(R)HVGMAVAGLLADAR(S)	73	86	0
	M2	N7	1380.74	2.234	0.378058	1380.74	PSMA3		(R)HVGMAVAGLLADAR(S)	73	86	0
	M3	N7	1380.74	5.75	0.541013	1380.74	PSMA3		(R)HVGMAVAGLLADAR(S)	73	86	0
	M1	N7	1380.74	21.693	0.549704	1380.74	PSMA3		(R)HVGMAVAGLLADAR(S)	73	86	0
	M3	N6	1380.74	7.687	0.694554	1380.74	PSMA3		(R)HVGMAVAGLLADAR(S)	73	86	0
	M1	N8	1380.74	14.556	0.885031	1380.74	PSMA3		(R)HVGMAVAGLLADAR(S)	73	86	0
	M3	N6	1380.74	12.946	0.915449	1380.74	PSMA3		(R)HVGMAVAGLLADAR(S)	73	86	0
	M2	N9	1380.74	22.799	0.988598	1380.74	PSMA3		(R)HVGMAVAGLLADAR(S)	73	86	0
	M2	N7	1380.74	1.033	1.41663	1380.74	PSMA3		(R)HVGMAVAGLLADAR(S)	73	86	0
	M1	N6	1380.74	1.674	1.42894	1380.74	PSMA3		(R)HVGMAVAGLLADAR(S)	73	86	0
	M1	N10	1380.74	0.182	1.53613	1380.74	PSMA3		(R)HVGMAVAGLLADAR(S)	73	86	0
	M1	N6	1380.74	2.508	1.76789	1380.74	PSMA3		(R)HVGMAVAGLLADAR(S)	73	86	0
	M2	N8	1380.74	9.339	1.8251	1380.74	PSMA3		(R)HVGMAVAGLLADAR(S)	73	86	0
	M1	N6	1380.74	1.175	1.94895	1380.74	PSMA3		(R)HVGMAVAGLLADAR(S)	73	86	0
	M3	N3	2187.11	0.152	1.73059	2187.11	PSMA3	1Phospho	(R)HVGMAVAGLLADARSLADIAR(E)	73	93	1
	M1	N7	745.422	0.603	2.06729	745.42	PSMA3		(R)SLADIAR(E)	87	93	0
	M1	N6	825.385	1.161	-2.31286	825.387	PSMA3	1Phospho	(R)SLADIAR(E)	87	93	0
	M1	N6	825.385	1.14	-2.30438	825.387	PSMA3	1Phospho	(R)SLADIAR(E)	87	93	0
	M2	N8	825.385	0.683	-2.1178	825.387	PSMA3	1Phospho	(R)SLADIAR(E)	87	93	0
	M2	N8	825.385	0.237	-2.10447	825.387	PSMA3	1Phospho	(R)SLADIAR(E)	87	93	0
	M2	N8	825.385	0.988	-1.83914	825.387	PSMA3	1Phospho	(R)SLADIAR(E)	87	93	0
	M1	N6	825.385	1.661	-1.74101	825.387	PSMA3	1Phospho	(R)SLADIAR(E)	87	93	0
	M1	N7	825.385	2.197	-1.33271	825.387	PSMA3	1Phospho	(R)SLADIAR(E)	87	93	0
	M1	N7	825.385	1.397	-1.33271	825.387	PSMA3	1Phospho	(R)SLADIAR(E)	87	93	0
	M1	N7	825.385	0.608	-1.33271	825.387	PSMA3	1Phospho	(R)SLADIAR(E)	87	93	0
	M2	N8	1578.78	24.208	-3.90048	1578.79	PSMA3		(R)SLADIAREEASNFR(S)	87	100	1
	M2	N9	1578.78	44.589	-2.72742	1578.79	PSMA3		(R)SLADIAREEASNFR(S)	87	100	1
	M2	N9	1578.78	42.01	-2.68308	1578.79	PSMA3		(R)SLADIAREEASNFR(S)	87	100	1
	M1	N5	1578.78	1.08	-1.67534	1578.79	PSMA3		(R)SLADIAREEASNFR(S)	87	100	1
	M1	N7	1578.79	51.605	-1.17495	1578.79	PSMA3		(R)SLADIAREEASNFR(S)	87	100	1
	M2	N8	1578.79	45.386	-1.14962	1578.79	PSMA3		(R)SLADIAREEASNFR(S)	87	100	1
	M2	N8	1578.79	31.075	-1.10021	1578.79	PSMA3		(R)SLADIAREEASNFR(S)	87	100	1
	M2	N9	1578.79	44.78	-0.87979	1578.79	PSMA3		(R)SLADIAREEASNFR(S)	87	100	1
	M1	N8	1578.79	51.273	-0.863955	1578.79	PSMA3		(R)SLADIAREEASNFR(S)	87	100	1
	M2	N8	1578.79	52.253	-0.782247	1578.79	PSMA3		(R)SLADIAREEASNFR(S)	87	100	1
	M1	N11	1578.79	1.994	-0.696104	1578.79	PSMA3		(R)SLADIAREEASNFR(S)	87	100	1
	M2	N9	1578.79	64.802	-0.659367	1578.79	PSMA3		(R)SLADIAREEASNFR(S)	87	100	1
	M2	N7	1578.79	7.647	-0.284396	1578.79	PSMA3		(R)SLADIAREEASNFR(S)	87	100	1
	M2	N9	1578.79	41.872	-0.0386373	1578.79	PSMA3		(R)SLADIAREEASNFR(S)	87	100	1
	M1	N7	1578.79	80.912	0.0747409	1578.79	PSMA3		(R)SLADIAREEASNFR(S)	87	100	1
	M2	N7	1578.79	9.392	0.114012	1578.79	PSMA3		(R)SLADIAREEASNFR(S)	87	100	1
	M1	N8	1578.79	46.504	0.154549	1578.79	PSMA3		(R)SLADIAREEASNFR(S)	87	100	1
	M2	N7	1578.79	11.604	0.256526	1578.79	PSMA3		(R)SLADIAREEASNFR(S)	87	100	1
	M1	N8	1578.79	31.796	0.26476	1578.79	PSMA3		(R)SLADIAREEASNFR(S)	87	100	1
	M1	N7	1578.79	73.698	0.304031	1578.79	PSMA3		(R)SLADIAREEASNFR(S)	87	100	1
	M2	N7	1578.79	14.941	0.314165	1578.79	PSMA3		(R)SLADIAREEASNFR(S)	87	100	1
	M1	N9	1578.79	1.564	0.478215	1578.79	PSMA3		(R)SLADIAREEASNFR(S)	87	100	1
	M1	N9	1578.79	1.533	0.547255	1578.79	PSMA3		(R)SLADIAREEASNFR(S)	87	100	1
	M1	N6	1578.79	9.896	0.554223	1578.79	PSMA3		(R)SLADIAREEASNFR(S)	87	100	1
	M2	N10	1578.79	1.361	0.637831	1578.79	PSMA3		(R)SLADIAREEASNFR(S)	87	100	1
	M2	N9	1578.79	70.775	0.665067	1578.79	PSMA3		(R)SLADIAREEASNFR(S)	87	100	1
	M2	N8	1578.79	44.204	0.744875	1578.79	PSMA3		(R)SLADIAREEASNFR(S)	87	100	1
	M2	N10	1578.79	3.49	0.788579	1578.79	PSMA3		(R)SLADIAREEASNFR(S)	87	100	1
	M1	N9	1578.79	0.817	0.820883	1578.79	PSMA3		(R)SLADIAREEASNFR(S)	87	100	1
	M1	N10	1578.79	0.43	0.938694	1578.79	PSMA3		(R)SLADIAREEASNFR(S)	87	100	1
	M1	N6	1578.79	9.142	0.986199	1578.79	PSMA3		(R)SLADIAREEASNFR(S)	87	100	1
	M2	N10	1578.79	3.413	1.08121	1578.79	PSMA3		(R)SLADIAREEASNFR(S)	87	100	1
	M1	N6	1578.79	8.84	1.10591	1578.79	PSMA3		(R)SLADIAREEASNFR(S)	87	100	1
	M2	N7	1578.79	7.388	1.30416	1578.79	PSMA3		(R)SLADIAREEASNFR(S)	87	100	1
	M2	N10	1578.79	3.755	1.40171	1578.79	PSMA3		(R)SLADIAREEASNFR(S)	87	100	1
	M3	N6	1578.79	1.675	1.85395	1578.79	PSMA3		(R)SLADIAREEASNFR(S)	87	100	1
	M3	N6	1578.79	0.636	2.63873	1578.79	PSMA3		(R)SLADIAREEASNFR(S)	87	100	1
	M3	N6	1578.79	1.271	2.97189	1578.79	PSMA3		(R)SLADIAREEASNFR(S)	87	100	1
	M2	N8	1578.79	50.58	4.0588	1578.79	PSMA3		(R)SLADIAREEASNFR(S)	87	100	1
	M3	N6	1578.79	0.707	4.20701	1578.79	PSMA3		(R)SLADIAREEASNFR(S)	87	100	1
	M2	N8	852.384	2.427	-0.63821	852.385	PSMA3		(R)EEASNFR(S)	94	100	0
	M2	N7	852.384	0.325	-0.595975	852.385	PSMA3		(R)EEASNFR(S)	94	100	0
	M1	N8	852.384	0.638	-0.507987	852.385	PSMA3		(R)EEASNFR(S)	94	100	0
	M2	N9	852.384	0.878	-0.289775	852.385	PSMA3		(R)EEASNFR(S)	94	100	0
	M2	N8	852.384	0.49	-0.15134	852.385	PSMA3		(R)EEASNFR(S)	94	100	0
	M2	N7	852.385	0.406	0.00234636	852.385	PSMA3		(R)EEASNFR(S)	94	100	0
	M2	N9	852.385	1.766	0.0305027	852.385	PSMA3		(R)EEASNFR(S)	94	100	0
	M2	N9	852.385	3.131	0.0434076	852.385	PSMA3		(R)EEASNFR(S)	94	100	0
	M2	N8	852.385	2.609	0.078603	852.385	PSMA3		(R)EEASNFR(S)	94	100	0
	M1	N8	852.385	4.998	0.10324	852.385	PSMA3		(R)EEASNFR(S)	94	100	0
	M2	N8	852.385	0.722	0.215865	852.385	PSMA3		(R)EEASNFR(S)	94	100	0
	M2	N9	852.385	1.182	0.437596	852.385	PSMA3		(R)EEASNFR(S)	94	100	0
	M2	N8	852.385	0.816	0.519718	852.385	PSMA3		(R)EEASNFR(S)	94	100	0
	M1	N9	852.385	0.472	0.55726	852.385	PSMA3		(R)EEASNFR(S)	94	100	0
	M1	N7	852.385	11.003	-0.0164245	852.385	PSMA3		(R)EEASNFR(S)	94	100	0
	M3	N7	852.385	6.269	0.586589	852.385	PSMA3		(R)EEASNFR(S)	94	100	0
	M3	N7	852.385	3.311	0.586589	852.385	PSMA3		(R)EEASNFR(S)	94	100	0
	M3	N6	852.385	2.081	0.586589	852.385	PSMA3		(R)EEASNFR(S)	94	100	0
	M3	N7	852.385	1.004	0.586589	852.385	PSMA3		(R)EEASNFR(S)	94	100	0
	M3	N6	852.385	3.288	0.909213	852.385	PSMA3		(R)EEASNFR(S)	94	100	0
	M1	N7	852.385	8.89	0.465752	852.385	PSMA3		(R)EEASNFR(S)	94	100	0
	M1	N7	852.386	1.549	1.81373	852.385	PSMA3		(R)EEASNFR(S)	94	100	0
	M3	N6	852.386	4.282	1.84189	852.385	PSMA3		(R)EEASNFR(S)	94	100	0
	M3	N6	852.387	3.974	2.37686	852.385	PSMA3		(R)EEASNFR(S)	94	100	0
	M1	N6	1152.6	0.64	-2.34253	1152.6	PSMA3		(R)SNFGYNIPLK(H)	101	110	0
	M1	N8	1152.6	5.833	-0.478915	1152.6	PSMA3		(R)SNFGYNIPLK(H)	101	110	0
	M1	N9	1152.6	0.56	-0.451152	1152.6	PSMA3		(R)SNFGYNIPLK(H)	101	110	0
	M1	N8	1152.6	8.946	-0.447682	1152.6	PSMA3		(R)SNFGYNIPLK(H)	101	110	0
	M3	N6	1152.6	11.154	-0.281103	1152.6	PSMA3		(R)SNFGYNIPLK(H)	101	110	0
	M2	N9	1152.6	1.021	-0.250736	1152.6	PSMA3		(R)SNFGYNIPLK(H)	101	110	0
	M2	N9	1152.6	1.285	-0.0806868	1152.6	PSMA3		(R)SNFGYNIPLK(H)	101	110	0
	M3	N6	1152.6	15.298	-0.0451152	1152.6	PSMA3		(R)SNFGYNIPLK(H)	101	110	0
	M2	N9	1152.6	1.066	-0.0182196	1152.6	PSMA3		(R)SNFGYNIPLK(H)	101	110	0
	M2	N8	1152.6	3.594	0.0182196	1152.6	PSMA3		(R)SNFGYNIPLK(H)	101	110	0
	M1	N7	1152.6	9.66	0.122332	1152.6	PSMA3		(R)SNFGYNIPLK(H)	101	110	0
	M2	N8	1152.6	2.495	0.137948	1152.6	PSMA3		(R)SNFGYNIPLK(H)	101	110	0
	M1	N9	1152.61	1	0.17352	1152.6	PSMA3		(R)SNFGYNIPLK(H)	101	110	0
	M2	N8	1152.61	2.815	0.39042	1152.6	PSMA3		(R)SNFGYNIPLK(H)	101	110	0
	M3	N7	1152.61	9.12	0.449417	1152.6	PSMA3		(R)SNFGYNIPLK(H)	101	110	0
	M1	N7	1152.61	9.943	0.467636	1152.6	PSMA3		(R)SNFGYNIPLK(H)	101	110	0
	M2	N8	1152.61	0.705	0.474577	1152.6	PSMA3		(R)SNFGYNIPLK(H)	101	110	0
	M1	N8	1152.61	12.213	0.601246	1152.6	PSMA3		(R)SNFGYNIPLK(H)	101	110	0
	M2	N9	1152.61	2.38	0.705358	1152.6	PSMA3		(R)SNFGYNIPLK(H)	101	110	0
	M1	N7	1152.61	4.169	0.729651	1152.6	PSMA3		(R)SNFGYNIPLK(H)	101	110	0
	M3	N7	1152.61	3.361	0.858056	1152.6	PSMA3		(R)SNFGYNIPLK(H)	101	110	0
	M3	N7	1152.61	3.905	1.22592	1152.6	PSMA3		(R)SNFGYNIPLK(H)	101	110	0
	M3	N6	1152.61	21.214	1.24067	1152.6	PSMA3		(R)SNFGYNIPLK(H)	101	110	0
	M2	N8	1152.61	0.264	1.38295	1152.6	PSMA3		(R)SNFGYNIPLK(H)	101	110	0
	M2	N9	1152.61	2.188	1.54693	1152.6	PSMA3		(R)SNFGYNIPLK(H)	101	110	0
	M2	N9	1152.61	0.943	1.69616	1152.6	PSMA3		(R)SNFGYNIPLK(H)	101	110	0
	M3	N7	1152.61	9.564	1.94776	1152.6	PSMA3		(R)SNFGYNIPLK(H)	101	110	0
	M1	N9	1152.61	0.614	4.06209	1152.6	PSMA3		(R)SNFGYNIPLK(H)	101	110	0
	M1	N7	1744.91	4.687	0.830413	1744.91	PSMA3		(R)SNFGYNIPLKHLADR(V)	101	115	1
	M1	N8	1744.91	2.896	0.917523	1744.91	PSMA3		(R)SNFGYNIPLKHLADR(V)	101	115	1
	M1	N8	1744.91	5.429	0.938155	1744.91	PSMA3		(R)SNFGYNIPLKHLADR(V)	101	115	1
	M1	N7	1744.92	3.828	1.43503	1744.91	PSMA3		(R)SNFGYNIPLKHLADR(V)	101	115	1
	M1	N7	1744.92	4.593	1.63217	1744.91	PSMA3		(R)SNFGYNIPLKHLADR(V)	101	115	1
	M3	N6	1808.94	0.448	-1.87127	1808.94	PSMA3		(K)DIREEAEKYAKESLK(E)	101	115	1
	M3	N6	1808.94	0.256	-0.688249	1808.94	PSMA3		(K)DIREEAEKYAKESLK(E)	101	115	1
	M1	N8	2004.86	0.352	-0.247897	2004.86	PSMA3	2Phospho 1Succinyl	(R)SNFGYNIPLKHLADR(V)	101	115	1
	M1	N3	1344.71	0.178	1.5996	1344.71	PSMA3	1Succinyl	(K)ARQAAKTEIEK(L)	169	179	2
	M1	N4	1344.72	0.294	3.16647	1344.71	PSMA3	1Succinyl	(K)ARQAAKTEIEK(L)	169	179	2
	M2	N13	1344.72	0.543	3.20365	1344.71	PSMA3	1Succinyl	(K)ARQAAKTEIEK(L)	169	179	2
	M2	N13	1344.72	0.513	3.78147	1344.71	PSMA3	1Succinyl	(K)ARQAAKTEIEK(L)	169	179	2
	M1	N7	1617.85	0.369	-3.80197	1617.85	PSMA3	1Succinyl	(R)QAAKTEIEKLQMK(E)	171	183	2
	M3	N6	1617.85	0.192	-2.50147	1617.85	PSMA3	1Succinyl	(R)QAAKTEIEKLQMK(E)	171	183	2
	M1	N6	1631.87	2.14	-2.84152	1631.88	PSMA3	1GlyGly	(R)QAAKTEIEKLQMK(E)	171	183	2
	M1	N2	1697.82	0.18	2.63926	1697.82	PSMA3	1Phospho 1Succinyl	(R)QAAKTEIEKLQMK(E)	171	183	2
	M2	N13	1723.83	2.243	-3.37795	1723.83	PSMA3	3Acetyl 1Phospho	(R)QAAKTEIEKLQMK(E)	171	183	2
	M2	N13	1723.83	1.73	-2.216	1723.83	PSMA3	3Acetyl 1Phospho	(R)QAAKTEIEKLQMK(E)	171	183	2
	M2	N13	1723.83	1.908	-2.21599	1723.83	PSMA3	3Acetyl 1Phospho	(R)QAAKTEIEKLQMK(E)	171	183	2
	M2	N13	1723.83	3.248	-1.15034	1723.83	PSMA3	3Acetyl 1Phospho	(R)QAAKTEIEKLQMK(E)	171	183	2
	M1	N7	1119.61	0.557	1.78723	1119.61	PSMA3		(K)TEIEKLQMK(E)	175	183	1
	M1	N7	1119.61	0.41	3.07696	1119.61	PSMA3		(K)TEIEKLQMK(E)	175	183	1
	M1	N6	1219.62	0.626	-2.6582	1219.62	PSMA3	1Succinyl	(K)TEIEKLQMK(E)	175	183	1
	M3	N1	1853.89	0.389	1.55564	1853.89	PSMA3	1GlyGly	(K)TEIEKLQMKEMTCR(D)	175	188	2
	M1	N1	1861.83	0.536	1.72143	1861.83	PSMA3	1Acetyl 1Phospho	(K)TEIEKLQMKEMTCR(D)	175	188	2
	M1	N9	1903.83	0.603	-3.28968	1903.84	PSMA3	2Acetyl 1Phospho	(K)TEIEKLQMKEMTCR(D)	175	188	2
	M1	N9	1903.83	0.722	-3.13158	1903.84	PSMA3	2Acetyl 1Phospho	(K)TEIEKLQMKEMTCR(D)	175	188	2
	M1	N4	1636.82	0.363	-4.0536	1636.82	PSMA3	1Acetyl	(K)LQMKEMTCRDIVK(E)	180	192	2
	M1	N2	1136.54	0.117	-4.90965	1136.54	PSMA3	1Acetyl	(K)EMTCRDIVK(E)	184	192	1
	M1	N2	1136.54	0.444	-4.69584	1136.54	PSMA3	1Acetyl	(K)EMTCRDIVK(E)	184	192	1
	M1	N2	1136.54	0.327	-3.52033	1136.54	PSMA3	1Acetyl	(K)EMTCRDIVK(E)	184	192	1
	M1	N8	1136.54	0.539	-1.91282	1136.54	PSMA3	1Acetyl	(K)EMTCRDIVK(E)	184	192	1
	M1	N8	1136.54	0.386	-1.84683	1136.54	PSMA3	1Acetyl	(K)EMTCRDIVK(E)	184	192	1
	M1	N7	1136.54	0.601	-1.71221	1136.54	PSMA3	1Acetyl	(K)EMTCRDIVK(E)	184	192	1
	M1	N7	1136.54	0.475	-1.67526	1136.54	PSMA3	1Acetyl	(K)EMTCRDIVK(E)	184	192	1
	M1	N7	1136.54	5.04	-1.18077	1136.54	PSMA3	1Acetyl	(K)EMTCRDIVK(E)	184	192	1
	M1	N1	1136.54	0.122	-0.472485	1136.54	PSMA3	1Acetyl	(K)EMTCRDIVK(E)	184	192	1
	M1	N1	1136.54	0.687	0.197089	1136.54	PSMA3	1Acetyl	(K)EMTCRDIVK(E)	184	192	1
	M3	N2	1563.79	0.148	1.57502	1563.79	PSMA3	1Acetyl	(K)EMTCRDIVKEVAK(I)	184	196	2
	M1	N1	1701.75	0.396	-3.87894	1701.76	PSMA3	1Phospho 1Succinyl	(K)EMTCRDIVKEVAK(I)	184	196	2
	M1	N2	1701.75	0.387	-2.40223	1701.76	PSMA3	1Phospho 1Succinyl	(K)EMTCRDIVKEVAK(I)	184	196	2
	M1	N1	1701.76	0.62	-1.75407	1701.76	PSMA3	1Phospho 1Succinyl	(K)EMTCRDIVKEVAK(I)	184	196	2
	M1	N9	1743.77	1.007	-0.340642	1743.77	PSMA3	1Acetyl 1Phospho 1Succinyl	(K)EMTCRDIVKEVAK(I)	184	196	2
	M2	N10	1743.77	0.05	0.974899	1743.77	PSMA3	1Acetyl 1Phospho 1Succinyl	(K)EMTCRDIVKEVAK(I)	184	196	2
	M2	N10	1743.77	0.228	1.46349	1743.77	PSMA3	1Acetyl 1Phospho 1Succinyl	(K)EMTCRDIVKEVAK(I)	184	196	2
	M3	N3	1819.92	0.389	-1.54677	1819.92	PSMA3	2Acetyl 1Phospho	(K)EVAKIIYIVHDEVK(D)	193	206	1
	M2	N8	1979.02	100	-1.1157	1979.02	PSMA3	1Phospho	(K)EVAKIIYIVHDEVKDK(A)	193	208	2
	M2	N2	1979.02	0.564	-0.0596253	1979.02	PSMA3	1Phospho	(K)EVAKIIYIVHDEVKDK(A)	193	208	2
	M2	N4	1979.03	1.841	0.470433	1979.02	PSMA3	1Phospho	(K)EVAKIIYIVHDEVKDK(A)	193	208	2
	M2	N12	2041.09	4.157	1.02151	2041.09	PSMA3	1Acetyl 1Succinyl	(K)EVAKIIYIVHDEVKDK(A)	193	208	2
	M3	N8	2121.05	0.421	-2.62889	2121.05	PSMA3	1Acetyl 1Phospho 1Succinyl	(K)EVAKIIYIVHDEVKDK(A)	193	208	2
	M3	N6	1228.69	1.977	0.299505	1228.69	PSMA3		(K)IIYIVHDEVK(D)	197	206	0
	M3	N7	1228.69	2.335	0.364615	1228.69	PSMA3		(K)IIYIVHDEVK(D)	197	206	0
	M1	N7	1228.69	0.199	0.782945	1228.69	PSMA3		(K)IIYIVHDEVK(D)	197	206	0
	M3	N6	1228.69	1.399	0.993737	1228.69	PSMA3		(K)IIYIVHDEVK(D)	197	206	0
	M3	N7	1228.69	1.115	1.06292	1228.69	PSMA3		(K)IIYIVHDEVK(D)	197	206	0
	M3	N7	1228.7	2.043	1.54798	1228.69	PSMA3		(K)IIYIVHDEVK(D)	197	206	0
	M3	N6	1228.7	2.865	1.70587	1228.69	PSMA3		(K)IIYIVHDEVK(D)	197	206	0
	M3	N6	1228.7	6.805	1.84016	1228.69	PSMA3		(K)IIYIVHDEVK(D)	197	206	0
	M3	N1	1308.66	0.432	2.11972	1308.66	PSMA3	1Phospho	(K)IIYIVHDEVK(D)	197	206	0
	M2	N8	1471.81	1.72	-2.52614	1471.82	PSMA3		(K)IIYIVHDEVKDK(A)	197	208	1
	M2	N9	1471.81	1.159	-2.19321	1471.82	PSMA3		(K)IIYIVHDEVKDK(A)	197	208	1
	M2	N8	1471.81	0.925	-1.00081	1471.82	PSMA3		(K)IIYIVHDEVKDK(A)	197	208	1
	M2	N8	1471.81	1.905	-0.832306	1471.82	PSMA3		(K)IIYIVHDEVKDK(A)	197	208	1
	M2	N9	1471.81	1.148	-0.769119	1471.82	PSMA3		(K)IIYIVHDEVKDK(A)	197	208	1
	M2	N9	1471.81	0.971	-0.698458	1471.82	PSMA3		(K)IIYIVHDEVKDK(A)	197	208	1
	M2	N9	1471.82	1.532	-0.316616	1471.82	PSMA3		(K)IIYIVHDEVKDK(A)	197	208	1
	M3	N6	1471.82	1.867	-0.199074	1471.82	PSMA3		(K)IIYIVHDEVKDK(A)	197	208	1
	M3	N7	1471.82	3.906	-0.132489	1471.82	PSMA3		(K)IIYIVHDEVKDK(A)	197	208	1
	M2	N9	1471.82	1.155	0.0713405	1471.82	PSMA3		(K)IIYIVHDEVKDK(A)	197	208	1
	M2	N9	1471.82	1.154	0.0733788	1471.82	PSMA3		(K)IIYIVHDEVKDK(A)	197	208	1
	M2	N8	1471.82	3.45	0.15559	1471.82	PSMA3		(K)IIYIVHDEVKDK(A)	197	208	1
	M1	N8	1471.82	3.162	0.194997	1471.82	PSMA3		(K)IIYIVHDEVKDK(A)	197	208	1
	M3	N6	1471.82	2.504	0.498024	1471.82	PSMA3		(K)IIYIVHDEVKDK(A)	197	208	1
	M3	N7	1471.82	3.756	0.538111	1471.82	PSMA3		(K)IIYIVHDEVKDK(A)	197	208	1
	M1	N8	1471.82	3.536	0.540828	1471.82	PSMA3		(K)IIYIVHDEVKDK(A)	197	208	1
	M1	N7	1471.82	4.743	0.576159	1471.82	PSMA3		(K)IIYIVHDEVKDK(A)	197	208	1
	M3	N7	1471.82	1.193	0.749414	1471.82	PSMA3		(K)IIYIVHDEVKDK(A)	197	208	1
	M1	N7	1471.82	4.619	0.765041	1471.82	PSMA3		(K)IIYIVHDEVKDK(A)	197	208	1
	M3	N6	1471.82	8.405	1.011	1471.82	PSMA3		(K)IIYIVHDEVKDK(A)	197	208	1
	M1	N7	1471.82	3.819	1.20192	1471.82	PSMA3		(K)IIYIVHDEVKDK(A)	197	208	1
	M3	N6	1471.82	3.505	1.29907	1471.82	PSMA3		(K)IIYIVHDEVKDK(A)	197	208	1
	M2	N8	1471.82	5.785	1.5559	1471.82	PSMA3		(K)IIYIVHDEVKDK(A)	197	208	1
	M1	N3	1651.8	76.277	3.92056	1651.8	PSMA3	1Phospho 1Succinyl	(K)IIYIVHDEVKDK(A)	197	208	1
	M3	N6	2064.05	1.064	2.98346	2064.04	PSMA3		(K)DKAFELELSWVGELTNGR(H)	207	224	1
	M3	N6	2064.05	0.85	3.16805	2064.04	PSMA3		(K)DKAFELELSWVGELTNGR(H)	207	224	1
	M3	N7	2164.05	21.807	-1.63859	2164.06	PSMA3	1Succinyl	(K)DKAFELELSWVGELTNGR(H)	207	224	1
	M3	N6	2164.05	11.548	-1.20792	2164.06	PSMA3	1Succinyl	(K)DKAFELELSWVGELTNGR(H)	207	224	1
	M2	N9	2164.05	1.98	-0.69453	2164.06	PSMA3	1Succinyl	(K)DKAFELELSWVGELTNGR(H)	207	224	1
	M1	N8	2164.05	0.422	-0.555901	2164.06	PSMA3	1Succinyl	(K)DKAFELELSWVGELTNGR(H)	207	224	1
	M3	N6	2164.05	12.212	-0.480117	2164.06	PSMA3	1Succinyl	(K)DKAFELELSWVGELTNGR(H)	207	224	1
	M2	N9	2164.06	3.27	0.0896465	2164.06	PSMA3	1Succinyl	(K)DKAFELELSWVGELTNGR(H)	207	224	1
	M1	N8	2164.06	0.05	0.138629	2164.06	PSMA3	1Succinyl	(K)DKAFELELSWVGELTNGR(H)	207	224	1
	M3	N6	2164.06	10.399	0.354427	2164.06	PSMA3	1Succinyl	(K)DKAFELELSWVGELTNGR(H)	207	224	1
	M2	N9	2164.06	2.204	0.77632	2164.06	PSMA3	1Succinyl	(K)DKAFELELSWVGELTNGR(H)	207	224	1
	M3	N7	2164.06	19.65	0.871511	2164.06	PSMA3	1Succinyl	(K)DKAFELELSWVGELTNGR(H)	207	224	1
	M3	N6	2164.06	9.56	1.07714	2164.06	PSMA3	1Succinyl	(K)DKAFELELSWVGELTNGR(H)	207	224	1
	M3	N7	2164.06	28.464	1.46715	2164.06	PSMA3	1Succinyl	(K)DKAFELELSWVGELTNGR(H)	207	224	1
	M3	N7	2164.06	11.844	1.69681	2164.06	PSMA3	1Succinyl	(K)DKAFELELSWVGELTNGR(H)	207	224	1
	M1	N8	2164.06	1.508	2.39919	2164.06	PSMA3	1Succinyl	(K)DKAFELELSWVGELTNGR(H)	207	224	1
	M2	N8	2164.06	0.516	2.53181	2164.06	PSMA3	1Succinyl	(K)DKAFELELSWVGELTNGR(H)	207	224	1
	M1	N7	2164.06	1.624	2.9611	2164.06	PSMA3	1Succinyl	(K)DKAFELELSWVGELTNGR(H)	207	224	1
	M3	N6	1820.91	27.237	-2.84143	1820.92	PSMA3		(K)AFELELSWVGELTNGR(H)	209	224	0
	M3	N6	1820.91	27.04	-1.93419	1820.92	PSMA3		(K)AFELELSWVGELTNGR(H)	209	224	0
	M3	N7	1820.92	10.018	-1.01597	1820.92	PSMA3		(K)AFELELSWVGELTNGR(H)	209	224	0
	M3	N6	1820.92	26.339	-0.94403	1820.92	PSMA3		(K)AFELELSWVGELTNGR(H)	209	224	0
	M2	N6	1820.92	0.883	0.154867	1820.92	PSMA3		(K)AFELELSWVGELTNGR(H)	209	224	0
	M3	N5	1820.92	0.861	0.314127	1820.92	PSMA3		(K)AFELELSWVGELTNGR(H)	209	224	0
	M3	N6	1820.92	23.791	0.623312	1820.92	PSMA3		(K)AFELELSWVGELTNGR(H)	209	224	0
	M3	N7	1820.92	6.735	1.09231	1820.92	PSMA3		(K)AFELELSWVGELTNGR(H)	209	224	0
	M3	N7	1820.92	9.458	1.49759	1820.92	PSMA3		(K)AFELELSWVGELTNGR(H)	209	224	0
	M3	N7	1820.92	19.169	2.5542	1820.92	PSMA3		(K)AFELELSWVGELTNGR(H)	209	224	0
	M3	N5	1820.92	0.8	3.842	1820.92	PSMA3		(K)AFELELSWVGELTNGR(H)	209	224	0
	M2	N10	1839.93	0.458	-2.57455	1839.93	PSMA3		(K)LYEEGSNKRLFNVDR(H)	209	224	0
	M3	N6	2524.32	17.346	-1.72324	2524.32	PSMA3		(K)AFELELSWVGELTNGRHEIVPK(D)	209	230	1
	M3	N6	2524.32	16.253	-0.740398	2524.32	PSMA3		(K)AFELELSWVGELTNGRHEIVPK(D)	209	230	1
	M3	N6	2524.32	16.232	-0.740002	2524.32	PSMA3		(K)AFELELSWVGELTNGRHEIVPK(D)	209	230	1
	M3	N7	2524.32	11.287	0.198073	2524.32	PSMA3		(K)AFELELSWVGELTNGRHEIVPK(D)	209	230	1
	M3	N7	2524.32	5.874	0.198073	2524.32	PSMA3		(K)AFELELSWVGELTNGRHEIVPK(D)	209	230	1
	M3	N6	2524.32	13.064	0.433384	2524.32	PSMA3		(K)AFELELSWVGELTNGRHEIVPK(D)	209	230	1
	M3	N1	764.43	0.279	-0.609605	764.43	PSMA3	1Acetyl	(R)HEIVPK(D)	225	230	0
	M1	N2	764.43	0.285	-0.354513	764.43	PSMA3	1Acetyl	(R)HEIVPK(D)	225	230	0
	M1	N3	764.43	0.091	-0.0824143	764.43	PSMA3	1Acetyl	(R)HEIVPK(D)	225	230	0
	M1	N3	764.43	1.337	-0.0170061	764.43	PSMA3	1Acetyl	(R)HEIVPK(D)	225	230	0
	M1	N3	764.43	0.164	0.0117735	764.43	PSMA3	1Acetyl	(R)HEIVPK(D)	225	230	0
	M1	N2	764.43	0.603	0.0366286	764.43	PSMA3	1Acetyl	(R)HEIVPK(D)	225	230	0
	M1	N2	764.431	0.208	0.7051	764.43	PSMA3	1Acetyl	(R)HEIVPK(D)	225	230	0
	M2	N8	989.49	0.629	-0.221326	989.49	PSMA3		(K)DIREEAEK(Y)	231	238	1
	M2	N8	989.49	1.81	0.0990409	989.49	PSMA3		(K)DIREEAEK(Y)	231	238	1
	M3	N6	989.49	0.963	0.550789	989.49	PSMA3		(K)DIREEAEK(Y)	231	238	1
	M3	N6	989.49	0.684	0.558874	989.49	PSMA3		(K)DIREEAEK(Y)	231	238	1
	M1	N7	989.49	2.35	0.559884	989.49	PSMA3		(K)DIREEAEK(Y)	231	238	1
	M2	N8	989.491	2.234	0.727647	989.49	PSMA3		(K)DIREEAEK(Y)	231	238	1
	M2	N9	989.491	1.22	1.19455	989.49	PSMA3		(K)DIREEAEK(Y)	231	238	1
	M1	N7	989.491	2.042	1.2178	989.49	PSMA3		(K)DIREEAEK(Y)	231	238	1
	M2	N8	989.491	0.689	1.3421	989.49	PSMA3		(K)DIREEAEK(Y)	231	238	1
	M1	N8	989.491	1.615	1.40072	989.49	PSMA3		(K)DIREEAEK(Y)	231	238	1
	M3	N7	989.491	0.325	1.48763	989.49	PSMA3		(K)DIREEAEK(Y)	231	238	1
	M2	N9	989.491	0.799	1.5412	989.49	PSMA3		(K)DIREEAEK(Y)	231	238	1
	M3	N6	989.491	1.428	1.56141	989.49	PSMA3		(K)DIREEAEK(Y)	231	238	1
	M3	N6	989.491	1.014	1.71098	989.49	PSMA3		(K)DIREEAEK(Y)	231	238	1
	M2	N9	989.492	0.448	1.97576	989.49	PSMA3		(K)DIREEAEK(Y)	231	238	1
	M1	N7	989.492	0.246	2.15868	989.49	PSMA3		(K)DIREEAEK(Y)	231	238	1
	M2	N9	989.493	2.137	3.21781	989.49	PSMA3		(K)DIREEAEK(Y)	231	238	1
	M3	N7	989.494	1.168	3.89189	989.49	PSMA3		(K)DIREEAEK(Y)	231	238	1
	M2	N8	1351.68	8.152	-0.36547	1351.69	PSMA3		(K)DIREEAEKYAK(E)	231	241	2
	M2	N9	1351.69	13.732	-0.0621447	1351.69	PSMA3		(K)DIREEAEKYAK(E)	231	241	2
	M2	N9	1351.69	11.191	0.176076	1351.69	PSMA3		(K)DIREEAEKYAK(E)	231	241	2
	M2	N8	1351.69	5.343	0.429834	1351.69	PSMA3		(K)DIREEAEKYAK(E)	231	241	2
	M2	N9	1351.69	17.33	0.705045	1351.69	PSMA3		(K)DIREEAEKYAK(E)	231	241	2
	M2	N8	1351.69	6.836	0.716882	1351.69	PSMA3		(K)DIREEAEKYAK(E)	231	241	2
	M2	N8	1351.69	14.176	0.748694	1351.69	PSMA3		(K)DIREEAEKYAK(E)	231	241	2
	M2	N8	1351.69	19.511	0.985436	1351.69	PSMA3		(K)DIREEAEKYAK(E)	231	241	2
	M1	N8	1351.69	7.111	1.06238	1351.69	PSMA3		(K)DIREEAEKYAK(E)	231	241	2
	M1	N8	1351.69	9.832	1.15929	1351.69	PSMA3		(K)DIREEAEKYAK(E)	231	241	2
	M1	N7	1351.69	30.406	1.28062	1351.69	PSMA3		(K)DIREEAEKYAK(E)	231	241	2
	M1	N7	1351.69	10.464	1.39381	1351.69	PSMA3		(K)DIREEAEKYAK(E)	231	241	2
	M2	N9	1351.69	5.442	1.41305	1351.69	PSMA3		(K)DIREEAEKYAK(E)	231	241	2
	M2	N9	1351.69	9.491	1.6202	1351.69	PSMA3		(K)DIREEAEKYAK(E)	231	241	2
	M2	N7	1351.69	0.632	1.62686	1351.69	PSMA3		(K)DIREEAEKYAK(E)	231	241	2
	M1	N6	1351.69	0.648	1.69122	1351.69	PSMA3		(K)DIREEAEKYAK(E)	231	241	2
	M1	N7	1351.69	12.262	2.04485	1351.69	PSMA3		(K)DIREEAEKYAK(E)	231	241	2
	M2	N9	1351.69	8.312	2.18911	1351.69	PSMA3		(K)DIREEAEKYAK(E)	231	241	2
	M2	N7	1351.69	1.45	2.29269	1351.69	PSMA3		(K)DIREEAEKYAK(E)	231	241	2
	M2	N8	1351.69	5.268	4.71927	1351.69	PSMA3		(K)DIREEAEKYAK(E)	231	241	2
	M1	N9	1431.65	0.505	-1.06031	1431.65	PSMA3	1Phospho	(K)DIREEAEKYAK(E)	231	241	2
	M1	N9	1431.66	0.727	4.41865	1431.65	PSMA3	1Phospho	(K)DIREEAEKYAK(E)	231	241	2
	M2	N13	1740.71	0.525	-2.20255	1740.71	PSMA3	1Acetyl 1GlyGly 2Phospho	(R)EEAEKYAKESLK(E)	234	245	2
	M2	N12	1740.71	1.876	-1.88716	1740.71	PSMA3	1Acetyl 1GlyGly 2Phospho	(R)EEAEKYAKESLK(E)	234	245	2
	M2	N14	1740.71	8.762	-1.58728	1740.71	PSMA3	1Acetyl 1GlyGly 2Phospho	(R)EEAEKYAKESLK(E)	234	245	2
	M2	N13	1740.71	0.698	-1.25926	1740.71	PSMA3	1Acetyl 1GlyGly 2Phospho	(R)EEAEKYAKESLK(E)	234	245	2
	M2	N1	1740.71	0.964	0.857119	1740.71	PSMA3	1Acetyl 1GlyGly 2Phospho	(R)EEAEKYAKESLK(E)	234	245	2
	M2	N8	1735.59	1.051	2.0264	1735.59	PSMA3	1Phospho	(K)ESLKEEDESDDDNM(-)	242	255	1
	M1	N6	981.483	1.358	-3.43358	981.486	PSMA4	1Met-loss+Acetyl	(-)MSRRYDSR(T)	1	8	2
	M1	N8	696.342	0.355	-1.10578	696.342	PSMA4		(R)RYDSR(T)	4	8	1
	M1	N8	1007.51	37.811	-2.00593	1007.52	PSMA4		(R)TTIFSPEGR(L)	9	17	0
	M2	N7	1007.51	0.43	-1.22877	1007.52	PSMA4		(R)TTIFSPEGR(L)	9	17	0
	M1	N5	1007.51	0.706	-1.21289	1007.52	PSMA4		(R)TTIFSPEGR(L)	9	17	0
	M1	N11	1007.51	4.905	-1.2109	1007.52	PSMA4		(R)TTIFSPEGR(L)	9	17	0
	M1	N3	1007.51	1.11	-1.18708	1007.52	PSMA4		(R)TTIFSPEGR(L)	9	17	0
	M2	N7	1007.51	0.281	-1.10966	1007.52	PSMA4		(R)TTIFSPEGR(L)	9	17	0
	M1	N10	1007.51	0.937	-1.09874	1007.52	PSMA4		(R)TTIFSPEGR(L)	9	17	0
	M1	N8	1007.51	26.358	-0.962765	1007.52	PSMA4		(R)TTIFSPEGR(L)	9	17	0
	M1	N9	1007.51	8.017	-0.861526	1007.52	PSMA4		(R)TTIFSPEGR(L)	9	17	0
	M1	N11	1007.51	4.212	-0.84763	1007.52	PSMA4		(R)TTIFSPEGR(L)	9	17	0
	M1	N4	1007.51	1.971	-0.814876	1007.52	PSMA4		(R)TTIFSPEGR(L)	9	17	0
	M1	N3	1007.51	0.975	-0.645152	1007.52	PSMA4		(R)TTIFSPEGR(L)	9	17	0
	M2	N5	1007.51	0.01	-0.595525	1007.52	PSMA4		(R)TTIFSPEGR(L)	9	17	0
	M1	N4	1007.52	9.002	-0.529024	1007.52	PSMA4		(R)TTIFSPEGR(L)	9	17	0
	M1	N9	1007.52	3.502	-0.500241	1007.52	PSMA4		(R)TTIFSPEGR(L)	9	17	0
	M1	N10	1007.52	0.515	-0.440688	1007.52	PSMA4		(R)TTIFSPEGR(L)	9	17	0
	M1	N4	1007.52	10.578	-0.344412	1007.52	PSMA4		(R)TTIFSPEGR(L)	9	17	0
	M3	N7	1007.52	74.141	-0.301732	1007.52	PSMA4		(R)TTIFSPEGR(L)	9	17	0
	M3	N3	1007.52	19.5	-0.198508	1007.52	PSMA4		(R)TTIFSPEGR(L)	9	17	0
	M2	N2	1007.52	0.187	-0.154836	1007.52	PSMA4		(R)TTIFSPEGR(L)	9	17	0
	M2	N5	1007.52	1.504	-0.12506	1007.52	PSMA4		(R)TTIFSPEGR(L)	9	17	0
	M2	N10	1007.52	0.74	-0.0893286	1007.52	PSMA4		(R)TTIFSPEGR(L)	9	17	0
	M2	N10	1007.52	5.709	-0.0406942	1007.52	PSMA4		(R)TTIFSPEGR(L)	9	17	0
	M2	N9	1007.52	22.865	-0.00297762	1007.52	PSMA4		(R)TTIFSPEGR(L)	9	17	0
	M1	N7	1007.52	18.342	0.0456569	1007.52	PSMA4		(R)TTIFSPEGR(L)	9	17	0
	M2	N5	1007.52	3.556	0.0516121	1007.52	PSMA4		(R)TTIFSPEGR(L)	9	17	0
	M2	N4	1007.52	1.75	0.115135	1007.52	PSMA4		(R)TTIFSPEGR(L)	9	17	0
	M1	N9	1007.52	3.115	0.165754	1007.52	PSMA4		(R)TTIFSPEGR(L)	9	17	0
	M2	N4	1007.52	1.737	0.186598	1007.52	PSMA4		(R)TTIFSPEGR(L)	9	17	0
	M3	N3	1007.52	26	0.198508	1007.52	PSMA4		(R)TTIFSPEGR(L)	9	17	0
	M3	N3	1007.52	26	0.198508	1007.52	PSMA4		(R)TTIFSPEGR(L)	9	17	0
	M3	N1	1007.52	0.228	0.237217	1007.52	PSMA4		(R)TTIFSPEGR(L)	9	17	0
	M2	N8	1007.52	15.506	0.270963	1007.52	PSMA4		(R)TTIFSPEGR(L)	9	17	0
	M2	N4	1007.52	2.31	0.297762	1007.52	PSMA4		(R)TTIFSPEGR(L)	9	17	0
	M2	N9	1007.52	13.29	0.317613	1007.52	PSMA4		(R)TTIFSPEGR(L)	9	17	0
	M1	N7	1007.52	12.175	0.335479	1007.52	PSMA4		(R)TTIFSPEGR(L)	9	17	0
	M2	N9	1007.52	12.252	0.354337	1007.52	PSMA4		(R)TTIFSPEGR(L)	9	17	0
	M2	N8	1007.52	6.137	0.356322	1007.52	PSMA4		(R)TTIFSPEGR(L)	9	17	0
	M2	N10	1007.52	3.736	0.36724	1007.52	PSMA4		(R)TTIFSPEGR(L)	9	17	0
	M2	N2	1007.52	0.201	0.386098	1007.52	PSMA4		(R)TTIFSPEGR(L)	9	17	0
	M2	N10	1007.52	1.214	0.408927	1007.52	PSMA4		(R)TTIFSPEGR(L)	9	17	0
	M1	N7	1007.52	16.303	0.459546	1007.52	PSMA4		(R)TTIFSPEGR(L)	9	17	0
	M2	N8	1007.52	17.575	0.480389	1007.52	PSMA4		(R)TTIFSPEGR(L)	9	17	0
	M3	N3	1007.52	25	0.49627	1007.52	PSMA4		(R)TTIFSPEGR(L)	9	17	0
	M1	N8	1007.52	20.921	0.574681	1007.52	PSMA4		(R)TTIFSPEGR(L)	9	17	0
	M3	N4	1007.52	0.348	0.577658	1007.52	PSMA4		(R)TTIFSPEGR(L)	9	17	0
	M2	N8	1007.52	4.713	0.599494	1007.52	PSMA4		(R)TTIFSPEGR(L)	9	17	0
	M2	N9	1007.52	16.114	0.618352	1007.52	PSMA4		(R)TTIFSPEGR(L)	9	17	0
	M3	N4	1007.52	0.773	0.641181	1007.52	PSMA4		(R)TTIFSPEGR(L)	9	17	0
	M2	N4	1007.52	2.414	0.653091	1007.52	PSMA4		(R)TTIFSPEGR(L)	9	17	0
	M3	N2	1007.52	25	0.794032	1007.52	PSMA4		(R)TTIFSPEGR(L)	9	17	0
	M3	N3	1007.52	25	0.794032	1007.52	PSMA4		(R)TTIFSPEGR(L)	9	17	0
	M3	N3	1007.52	25	0.794032	1007.52	PSMA4		(R)TTIFSPEGR(L)	9	17	0
	M2	N9	1007.52	31.347	0.819838	1007.52	PSMA4		(R)TTIFSPEGR(L)	9	17	0
	M3	N7	1007.52	21.468	0.825793	1007.52	PSMA4		(R)TTIFSPEGR(L)	9	17	0
	M2	N8	1007.52	5.222	0.858547	1007.52	PSMA4		(R)TTIFSPEGR(L)	9	17	0
	M2	N2	1007.52	0.133	0.885345	1007.52	PSMA4		(R)TTIFSPEGR(L)	9	17	0
	M2	N9	1007.52	15.216	0.920084	1007.52	PSMA4		(R)TTIFSPEGR(L)	9	17	0
	M3	N2	1007.52	11.495	0.960778	1007.52	PSMA4		(R)TTIFSPEGR(L)	9	17	0
	M2	N8	1007.52	5.751	1.0243	1007.52	PSMA4		(R)TTIFSPEGR(L)	9	17	0
	M3	N2	1007.52	12.512	1.02529	1007.52	PSMA4		(R)TTIFSPEGR(L)	9	17	0
	M2	N4	1007.52	1.612	1.03224	1007.52	PSMA4		(R)TTIFSPEGR(L)	9	17	0
	M3	N3	1007.52	24.338	1.15829	1007.52	PSMA4		(R)TTIFSPEGR(L)	9	17	0
	M3	N7	1007.52	35	1.19105	1007.52	PSMA4		(R)TTIFSPEGR(L)	9	17	0
	M3	N2	1007.52	14	1.19105	1007.52	PSMA4		(R)TTIFSPEGR(L)	9	17	0
	M3	N1	1007.52	0.323	1.23869	1007.52	PSMA4		(R)TTIFSPEGR(L)	9	17	0
	M3	N6	1007.52	5	1.38955	1007.52	PSMA4		(R)TTIFSPEGR(L)	9	17	0
	M3	N6	1007.52	3.5	1.38955	1007.52	PSMA4		(R)TTIFSPEGR(L)	9	17	0
	M3	N2	1007.52	20	1.48881	1007.52	PSMA4		(R)TTIFSPEGR(L)	9	17	0
	M3	N6	1007.52	7.5	1.78657	1007.52	PSMA4		(R)TTIFSPEGR(L)	9	17	0
	M2	N5	1007.52	0.836	1.79153	1007.52	PSMA4		(R)TTIFSPEGR(L)	9	17	0
	M3	N6	1007.52	5.54	1.99401	1007.52	PSMA4		(R)TTIFSPEGR(L)	9	17	0
	M3	N7	1007.52	35.671	2.04959	1007.52	PSMA4		(R)TTIFSPEGR(L)	9	17	0
	M2	N5	1007.52	1	2.48135	1007.52	PSMA4		(R)TTIFSPEGR(L)	9	17	0
	M2	N10	1007.52	1.42	2.50715	1007.52	PSMA4		(R)TTIFSPEGR(L)	9	17	0
	M2	N9	1917.02	1.14	-1.13249	1917.02	PSMA4	1Acetyl	(R)RNIHKLLDEVFFSEK(I)	50	64	2
	M1	N7	1917.02	0.394	-0.527381	1917.02	PSMA4	1Acetyl	(R)RNIHKLLDEVFFSEK(I)	50	64	2
	M3	N6	1917.02	0.636	-0.0897225	1917.02	PSMA4	1Acetyl	(R)RNIHKLLDEVFFSEK(I)	50	64	2
	M3	N6	1917.02	1.216	0.258213	1917.02	PSMA4	1Acetyl	(R)RNIHKLLDEVFFSEK(I)	50	64	2
	M3	N6	1917.02	0.833	0.821064	1917.02	PSMA4	1Acetyl	(R)RNIHKLLDEVFFSEK(I)	50	64	2
	M3	N6	1917.03	0.863	1.59257	1917.02	PSMA4	1Acetyl	(R)RNIHKLLDEVFFSEK(I)	50	64	2
	M3	N1	2054.99	0.356	-1.9421	2054.99	PSMA4	1Phospho 1Succinyl	(R)RNIHKLLDEVFFSEK(I)	50	64	2
	M3	N1	2054.99	0.405	-0.054988	2054.99	PSMA4	1Phospho 1Succinyl	(R)RNIHKLLDEVFFSEK(I)	50	64	2
	M2	N12	2069.01	1.971	-3.36005	2069.02	PSMA4	1GlyGly 1Phospho	(R)RNIHKLLDEVFFSEK(I)	50	64	2
	M1	N11	2097	1.856	-1.55365	2097.01	PSMA4	1Acetyl 1Phospho 1Succinyl	(R)RNIHKLLDEVFFSEK(I)	50	64	2
	M1	N7	1718.91	1.154	-1.36831	1718.91	PSMA4		(R)NIHKLLDEVFFSEK(I)	51	64	1
	M1	N7	1718.91	1.043	-0.645758	1718.91	PSMA4		(R)NIHKLLDEVFFSEK(I)	51	64	1
	M1	N8	1718.91	0.778	-0.498572	1718.91	PSMA4		(R)NIHKLLDEVFFSEK(I)	51	64	1
	M1	N8	1718.91	0.752	-0.443886	1718.91	PSMA4		(R)NIHKLLDEVFFSEK(I)	51	64	1
	M2	N5	1818.92	2.754	-3.84624	1818.93	PSMA4	1Succinyl	(R)NIHKLLDEVFFSEK(I)	51	64	1
	M3	N3	1818.92	1.026	-3.51307	1818.93	PSMA4	1Succinyl	(R)NIHKLLDEVFFSEK(I)	51	64	1
	M3	N3	1818.92	0.753	-3.1975	1818.93	PSMA4	1Succinyl	(R)NIHKLLDEVFFSEK(I)	51	64	1
	M1	N3	1818.92	2.575	-3.00123	1818.93	PSMA4	1Succinyl	(R)NIHKLLDEVFFSEK(I)	51	64	1
	M3	N2	1818.92	1.581	-2.31401	1818.93	PSMA4	1Succinyl	(R)NIHKLLDEVFFSEK(I)	51	64	1
	M2	N4	1818.92	2.545	-1.66527	1818.93	PSMA4	1Succinyl	(R)NIHKLLDEVFFSEK(I)	51	64	1
	M1	N3	1818.93	1.316	-0.276537	1818.93	PSMA4	1Succinyl	(R)NIHKLLDEVFFSEK(I)	51	64	1
	M3	N2	1818.93	2.333	1.25788	1818.93	PSMA4	1Succinyl	(R)NIHKLLDEVFFSEK(I)	51	64	1
	M3	N4	1840.89	0.222	-1.51069	1840.89	PSMA4	1Acetyl 1Phospho	(R)NIHKLLDEVFFSEK(I)	51	64	1
	M3	N3	1840.89	0.802	0.158076	1840.89	PSMA4	1Acetyl 1Phospho	(R)NIHKLLDEVFFSEK(I)	51	64	1
	M3	N3	1840.89	0.854	0.406869	1840.89	PSMA4	1Acetyl 1Phospho	(R)NIHKLLDEVFFSEK(I)	51	64	1
	M3	N3	1840.89	0.814	0.775712	1840.89	PSMA4	1Acetyl 1Phospho	(R)NIHKLLDEVFFSEK(I)	51	64	1
	M3	N3	1840.89	0.612	1.3173	1840.89	PSMA4	1Acetyl 1Phospho	(R)NIHKLLDEVFFSEK(I)	51	64	1
	M1	N3	2203.11	0.492	-2.23729	2203.12	PSMA4	1Phospho	(R)NIHKLLDEVFFSEKIYK(L)	51	67	2
	M1	N7	2303.14	0.397	-0.30567	2303.14	PSMA4	1Phospho 1Succinyl	(R)NIHKLLDEVFFSEKIYK(L)	51	67	2
	M3	N6	2303.14	1.831	0.516252	2303.14	PSMA4	1Phospho 1Succinyl	(R)NIHKLLDEVFFSEKIYK(L)	51	67	2
	M1	N3	2303.14	0.216	0.775464	2303.14	PSMA4	1Phospho 1Succinyl	(R)NIHKLLDEVFFSEKIYK(L)	51	67	2
	M1	N6	2303.14	2.116	1.60998	2303.14	PSMA4	1Phospho 1Succinyl	(R)NIHKLLDEVFFSEKIYK(L)	51	67	2
	M1	N7	2303.14	3.129	2.95032	2303.14	PSMA4	1Phospho 1Succinyl	(R)NIHKLLDEVFFSEKIYK(L)	51	67	2
	M3	N6	2303.14	1.462	2.9933	2303.14	PSMA4	1Phospho 1Succinyl	(R)NIHKLLDEVFFSEKIYK(L)	51	67	2
	M3	N8	1226.63	0.337	-3.36533	1226.63	PSMA4		(K)LLDEVFFSEK(I)	55	64	0
	M2	N8	1226.63	0.726	-3.2194	1226.63	PSMA4		(K)LLDEVFFSEK(I)	55	64	0
	M1	N8	1226.63	31.267	-2.68541	1226.63	PSMA4		(K)LLDEVFFSEK(I)	55	64	0
	M3	N7	1226.63	76.656	-2.44328	1226.63	PSMA4		(K)LLDEVFFSEK(I)	55	64	0
	M3	N7	1226.63	44.886	-2.043	1226.63	PSMA4		(K)LLDEVFFSEK(I)	55	64	0
	M1	N10	1226.63	3.5	-1.87506	1226.63	PSMA4		(K)LLDEVFFSEK(I)	55	64	0
	M1	N11	1226.63	1.788	-1.7968	1226.63	PSMA4		(K)LLDEVFFSEK(I)	55	64	0
	M2	N8	1226.63	2.132	-1.77397	1226.63	PSMA4		(K)LLDEVFFSEK(I)	55	64	0
	M2	N9	1226.63	3.426	-1.6582	1226.63	PSMA4		(K)LLDEVFFSEK(I)	55	64	0
	M3	N6	1226.63	6.715	-1.61663	1226.63	PSMA4		(K)LLDEVFFSEK(I)	55	64	0
	M1	N8	1226.63	43.802	-1.51146	1226.63	PSMA4		(K)LLDEVFFSEK(I)	55	64	0
	M2	N9	1226.63	5.434	-1.36635	1226.63	PSMA4		(K)LLDEVFFSEK(I)	55	64	0
	M2	N9	1226.63	3.491	-1.24243	1226.63	PSMA4		(K)LLDEVFFSEK(I)	55	64	0
	M3	N6	1226.63	9.371	-1.22449	1226.63	PSMA4		(K)LLDEVFFSEK(I)	55	64	0
	M1	N11	1226.63	1.617	-1.0378	1226.63	PSMA4		(K)LLDEVFFSEK(I)	55	64	0
	M3	N7	1226.63	51.53	-0.926115	1226.63	PSMA4		(K)LLDEVFFSEK(I)	55	64	0
	M2	N8	1226.63	5.858	-0.92367	1226.63	PSMA4		(K)LLDEVFFSEK(I)	55	64	0
	M1	N9	1226.63	5.543	-0.833993	1226.63	PSMA4		(K)LLDEVFFSEK(I)	55	64	0
	M2	N9	1226.63	5.252	-0.675836	1226.63	PSMA4		(K)LLDEVFFSEK(I)	55	64	0
	M1	N7	1226.63	15.379	-0.670944	1226.63	PSMA4		(K)LLDEVFFSEK(I)	55	64	0
	M1	N7	1226.63	6.407	-0.498113	1226.63	PSMA4		(K)LLDEVFFSEK(I)	55	64	0
	M1	N9	1226.63	5.606	-0.366859	1226.63	PSMA4		(K)LLDEVFFSEK(I)	55	64	0
	M1	N7	1226.63	15.95	-0.348108	1226.63	PSMA4		(K)LLDEVFFSEK(I)	55	64	0
	M2	N9	1226.63	9.42	-0.33751	1226.63	PSMA4		(K)LLDEVFFSEK(I)	55	64	0
	M2	N8	1226.63	7.297	-0.0635888	1226.63	PSMA4		(K)LLDEVFFSEK(I)	55	64	0
	M1	N9	1226.63	4.809	0.0383164	1226.63	PSMA4		(K)LLDEVFFSEK(I)	55	64	0
	M1	N8	1226.63	41.254	0.210332	1226.63	PSMA4		(K)LLDEVFFSEK(I)	55	64	0
	M2	N9	1226.63	9.338	0.361152	1226.63	PSMA4		(K)LLDEVFFSEK(I)	55	64	0
	M2	N8	1226.63	6.814	0.399468	1226.63	PSMA4		(K)LLDEVFFSEK(I)	55	64	0
	M1	N10	1226.63	2.882	0.618768	1226.63	PSMA4		(K)LLDEVFFSEK(I)	55	64	0
	M3	N8	1226.63	0.279	1.2359	1226.63	PSMA4		(K)LLDEVFFSEK(I)	55	64	0
	M3	N7	1226.63	100	1.50819	1226.63	PSMA4		(K)LLDEVFFSEK(I)	55	64	0
	M1	N5	1306.6	0.406	-0.73703	1306.6	PSMA4	1Phospho	(K)LLDEVFFSEK(I)	55	64	0
	M1	N5	1306.6	0.246	-0.130109	1306.6	PSMA4	1Phospho	(K)LLDEVFFSEK(I)	55	64	0
	M1	N8	1306.6	0.86	-0.0405634	1306.6	PSMA4	1Phospho	(K)LLDEVFFSEK(I)	55	64	0
	M1	N8	1306.6	0.645	1.92561	1306.6	PSMA4	1Phospho	(K)LLDEVFFSEK(I)	55	64	0
	M1	N7	1744.91	4.687	-0.716941	1744.92	PSMA4	1GlyGly	(K)LLDEVFFSEKIYK(L)	55	67	1
	M1	N8	1744.91	2.896	-0.62983	1744.92	PSMA4	1GlyGly	(K)LLDEVFFSEKIYK(L)	55	67	1
	M1	N8	1744.91	5.429	-0.609199	1744.92	PSMA4	1GlyGly	(K)LLDEVFFSEKIYK(L)	55	67	1
	M1	N7	1744.92	3.828	-0.112326	1744.92	PSMA4	1GlyGly	(K)LLDEVFFSEKIYK(L)	55	67	1
	M1	N7	1744.92	4.593	0.0848178	1744.92	PSMA4	1GlyGly	(K)LLDEVFFSEKIYK(L)	55	67	1
	M3	N6	1852.87	0.269	1.45288	1852.87	PSMA4	1Acetyl 1Phospho 1Succinyl	(K)LLDEVFFSEKIYK(L)	55	67	1
	M3	N7	1852.87	0.386	1.67038	1852.87	PSMA4	1Acetyl 1Phospho 1Succinyl	(K)LLDEVFFSEKIYK(L)	55	67	1
	M2	N12	1932.83	2.451	-1.53609	1932.83	PSMA4	1Acetyl 2Phospho 1Succinyl	(K)LLDEVFFSEKIYK(L)	55	67	1
	M2	N4	1932.83	0.984	0.878503	1932.83	PSMA4	1Acetyl 2Phospho 1Succinyl	(K)LLDEVFFSEKIYK(L)	55	67	1
	M2	N4	1932.84	3.045	2.34371	1932.83	PSMA4	1Acetyl 2Phospho 1Succinyl	(K)LLDEVFFSEKIYK(L)	55	67	1
	M3	N7	2536.2	3.737	-0.276398	2536.2	PSMA4		(K)LNEDMACSVAGITSDANVLTNELR(L)	68	91	0
	M3	N7	2536.2	2.319	-0.273243	2536.2	PSMA4		(K)LNEDMACSVAGITSDANVLTNELR(L)	68	91	0
	M3	N7	2536.21	3.875	2.07436	2536.2	PSMA4		(K)LNEDMACSVAGITSDANVLTNELR(L)	68	91	0
	M1	N8	600.382	0.462	-1.16759	600.383	PSMA4		(R)LIAQR(Y)	92	96	0
	M1	N7	600.383	0.635	-0.339783	600.383	PSMA4		(R)LIAQR(Y)	92	96	0
	M1	N7	600.383	0.406	0.0399745	600.383	PSMA4		(R)LIAQR(Y)	92	96	0
	M3	N7	999.485	1.302	-4.24719	999.489	PSMA4		(K)QAYTQFGGK(R)	119	127	0
	M3	N6	999.487	0.158	-2.81545	999.489	PSMA4		(K)QAYTQFGGK(R)	119	127	0
	M3	N7	999.488	3.066	-1.88597	999.489	PSMA4		(K)QAYTQFGGK(R)	119	127	0
	M3	N7	999.488	3.302	-1.11057	999.489	PSMA4		(K)QAYTQFGGK(R)	119	127	0
	M1	N8	999.489	1.452	-0.316162	999.489	PSMA4		(K)QAYTQFGGK(R)	119	127	0
	M1	N8	999.489	1.211	-0.312159	999.489	PSMA4		(K)QAYTQFGGK(R)	119	127	0
	M3	N6	999.489	0.282	0.0380194	999.489	PSMA4		(K)QAYTQFGGK(R)	119	127	0
[truncated: 4,748 more rows]

## Sheet: Suppl. Table 2
	Suppl. Table 2. The results of MALDI FT-ICR mass spectrometry analysis of cellular and extracellular proteasomes.
	Cellular proteasome		Extracellular proteasome		m/ztheor	Modification	Sequence	Start	End	Missed cleavage sites
	m/z, Da	Δm/m, ppm	m/z, Da	Δm/m, ppm
	α1 (PSMA6)
	796.358	-0.2	796.359	-0.01	796.358		(R)GSSAGFDR(H)	4	11	0
	1933.95	0.21	1933.95	0.1	1933.95		(R)GSSAGFDRHITIFSPEGR(L)	4	21	1
	1156.61	-0.02	1156.61	-0.01	1156.61		(R)HITIFSPEGR(L)	12	21	0
	2378.16	0.68	2378.16	1.2	2378.16	1Phospho	(R)HITIFSPEGRLYQVEYAFK(A)	12	30	1
	1160.6	0.01	1160.6	0	1160.6		(R)LYQVEYAFK(A)	22	30	0
	1285.72	-0.06	1285.72	0.27	1285.72		(K)AINQGGLTSVAVR(G)	31	43	0
	1325.62	0.39			1325.62	2Acetyl 1Phospho	(R)GKDCAVIVTQK(K)	44	54	1
	1331.74	4.27			1331.74	1Acetyl	(R)GKDCAVIVTQKK(V)	44	55	2
	1453.71	0.002			1453.71	1Acetyl 1GlyGly	(R)GKDCAVIVTQKK(V)	44	55	2
	1469.71	-0.04			1469.71	1Phospho 1Succinyl	(R)GKDCAVIVTQKK(V)	44	55	2
	1567.75	-0.38	1567.75	-0.91	1567.76	2Acetyl 1GlyGly 1Phospho	(R)GKDCAVIVTQKK(V)	44	55	2
			1246.63	-1.71	1246.63	1Acetyl 1Succinyl	(K)DCAVIVTQKK(V)	46	55	1
	1737.86	-0.9	1737.86	0.62	1737.86	1GlyGly 1Phospho	(K)DCAVIVTQKKVPDK(L)	46	59	2
	1785.9	0.08	1785.89	-0.45	1785.89	1Acetyl 2Succinyl	(K)DCAVIVTQKKVPDK(L)	46	59	2
	1928.08	-0.02	1928.09	0.07	1928.09		(K)KVPDKLLDSSTVTHLFK(I)	55	71	2
	2150.07	-0.18	2150.07	-0.1	2150.08	1Acetyl 1Phospho 1Succinyl	(K)KVPDKLLDSSTVTHLFK(I)	55	71	2
	1799.99	-0.06			1799.99		(K)VPDKLLDSSTVTHLFK(I)	56	71	1
			1842	-0.12	1842	1Acetyl	(K)VPDKLLDSSTVTHLFK(I)	56	71	1
			1993.99	-2.47	1994	1GlyGly 1Phospho	(K)VPDKLLDSSTVTHLFK(I)	56	71	1
	1360.75	0.02	1360.75	0.18	1360.75		(K)LLDSSTVTHLFK(I)	60	71	0
			1520.68	0.03	1520.68	2Phospho	(K)LLDSSTVTHLFK(I)	60	71	0
	1798.81	-0.57			1798.81		(K)ITENIGCVMTGMTADSR(S)	72	88	0
	617.336	-0.47			617.337		(R)SQVQR(A)	89	93	0
	1108.55	-0.11	1108.55	-0.04	1108.55		(R)ARYEAANWK(Y)	94	102	1
	1399.71	0.25			1399.71		(R)ARYEAANWKYK(Y)	94	104	2
	881.414	0.15	881.416	-0.03	881.415		(R)YEAANWK(Y)	96	102	0
	1272.59	-1.61			1272.59	1Succinyl	(R)YEAANWKYK(Y)	96	104	1
	1821.85	-0.21			1821.84	1Succinyl	(K)YKYGYEIPVDMLCK(R)	103	116	1
			1999.91	-0.06	1999.91	1Acetyl 1Phospho	(K)YKYGYEIPVDMLCKR(I)	103	117	2
	3312.3	0.89			3312.3	3Phospho 1Succinyl	(K)CDPAGYYCGFKATAAGVKQTESTSFLEK(K)	154	181	2
	1867.92	-1.47	1867.92	0.03	1867.93	1Succinyl	(K)ATAAGVKQTESTSFLEK(K)	165	181	1
	1169.57	-0.15	1169.57	-0.16	1169.57		(K)QTESTSFLEK(K)	172	181	0
	1297.66	-0.33			1297.66		(K)QTESTSFLEKK(V)	172	182	1
	1453.71	0.46			1453.72	1Acetyl 1GlyGly	(K)QTESTSFLEKK(V)	172	182	1
	1533.68	-2.37	1533.68	-2.04	1533.68	1Acetyl 1GlyGly 1Phospho	(K)QTESTSFLEKK(V)	172	182	1
	1638.86	-3.29	1638.86	1.48	1638.87	1GlyGly	(K)QTESTSFLEKKVK(K)	172	184	2
	1726.77	0.85			1726.77	1Acetyl 2Phospho	(K)QTESTSFLEKKVK(K)	172	184	2
			1810.8	3.37	1810.79	3Acetyl 2Phospho	(K)QTESTSFLEKKVK(K)	172	184	2
			2282.21	0.19	2282.21		(K)FRILTEAEIDAHLVALAERD(-)	227	246	2
	1864.02	-0.23	1864.01	-0.07	1864.02		(R)ILTEAEIDAHLVALAER(D)	229	245	0
	1979.04	-0.09	1979.04	-0.04	1979.04		(R)ILTEAEIDAHLVALAERD(-)	229	246	1
	2059.01	0.38	2059.01	3.37	2059.01	1Phospho	(R)ILTEAEIDAHLVALAERD(-)	229	246	1
	α2 (PSMA2)
			1834.9	0.53	1834.9	1Met-loss	(-)MAERGYSFSLTTFSPSGK(L)	1	18	1
	1876.91	-0.91			1858.77	1Met-loss+Acetyl	(-)MAERGYSFSLTTFSPSGK(L)	1	18	1
	1914.86	1.18			1914.86	1Met-loss 1Phospho	(-)MAERGYSFSLTTFSPSGK(L)	1	18	1
	1478.72	0.11	1478.72	-0.04	1478.72		(R)GYSFSLTTFSPSGK(L)	5	18	0
	2027.15	-0.04	2027.15	-0.03	2007.95		(K)LVQIEYALAAVAGGAPSVGIK(A)	19	39	0
			1072.6	-0.02	1072.6		(K)AANGVVLATEK(K)	40	50	0
	1200.69	0.03	1200.7	0.36	1200.69		(K)AANGVVLATEKK(Q)	40	51	1
	1314.73	-3.78	1314.73	-3.14	1314.74	1GlyGly	(K)AANGVVLATEKK(Q)	40	51	1
	1422.69	-0.08	1422.69	-0.02	1422.69	1Acetyl 1Phospho 1Succinyl	(K)AANGVVLATEKK(Q)	40	51	1
	1459.68	-0.001	1459.68	0	1459.68	1Phospho 1Succinyl	(K)KQKSILYDER(S)	51	60	2
	1151.6	0.04	1151.61	-0.01	1151.61		(K)QKSILYDER(S)	52	60	1
	1193.61	-1.42	1193.62	-0.34	1193.62	1Acetyl	(K)QKSILYDER(S)	52	60	1
	1762.79	0.91	1762.79	-0.32	1762.79	2Phospho	(K)QKSILYDERSVHK(V)	52	64	2
	895.452	-0.03	895.451	-0.01	895.452		(K)SILYDER(S)	54	60	0
			2014.09	0.54	2014.87		(K)SILYDERSVHKVEPITK(H)	54	70	2
			2194.08	-0.31	2194.08	1Phospho 1Succinyl	(K)SILYDERSVHKVEPITK(H)	54	70	2
	1137.66	-0.02	1137.66	-0.1	1137.66		(R)SVHKVEPITK(H)	61	70	1
	2426.16	0.42	2426.16	-0.12	2426.16	1GlyGly 1Phospho	(K)VEPITKHIGLVYSGMGPDYR(V)	65	84	1
	1564.75	0.05	1564.76	-0.03	1564.76		(K)HIGLVYSGMGPDYR(V)	71	84	0
	623.398	0.29	623.398	-0.3	623.399		(R)VLVHR(A)	85	89	0
	2649.44	0.18	2649.44	0.02	2649.44		(R)KLAQQYYLVYQEPIPTAQLVQR(V)	92	113	1
	2521.34	-0.09	2521.34	-0.03	2521.34		(K)LAQQYYLVYQEPIPTAQLVQR(V)	93	113	0
	694.351	-0.94	694.351	-0.9	694.352		(K)NYVNGK(T)	166	171	0
	1648.78	0.48	1648.78	0.01	1648.77	1Phospho 1Succinyl	(K)NYVNGKTFLEKR(Y)	166	177	2
			1776.84	-2.4	1776.84	2GlyGly 1Phospho	(K)NYVNGKTFLEKR(Y)	166	177	2
			637.355	-0.1	637.356		(K)TFLEK(R)	172	176	0
	793.457	-0.02	793.457	-0.08	793.457		(K)TFLEKR(Y)	172	177	1
	2357.24	0.12	2357.24	0.05	2357.23		(K)RYNEDLELEDAIHTAILTLK(E)	177	196	1
	2201.13	-0.01	2201.13	0.01	2201.13		(R)YNEDLELEDAIHTAILTLK(E)	178	196	0
	1660.93	-0.04	1660.92	0.09	1660.93		(R)RLTPTEVKDYLAAIA(-)	220	234	2
			1740.89	-0.82	1740.89	1Phospho	(R)RLTPTEVKDYLAAIA(-)	220	234	2
	1774.97	0.01	1774.97	0.01	1774.97	1GlyGly	(R)RLTPTEVKDYLAAIA(-)	220	234	2
	1504.83	-0.01	1504.82	-0.07	1504.83		(R)LTPTEVKDYLAAIA(-)	221	234	1
	1626.81	1.72			1626.8	1Acetyl 1Phospho	(R)LTPTEVKDYLAAIA(-)	221	234	1
	1778.8	-0.06			1626.8	1GlyGly 2Phospho	(R)LTPTEVKDYLAAIA(-)	221	234	1
	α3 (PSMA4)
	1007.51	0.06	1007.52	-0.003	1007.52		(R)TTIFSPEGR(L)	9	17	0
	1917.02	-0.08	1917.02	-0.09	1917.02	1Acetyl	(R)RNIHKLLDEVFFSEK(I)	50	64	2
	1818.92	0.09	1818.92	-0.28	1818.93	1Succinyl	(R)NIHKLLDEVFFSEK(I)	51	64	1
			2303.14	-0.31	2303.14	1Phospho 1Succinyl	(R)NIHKLLDEVFFSEKIYK(L)	51	67	2
	1226.63	0.06	1226.63	0.04	1226.63		(K)LLDEVFFSEK(I)	55	64	1
	1744.91	-0.24			1744.92	1GlyGly	(K)LLDEVFFSEKIYK(L)	55	67	1
			1932.83	0.88	1932.83	1Acetyl 2Phospho 1Succinyl	(K)LLDEVFFSEKIYK(L)	55	67	1
	600.382	-0.58			600.383		(R)LIAQR(Y)	92	96	0
	999.489	0.12	999.488	-1.1	999.489		(K)QAYTQFGGK(R)	119	127	0
	1650.9	-0.21	1650.9	2.5	1650.9		(K)RPFGVSLLYIGWDK(H)	128	141	0
	2203.98	0.77	2203.99	2	2203.98		(K)HYGFQLYQSDPSGNYGGWK(A)	142	160	2
	1341.63	-0.39	1341.63	-1.2	1341.64		(K)QDYKEGEMTLK(S)	177	187	1
			2289.11	-0.6	2289.11	1Phospho 1Succinyl	(K)QDYKEGEMTLKSALALAIK(V)	177	195	2
			2303.14	1.9	2303.14	1GlyGly 1Phospho	(K)QDYKEGEMTLKSALALAIK(V)	177	195	2
	786.508	-0.08			786.508		(K)SALALAIK(V)	188	195	0
	908.485	0.02			908.485	1Acetyl 1Phospho	(K)SALALAIK(V)	188	195	0
			1826.89	-2	1826.9	2Acetyl 1Phospho	(K)VLNKTMDVSKLSAEK(V)	196	210	2
			1208.62	-0.5	1208.62		(K)TMDVSKLSAEK(V)	200	210	0
	1372.6	-1.12			1372.61	2Acetyl 1Phospho	(K)TMDVSKLSAEK(V)	200	210	1
			2092.13	0.9	2092.13		(K)TMDVSKLSAEKVEIATLTR(E)	200	218	2
	669.284	-1.59	669.284	-2.3	669.285	1Acetyl 1Phospho	(K)LSAEK(V)	206	210	0
	1430.82	0.02	1430.82	-0.9	1430.82		(K)LSAEKVEIATLTR(E)	206	218	1
	902.53	0.09	902.531	0.3	902.531		(K)VEIATLTR(E)	211	218	0
	1452.71	0.89	1452.71	1.5	1452.71	1Acetyl 1Phospho	(K)VEIATLTRENGK(T)	211	222	1
			1880	1.9	1880	1Phospho	(K)VEIATLTRENGKTVIR(V)	211	226	2
	1922.01	0.02	1922.01	-2.1	1922.01	1Acetyl 1Phospho	(K)VEIATLTRENGKTVIR(V)	211	226	2
			1959.97	0.3	1959.97	2Phospho	(K)VEIATLTRENGKTVIR(V)	211	226	2
	1994.04	-0.33	1994.04	-1.2	1994.04	1GlyGly 1Phospho	(K)VEIATLTRENGKTVIR(V)	211	226	2
	1016.54	-0.17	1016.54	0.4	1016.54	1Succinyl	(R)ENGKTVIR(V)	219	226	1
	1114.65	0.11	1114.65	0.9	1114.65		(K)QKEVEQLIK(K)	230	238	1
			1228.69	4	1228.69	1GlyGly	(K)QKEVEQLIK(K)	230	238	1
	1442.77	-0.23	1442.77	-4.7	1442.77	2Succinyl	(K)QKEVEQLIKK(H)	230	239	2
	1484.79	2.8			1484.78	1Acetyl 2Succinyl	(K)QKEVEQLIKK(H)	230	239	2
	858.492	-0.11			858.493		(K)EVEQLIK(K)	232	238	0
	1100.63	-0.23	1100.63	0.4	1100.63	1GlyGly	(K)EVEQLIKK(H)	232	239	1
			1838.95	2.5	1838.95		(K)EVEQLIKKHEEEEAK(A)	232	246	2
	2037.01	-2.65			2037.01	2Acetyl 1GlyGly	(K)EVEQLIKKHEEEEAK(A)	232	246	2
	1355.66	0.13	1355.65	-0.4	1355.65		(K)KHEEEEAKAER(E)	239	249	2
					1227.56		(K)HEEEEAKAER(E)	240	249	1
					1484.7		(K)HEEEEAKAEREK(K)	240	251	2
	1526.71	1.77			1526.71	1Acetyl	(K)HEEEEAKAEREK(K)	240	251	2
	1584.72	1.12	1584.72	2.3	1584.71	1Succinyl	(K)HEEEEAKAEREK(K)	240	251	2
	803.378	0.02	803.378	0.04	803.378	1Acetyl 1Succinyl	(K)EKEQK(E)	253	257	1
	803.378	0.02	803.378	0.04	803.378	1Acetyl 1Succinyl	(K)EQKEK(D)	255	259	1
			946.486	2.2	946.484	1Acetyl	(K)EQKEKDK(-)	255	261	2
	1046.5	3.22	1046.5	3.78	1046.5	1Acetyl 1Succinyl	(K)EQKEKDK(-)	255	261	2
	1174.57	0.69			1174.57	1Acetyl 2GlyGly	(K)EQKEKDK(-)	255	261	2
	α4 (PSMA7)
	582.252	0.24	582.251	0.17	582.252	1Met-loss+Acetyl	(-)MSYDR(A)	1	5	0
	2449.24	-0.12	2449.24	-0.07	2449.24		(R)AITVFSPDGHLFQVEYAQEAVK(K)	6	27	0
	2577.33	0.19	2577.33	-0.02	2577.33		(R)AITVFSPDGHLFQVEYAQEAVKK(G)	6	28	1
	874.509	-0.22			874.51		(K)KGSTAVGVR(G)	28	36	1
	746.415	-0.13			746.415		(K)GSTAVGVR(G)	29	36	0
	1184.7	0.21	1184.7	0.51	1184.7		(R)GRDIVVLGVEK(K)	37	47	1
	1312.79	0.14	1312.8	0.03	1312.79		(R)GRDIVVLGVEKK(S)	37	48	2
	1412.81	0.26	1412.81	0	1412.81	1Succinyl	(R)GRDIVVLGVEKK(S)	37	48	2
	1099.67	-0.36			1099.67		(R)DIVVLGVEKK(S)	39	48	1
	1367.67	-0.05			1367.67	1GlyGly 1Phospho	(K)KSVAKLQDER(T)	48	57	2
			1045.56	-0.04	1045.56		(K)SVAKLQDER(T)	49	57	1
	1159.61	2.44			1159.61	1GlyGly	(K)SVAKLQDER(T)	49	57	1
	1581.77	2.35			1581.76	1Phospho 1Succinyl	(K)SVAKLQDERTVR(K)	49	60	2
	660.331	-0.17			660.331		(K)LQDER(T)	53	57	0
	1085.53	0.41			1085.53		(R)ARVECQSHR(L)	87	95	1
	1634.86	0.01	1634.86	-0.04	1634.86		(R)LTVEDPVTVEYITR(Y)	96	109	0
	978.573	-0.1			978.573		(R)YIASLKQR(Y)	110	117	1
	825.384	-0.1	825.385	0.1	825.385		(R)YTQSNGR(R)	118	124	0
	2065.09	-0.02	2065.08	-0.05	2065.09		(R)RPFGISALIVGFDFDGTPR(L)	125	143	0
	1666.78	-0.01	1666.79	-0.01	1666.79		(R)LYQTDPSGTYHAWK(A)	144	157	0
	601.341	-0.72			601.342		(K)ANAIGR(G)	158	163	0
	1343.67	-1.21			1343.67	1Phospho	(R)GAKSVREFLEK(N)	164	174	2
	1007.55	0.03	1007.55	-0.09	1007.55		(K)SVREFLEK(N)	167	174	1
	665.35	-0.2	665.35	-0.2	665.351		(R)EFLEK(N)	170	174	0
			2387.15	-0.37	2387.15		(R)EFLEKNYTDEAIETDDLTIK(L)	170	189	1
	1740.82	0.03	1740.82	0.22	1740.82		(K)NYTDEAIETDDLTIK(L)	175	189	0
			2194.15	-0.09	2194.15		(K)NYTDEAIETDDLTIKLVIK(A)	175	193	1
	1100.63	-0.11	1100.63	0.03	1100.63		(K)ALLEVVQSGGK(N)	194	204	0
			1180.6	2.48	1180.6	1Phospho	(K)ALLEVVQSGGK(N)	194	204	0
	945.519	-0.03	945.518	0.03	945.519		(K)NIELAVMR(R)	205	212	0
	746.415	-0.13	1933.96	-2.85	746.415		(R)RDQSLK(I)	213	218	1
	1811.93	0.58	1811.93	-0.63	1811.94	1Acetyl 1GlyGly	(R)DQSLKILNPEEIEK(Y)	214	227	1
	1084.59	0.22	1084.59	0.12	1084.59		(K)ILNPEEIEK(Y)	219	227	0
	1917.02	0.17	1917.02	0.2	1917.02		(K)ILNPEEIEKYVAEIEK(E)	219	234	1
	1264.64	-2.22			1264.64	1Acetyl 1GlyGly	(K)YVAEIEKEK(E)	228	236	1
	1737.85	-0.06	1737.86	-0.03	1737.85		(K)YVAEIEKEKEENEK(K)	228	241	2
			1901.84	-0.34	1901.84	2Acetyl 1Phospho	(K)YVAEIEKEKEENEK(K)	228	241	2
			1033.52	-0.09	1033.52		(K)EKEENEKK(K)	235	242	2
			946.489	2.2	946.484	1Acetyl	(K)EENEKKK(Q)	237	243	2
	1046.5	3.22	1046.51	3.78	1046.5	1Acetyl 1Succinyl	(K)EENEKKK(Q)	237	243	2
	α5 (PSMA5)
	669.284	-0.02	669.284	-0.13	669.284		(R)SEYDR(G)	6	10	0
	1713.78	-0.06	1713.78	-0.01	1713.78		(R)SEYDRGVNTFSPEGR(L)	6	20	1
	1063.52	-0.04	1063.52	-0.02	1063.52		(R)GVNTFSPEGR(L)	11	20	0
	1423.78	-0.15	1423.78	0.1	1423.78		(R)LFQVEYAIEAIK(L)	21	32	0
	2132.13	-1.87			2132.13		(K)LGSTAIGIQTSEGVCLAVEKR(I)	33	53	1
	1587.84	0.12	1587.84	-0.43	1587.84		(K)RITSPLMEPSSIEK(I)	53	66	1
			1667.81	2.66	1667.81	1Phospho	(K)RITSPLMEPSSIEK(I)	53	66	1
	1431.74	-0.01	1431.74	0.02	1431.74		(R)ITSPLMEPSSIEK(I)	54	66	0
			2107	0.22	2107	1Phospho	(K)IVEIDAHIGCAMSGLIADAK(T)	67	86	0
	1961.95	0.02	1961.95	-0.01	1961.95		(R)AIGSASEGAQSSLQEVYHK(S)	169	187	0
	2077.03	-1.53	2077.03	-1.02	1408.78	1Acetyl 2Phospho 1Succinyl	(K)SMTLKEAIKSSLIILK(Q)	188	203	2
	2149.07	-0.93			2149.06	1GlyGly 2Phospho 1Succinyl	(K)SMTLKEAIKSSLIILK(Q)	188	203	2
			2163.08	-1.66	2163.09	2GlyGly 2Phospho	(K)SMTLKEAIKSSLIILK(Q)	188	203	2
	1408.78	-0.06	1408.78	-0.05	1408.78	1GlyGly 1Phospho	(K)EAIKSSLIILK(Q)	193	203	1
			2203.07	-0.32	2203.07	2Acetyl 2Phospho	(K)EAIKSSLIILKQVMEEK(L)	193	209	2
	2219.07	-1.25	2219.07	0.35	2219.07	2Phospho 1Succinyl	(K)EAIKSSLIILKQVMEEK(L)	193	209	2
	773.513	-0.27	773.513	0.01	773.513		(K)SSLIILK(Q)	197	203	0
					1517.86		(K)SSLIILKQVMEEK(L)	197	209	1
	1597.83	1.99	1597.83	2.21	1597.83	1Phospho	(K)SSLIILKQVMEEK(L)	197	209	1
	1673.91	-0.09	1673.91	-0.01	1673.91	1Acetyl 1GlyGly	(K)SSLIILKQVMEEK(L)	197	209	1
			1777.81	-0.25	1777.81	2Phospho 1Succinyl	(K)SSLIILKQVMEEK(L)	197	209	1
	1216.63	2.77			1216.63		(K)EELEEVIKDI(-)	232	241	1
			1258.65	0.001	1258.64	1Acetyl	(K)EELEEVIKDI(-)	232	241	1
	α6 (PSMA1)
	1778.81	-0.06	1778.81	-0.003	1778.81		(R)NQYDNDVTVWSPQGR(I)	4	18	0
	1431.73	-0.01	1431.73	-0.01	1431.73		(R)IHQIEYAMEAVK(Q)	19	30	0
	2273.2	0.07	2273.2	-0.53	2273.2		(R)IHQIEYAMEAVKQGSATVGLK(S)	19	39	1
	860.484	0.17			860.484		(K)QGSATVGLK(S)	31	39	0
			1117.62	-3.17	1117.62	1Acetyl	(K)QGSATVGLKSK(T)	31	41	1
	1166.72	-1.12	1166.73	0.12	1166.73		(K)SKTHAVLVALK(R)	40	50	1
	1322.83	0.07	1322.82	0.13	1322.83		(K)SKTHAVLVALKR(A)	40	51	1
			1444.8	-2.04	1444.8	1Acetyl 1Phospho	(K)SKTHAVLVALKR(A)	40	51	2
			1486.82	-0.18	1486.81	2Acetyl 1Phospho	(K)SKTHAVLVALKR(A)	40	51	2
	1616.85	2.32	1616.85	-0.28	1616.85	1GlyGly 1Phospho 1Succinyl	(K)SKTHAVLVALKR(A)	40	51	2
			1682.79	-2.03	1682.79	2Phospho 2Succinyl	(K)SKTHAVLVALKR(A)	40	51	2
			951.598	0.22	951.599		(K)THAVLVALK(R)	42	50	0
	1107.7	-0.0009	1107.7	-0.05	1107.7		(K)THAVLVALKR(A)	42	51	1
	1238.66	0.03	1238.66	-0.57	1238.66		(K)RAQSELAAHQK(K)	51	61	1
	1366.76	-0.08			1366.76		(K)RAQSELAAHQKK(I)	51	62	2
	1546.74	0.81			1546.74	1Phospho 1Succinyl	(K)RAQSELAAHQKK(I)	51	62	2
	1082.56	-0.05	1082.56	0.19	1082.56		(R)AQSELAAHQK(K)	52	61	0
	1210.65	0.1	1210.65	0.44	1210.65		(R)AQSELAAHQKK(I)	52	62	1
	2214.23	-0.01	2214.23	-0.2	2214.24		(K)KILHVDNHIGISIAGLTADAR(L)	62	82	1
			2314.24	-0.19	2314.25	1Succinyl	(K)KILHVDNHIGISIAGLTADAR(L)	62	82	1
	2086.14	0.24	2086.14	0.01	2086.14		(K)ILHVDNHIGISIAGLTADAR(L)	63	82	0
	896.447	0.08	896.448	-0.01	896.448		(R)LLCNFMR(Q)	83	89	0
					850.372		(R)QECLDSR(F)	90	96	0
	1332.74	-0.02	1332.74	-0.13	1332.74		(R)FVFDRPLPVSR(L)	97	107	0
	816.519	-0.17	816.519	0.02	816.519		(R)LVSLIGSK(T)	108	115	0
					1640.97		(R)LVSLIGSKTQIPTQR(Y)	108	122	1
	843.467	0	843.468	-0.02	843.468		(K)TQIPTQR(Y)	116	122	0
	705.371	0.01			705.371		(R)AMSIGAR(S)	158	164	0
	681.356	0.02	681.356	0.02	681.357		(R)TYLER(H)	170	174	0
	1823.81	-0.79			1823.81		(R)HMSEFMECNLNELVK(H)	175	189	0
	1685.91	0.01	1685.91	-0.08	1685.91		(R)ALRETLPAEQDLTTK(N)	194	208	1
	1345.68	-0.08	1345.68	-0.18	1345.68		(R)ETLPAEQDLTTK(N)	197	208	0
	886.535	-0.41	886.535	0.63	886.536		(K)NVSIGIVGK(D)	209	217	0
	2998.39	-0.17			2998.4		(K)DLEFTIYDDDDVSPFLEGLEERPQR(K)	218	242	0
	1479.75	0.48	1479.74	0.2	1479.74		(R)KAQPAQPADEPAEK(A)	243	256	1
	1521.76	0.61			1521.75	1Acetyl	(R)KAQPAQPADEPAEK(A)	243	256	1
	2289.05	-0.02	2289.05	-0.2	2289.05		(R)KAQPAQPADEPAEKADEPMEH(-)	243	263	2
	1351.65	1.04	1351.65	0.16	1351.65		(K)AQPAQPADEPAEK(A)	244	256	0
	2160.95	0.02			2160.95		(K)AQPAQPADEPAEKADEPMEH(-)	244	263	1
	α7 (PSMA3)
	1917.88	0.79			1917.88	1Met-loss	(-)MSSIGTGYDLSASTFSPDGR(V)	1	20	0
	1959.89	0.01	1959.89	0.04	1959.89	1Met-loss+Acetyl	(-)MSSIGTGYDLSASTFSPDGR(V)	1	20	0
	1114.56	0.2	1114.56	-0.03	1114.56		(R)VFQVEYAMK(A)	21	29	0
	1156.57	-0.65			1156.57	1Acetyl	(R)VFQVEYAMK(A)	21	29	0
	1217.65	-0.34	1217.65	0.49	1217.65		(K)AVENSSTAIGIR(C)	30	41	0
	1490.76	0.1	1490.76	0.02	1490.76	1Acetyl	(K)AVENSSTAIGIRCK(D)	30	43	1
	1180.6	-0.38	1180.6	0.23	1180.6		(R)CKDGVVFGVEK(L)	42	52	1
	2029.01	-0.28	2029.02	1.04	2029.02	2GlyGly 1Phospho	(R)CKDGVVFGVEKLVLSK(L)	42	57	2
			949.5	0.14	949.499		(K)DGVVFGVEK(L)	44	52	0
	681.356	-2.1	681.357	-2.51	681.358	1Acetyl 1Phospho	(K)LVLSK(L)	53	57	0
			1673.81	-0.72	1673.81	1GlyGly 1Phospho	(K)LVLSKLYEEGSNK(R)	53	65	2
			1681.75	0.57	1681.75	1Acetyl 2Phospho	(K)LVLSKLYEEGSNK(R)	53	65	1
			1095.54	0.04	1095.54		(K)LYEEGSNKR(L)	58	66	1
	1137.55	0.12	1137.55	-0.02	1137.55	1Acetyl	(K)LYEEGSNKR(L)	58	66	1
			1961.91	0.52	1961.84	1Acetyl 1Phospho	(K)LYEEGSNKRLFNVDR(H)	58	72	2
	919.51	-0.68			919.511		(K)RLFNVDR(H)	66	72	1
	763.409	0.06	763.409	0.01	763.41		(R)LFNVDR(H)	67	72	0
	2125.13	0.06	2125.13	0.01	2125.13		(R)LFNVDRHVGMAVAGLLADAR(S)	67	86	1
	1380.74	-0.03	1380.74	0.07	1380.74		(R)HVGMAVAGLLADAR(S)	73	86	0
	825.384	-1.33	825.385	-1.33	825.387	1Phospho	(R)SLADIAR(E)	87	93	0
	1578.79	-0.01	1578.79	-0.04	1578.79		(R)SLADIAREEASNFR(S)	87	100	1
	852.385	0.01	852.385	0.002	852.385		(R)EEASNFR(S)	94	100	0
	1152.6	0	1152.61	0.02	1152.6		(R)SNFGYNIPLK(H)	101	110	0
	1744.91	-0.03			1744.91		(R)SNFGYNIPLKHLADR(V)	101	115	1
			1344.72	1.6	1344.71	1Succinyl	(K)ARQAAKTEIEK(L)	169	179	2
			1617.85	-2.5	1617.85	1Succinyl	(R)QAAKTEIEKLQMK(E)	171	183	2
	1739.83	-0.42			1739.83	1Acetyl 1Phospho 1Succinyl	(R)QAAKTEIEKLQMK(E)	171	183	2
	1136.54	-1.22			1136.54	1Acetyl	(K)EMTCRDIVK(E)	184	192	1
			1743.77	0.97	1743.77	1Acetyl 1Phospho 1Succinyl	(K)EMTCRDIVKEVAK(I)	184	196	2
			1228.7	0.3	1228.69		(K)IIYIVHDEVK(D)	197	206	0
	1471.82	0.02	1471.82	0.07	1471.82		(K)IIYIVHDEVKDK(A)	197	208	1
			2164.06	0.09	2164.06	1Succinyl	(K)DKAFELELSWVGELTNGR(H)	207	224	1
			1820.91	0.15	1820.92		(K)AFELELSWVGELTNGR(H)	209	224	0
	764.43	-0.01	764.43	0.01	764.43	1Acetyl	(R)HEIVPK(D)	225	230	0
	989.49	0.01	989.49	0.1	989.49		(K)DIREEAEK(Y)	231	238	1
	1351.69	0.15	1351.69	-0.06	1351.69		(K)DIREEAEKYAK(E)	231	241	2
	β1 (PSMB6)
	1083.54	-0.01	1083.54	0.04	1083.54		(R)TTTGSYIANR(V)	54	63	0
	1294.71	0.06	1294.71	0.04	1294.71		(R)VTDKLTPIHDR(I)	64	74	1
			2362.1	0.47	2362.1		(R)QSFAIGGSGSSYIYGYVDATYR(E)	157	178	0
	847.427	0.03	847.427	0.25	847.427		(R)DGSSGGVIR(L)	201	209	0
	1115.61	-0.04	1115.61	-0.13	1115.61		(R)LAAIAESGVER(Q)	210	220	0
	2207.24	-0.02			2207.24		(R)LAAIAESGVERQVLLGDQIPK(F)	210	230	1
	2362.1	-0.99			2362.1		(R)QSFAIGGSGSSYIYGYVDATYR(E)	210	230	1
	1110.65	0.01	1110.65	0.01	1110.65		(R)QVLLGDQIPK(F)	221	230	0
			886.504	0.22	886.503		(K)FAVATLPPA(-)	231	239	0
	β2 (PSMB7)
			1956.93	2.07	1956.93	1Met-loss	(-)MAAVSVYAPPVGGFSFDNCR(R)	1	20	0
	1347.7	-1.31			1347.7	1GlyGly	(R)NAVLEADFAKR(G)	22	32	1
			1695.88	-1.36	1695.88	1GlyGly	(R)NAVLEADFAKRGYK(L)	22	35	2
	983.508	0.21			983.507	1Acetyl 1Phospho	(K)RGYKLPK(V)	32	38	2
	819.472	0.05			819.472	1GlyGly	(R)GYKLPK(V)	33	38	1
			919.509	-0.21	919.51		(K)GTTAVLTEK(I)	33	38	1
	1124.59	0.67	1124.59	-1.44	1124.59	2Acetyl 1Phospho	(R)GYKLPKVR(K)	33	40	2
	1431.73	0.9	1431.73	-0.05	1431.72	1GlyGly 1Phospho	(R)KTGTTIAGVVYK(D)	41	52	1
	1016.54	-0.17	1016.54	0.76	1016.54		(K)DGIVLGADTR(A)	53	62	0
			2060.03	-0.21	2060.03	1Acetyl	(K)DGIVLGADTRATEGMVVADK(N)	53	72	1
	2140	0.02	2140	-1.44	2140	1Acetyl 1Phospho	(K)DGIVLGADTRATEGMVVADK(N)	53	72	1
			2177.95	-0.05	2177.95	2Phospho	(K)DGIVLGADTRATEGMVVADK(N)	53	72	1
	1566.73	3.07			1566.73	1GlyGly	(R)ATEGMVVADKNCSK(I)	63	76	1
	1111.57	1.24	1111.57	1.54	1111.57	1Phospho	(R)VVTANRMLK(Q)	119	127	1
	694.37	0.02	694.37	-0.04	694.37		(K)QMLFR(Y)	128	132	0
	1380.61	0.04	1380.61	-0.1	1380.61		(K)FRPDMEEEEAK(N)	185	195	0
	1704.94	0.0006	1704.94	0	1704.94		(K)NKLDFLRPYTVPNK(K)	224	237	1
	1833.03	-0.04	1833.03	0.03	1833.04		(K)NKLDFLRPYTVPNKK(G)	224	238	2
			2055.03	0.07	2055.03	1Acetyl 1Phospho 1Succinyl	(K)NKLDFLRPYTVPNKK(G)	224	238	2
			2119.01	1	2119	3Acetyl 2Phospho	(K)NKLDFLRPYTVPNKK(G)	224	238	2
			2149.03	0.86	2149.02	1Acetyl 1GlyGly 2Phospho	(K)NKLDFLRPYTVPNKK(G)	224	238	2
			2235.01	0.08	2235.01	1Acetyl 2Phospho 2Succinyl	(K)NKLDFLRPYTVPNKK(G)	224	238	2
	1462.8	0.0007	1462.8	-0.02	1462.81		(K)LDFLRPYTVPNK(K)	226	237	0
			1504.82	3.28	1504.82	1Acetyl	(K)LDFLRPYTVPNK(K)	226	237	0
	1590.9	0.08	1590.9	-0.07	1590.9		(K)LDFLRPYTVPNKK(G)	226	238	1
	1704.94	0.0005	1704.94	0.002	1704.94	1GlyGly	(K)LDFLRPYTVPNKK(G)	226	238	1
			2149.03	0.86	2149.02	2Acetyl 2Phospho	(K)LDFLRPYTVPNKKGTR(L)	226	241	2
	739.364	0.78	739.363	0.62	739.361	1Phospho	(K)GTRLGR(Y)	239	244	1
	1024.53	-3.06	1024.53	-3.21	1024.54		(R)LGRYRCEK(G)	242	249	2
			1598.82	1.67	1598.82		(R)YRCEKGTTAVLTEK(I)	245	258	2
	1778.8	-0.19	1778.8	-0.06	1778.8	1Phospho 1Succinyl	(R)YRCEKGTTAVLTEK(I)	245	258	2
			2148.06	0.44	2148.06		(K)ITPLEIEVLEETVQTMDTS(-)	259	277	0
	β3 (PSMB3)
	1459.69	-3.63			1459.67	1Met-loss	(-)MSIMSYNGGAVMAMK(G)	1	15	0
	1501.68	-0.05	1501.69	0.2	1501.68	1Met-loss+Acetyl	(-)MSIMSYNGGAVMAMK(G)	1	15	0
			1088.57	4.8	1088.56		(K)NCVAIAADRR(F)	18	27	1
	1891.88	0.28	1891.88	-0.01	1891.88	1Acetyl 1Phospho	(R)RFGIQAQMVTTDFQK(I)	27	41	1
	1613.8	0.32	1613.8	-1.1	1613.8		(R)FGIQAQMVTTDFQK(I)	28	41	0
	835.413	0.15	835.412	-1.4	835.413		(K)IFPMGDR(L)	42	48	0
	1889.05	0.003	1889.05	-0.2	1889.05		(R)LYIGLAGLATDVQTVAQR(L)	49	66	0
	1195.68	-0.12	1195.68	0.5	1195.68		(K)FRLNLYELK(E)	69	77	1
	1537.85	-0.01	1537.85	0.6	1537.85		(K)FRLNLYELKEGR(Q)	69	80	2
	892.513	-0.1	892.514	0.6	892.514		(R)LNLYELK(E)	71	77	0
			1234.68	-0.03	1234.68		(R)LNLYELKEGR(Q)	71	80	1
			2142.13	-1.5	2142.13		(R)QIKPYTLMSMVANLLYEK(R)	81	98	0
	2298.24	0.66	2298.23	-2.2	2298.23		(R)QIKPYTLMSMVANLLYEKR(F)	81	99	1
	1923	-0.28	1923	0.5	1923		(K)RFGPYYTEPVIAGLDPK(T)	99	115	1
	1965.01	-0.2	1965	-3.5	1965.01	1Acetyl	(K)RFGPYYTEPVIAGLDPK(T)	99	115	1
	1766.9	-0.03	1766.9	-1.2	1766.9		(R)FGPYYTEPVIAGLDPK(T)	100	115	0
	1567.85	0.04	1567.85	1.5	1567.85		(R)DAVSGMGVIVHIIEK(D)	178	192	0
			1609.87	3.4	1609.86	1Acetyl	(R)DAVSGMGVIVHIIEK(D)	178	192	0
	1810.97	-0.26	1810.98	2.3	1810.97		(R)DAVSGMGVIVHIIEKDK(I)	178	194	1
			2032.96	-1.6	2032.97	1Acetyl 1Phospho 1Succinyl	(R)DAVSGMGVIVHIIEKDK(I)	178	194	1
	1277.59	-0.88			1277.59	1Acetyl 2Phospho	(K)DKITTRTLK(A)	193	201	2
	948.489	-3.11			948.493	1GlyGly	(R)TLKARMD(-)	199	205	2
	β4 (PSMB2)
	1060.58	0.09			1060.58		(R)VAASNIVQMK(D)	20	29	0
	1670.82	0.27	1670.82	0.06	1670.82		(R)VAASNIVQMKDDHDK(M)	20	34	1
	2077.02	-0.12	2077.02	-0.14	2077.02		(R)VAASNIVQMKDDHDKMFK(M)	20	37	2
			2203.06	-1.04	2203.05	3Acetyl	(R)VAASNIVQMKDDHDKMFK(M)	20	37	2
			2399.02	-0.28	2399.03	1Acetyl 1Phospho 2Succinyl	(R)VAASNIVQMKDDHDKMFK(M)	20	37	2
	1119.48	3.69			1119.48	2Acetyl	(K)DDHDKMFK(M)	30	37	1
	764.43	-0.01	764.43	0.01	764.43		(K)NVQLYK(M)	63	68	0
	1898.92	-0.26	1898.92	-0.09	1898.92		(K)MRNGYELSPTAAANFTR(R)	69	85	1
	1611.77	-0.03	1611.77	-0.01	1611.78		(R)NGYELSPTAAANFTR(R)	71	85	0
	1767.87	-2.5			1767.88		(R)NGYELSPTAAANFTRR(N)	71	86	1
			1047.53	-0.3	1047.54		(R)NLADCLRSR(T)	87	95	1
			1060.58	-0.31	1060.58		(R)VAASNIVQMK(D)	87	95	1
	3511.73	-1.13	3511.73	-0.01	3511.72		(R)TPYHVNLLLAGYDEHEGPALYYMDYLAALAK(A)	96	126	0
	2020.06	0.04	2020.06	-0.18	2020.07		(K)APFAAHGYGAFLTLSILDR(Y)	127	145	0
			3001.56	0.17	3001.56		(K)APFAAHGYGAFLTLSILDRYYTPTISR(E)	127	153	1
	1000.51	-0.01	1000.51	-0.12	1000.51		(R)YYTPTISR(E)	146	153	0
	700.435	-0.15			700.435		(R)AVELLR(K)	156	161	0
	1146.63	3.93	1146.59	3.51	1146.63	1Acetyl 1GlyGly	(R)KCLEELQK(R)	162	169	1
			1288.69	-0.01	1288.66	1Acetyl 1Succinyl	(R)KCLEELQKR(F)	162	170	2
	1462.86	-0.02	1462.85	0.25	1462.85		(K)RFILNLPTFSVR(I)	170	181	1
	1306.75	-0.01	1306.75	-0.12	1306.75		(R)FILNLPTFSVR(I)	171	181	0
	1939.03	-0.23	1939.03	-0.11	1939.03		(R)IIDKNGIHDLDNISFPK(Q)	182	198	1
	1469.74	0.1	1469.74	0.08	1469.74		(K)NGIHDLDNISFPK(Q)	186	198	0
			1855.9	3.27	1855.89	1GlyGly	(K)NGIHDLDNISFPKQGS(-)	186	201	1
	β5 (PSMB5)
	1327.72	0.11	1327.73	0.81	1327.72		(K)FRHGVIVAADSR(A)	67	78	1
	1024.55	0.09	1024.55	0.02	1024.55		(R)HGVIVAADSR(A)	69	78	0
	1280.68	0.2	1280.68	0.02	1280.68		(R)ATAGAYIASQTVK(K)	79	91	0
	1408.78	0.08	1408.78	0.02	1408.78		(R)ATAGAYIASQTVKK(V)	79	92	1
	693.392	-0.07	693.394	0.05	693.393		(R)IYELR(N)	124	128	0
			1334.71	-1.67	1334.72	1GlyGly	(R)IYELRNKER(I)	124	132	2
			1475.67	1.56	1475.67	1Acetyl 2Phospho	(R)NKERISVAAASK(L)	129	140	2
	1517.68	0.42	1517.68	1	1517.68	2Acetyl 2Phospho	(R)NKERISVAAASK(L)	129	140	2
	1533.68	1.66	1533.68	2.78	1533.67	2Phospho 1Succinyl	(R)NKERISVAAASK(L)	129	140	2
			2449.23	-0.2	2449.23	1GlyGly 1Phospho	(K)ERISVAAASKLLANMVYQYK(G)	131	150	2
			2150.06	1.66	2150,0600	1Phospho 1Succinyl	(R)ISVAAASKLLANMVYQYK(G)	133	150	1
	1242.65	0.002	1242.65	0.09	1242.65		(K)LLANMVYQYK(G)	141	150	0
	1582.76	0.04	1582.76	-0.15	1582.76		(K)RGPGLYYVDSEGNR(I)	166	179	1
	1426.66	0.001	1426.66	0.002	1426.66		(R)GPGLYYVDSEGNR(I)	167	179	0
	2124.01	0.09	2124.01	0.06	2124.01		(R)ISGATFSVGSGSVYAYGVMDR(G)	180	200	0
	1891.87	0.03	1891.87	0.02	1891.87		(R)GYSYDLEVEQAYDLAR(R)	201	216	0
	2047.97	0.2			2047.97		(R)GYSYDLEVEQAYDLARR(A)	201	217	1
	1141.61	0.1	1141.61	0.01	1141.61		(R)RAIYQATYR(D)	217	225	1
	985.51	-0.1	985.511	0.08	985.51		(R)AIYQATYR(D)	218	225	0
	1521.74	0.07	1521.74	0.002	1521.74		(R)DAYSGGAVNLYHVR(E)	226	239	0
	2278.1	0.22	2278.1	0.07	2278,1000		(R)DAYSGGAVNLYHVREDGWIR(V)	226	245	1
	775.372	0.11	775.374	-0.04	775.373		(R)EDGWIR(V)	240	245	0
	1313.63	0.04	1313.63	-0.02	1313.63		(R)VSSDNVADLHEK(Y)	246	257	0
	1905.88	0.001	1905.88	0.08	1905.88		(R)VSSDNVADLHEKYSGSTP(-)	246	263	1
	β6 (PSMB1)
	2831.43	2			2831.43		(R)FSPYVFNGGTILAIAGEDFAIVASDTR(L)	30	56	0
	1146.59	0.01	1146.59	-0.03	1146.59		(R)LSEGFSIHTR(D)	57	66	0
	1306.76	0.77			1306.76	1Acetyl	(K)IIEARLKMYK(H)	57	66	0
			1615.81	0.05	1615.81	1Acetyl	(R)LSEGFSIHTRDSPK(C)	57	70	1
	1695.78	0.15	1695.77	-0.22	1695.77	1Acetyl 1Phospho	(R)LSEGFSIHTRDSPK(C)	57	70	1
	2203.98	0.32	2203.98	0.1	2203.98	1Acetyl 1GlyGly 1Phospho	(R)LSEGFSIHTRDSPKCYK(L)	57	73	2
	1831.81	-1.11			1831.81	1Phospho	(K)TVIGCSGFHGDCLTLTK(I)	78	94	0
			601.366	-0.81	601.367		(K)IIEAR(L)	95	99	0
			1306.75	-0.13	1306.76	1Acetyl	(K)IIEARLKMYK(H)	95	104	2
			1344.71	2.26888	1344.71	1Phospho	(K)IIEARLKMYK(H)	95	104	2
	1426.66	2.29	1426.66	0.83	1426.65	2Acetyl 1Phospho	(R)LKMYKHSNNK(A)	100	109	2
			1442.65	-1.37	1442.65	1Phospho 1Succinyl	(R)LKMYKHSNNK(A)	100	109	2
	1870.97	-0.07	1870.98	0.06	1870.98		(K)AMTTGAIAAMLSTILYSR(R)	110	127	0
	2280.13	0.07	2280.14	0.23	2280.13		(R)RFFPYYVYNIIGGLDEEGK(G)	128	146	1
	2124.03	0.27	2124.04	-0.12	2124.03		(R)FFPYYVYNIIGGLDEEGK(G)	129	146	0
	1545.73	0.05	1545.73	-0.05	1545.73		(K)GAVYSFDPVGSYQR(D)	147	160	0
	2004.02	0.01	2004.02	0.06	2004.02		(K)AGGSASAMLQPLLDNQVGFK(N)	165	184	0
	1651.82	0.005	1651.82	0.01	1651.82		(K)NMQNVEHVPLSLDR(A)	185	198	0
			1785.9	-0.7	1785.91	1Phospho	(R)AMRLVKDVFISAAER(D)	199	213	2
	1347.76	0.05	1347.76	-0.03	1347.76		(R)LVKDVFISAAER(D)	202	213	1
	1469.74	0.05	1469.74	0.07	2449.23	1Acetyl 1Phospho	(R)LVKDVFISAAER(D)	202	213	1
	2338.24	-0.81	2338.24	0.31	2338.24		(R)LVKDVFISAAERDVYTGDALR(I)	202	222	2
	1007.51	-0.1	1007.52	0.12	1007.52		(K)DVFISAAER(D)	205	213	0
	1997.99	0.05	1997.99	0.19	1997.99		(K)DVFISAAERDVYTGDALR(I)	205	222	1
	1009.5	0.05	1009.49	0.1	1009.49		(R)DVYTGDALR(I)	214	222	0
	2302.11	1.19			2302.11	1Phospho 1Succinyl	(R)DVYTGDALRICIVTKEGIR(E)	214	232	2
	2106	0.02	2106	0.03	2106.01	2Phospho	(R)ICIVTKEGIREETVSLR(K)	223	239	2
	2148.02	0.29	2148.02	0.04	2148.02	1Acetyl 2Phospho	(R)ICIVTKEGIREETVSLR(K)	223	239	2
	1288.69	0.38	1288.69	-0.15	1288.69		(K)EGIREETVSLR(K)	229	239	1
	1416.78	-0.03	1416.78	0.41	1416.78		(K)EGIREETVSLRK(D)	229	240	2
	β7 (PSMB4)
	1531.82	0	1531.81	-0.06	1531.8149		(R)TQNPMVTGTSVLGVK(F)	46	60	0
	1611.78	-0.23	1611.78	0.67	1611.78	1Phospho	(R)TQNPMVTGTSVLGVK(F)	46	60	0
	2013.01	-0.01	2013.01	0.09	2013.0110		(K)FEGGVVIAADMLGSYGSLAR(F)	61	80	0
	2194.01	0.01	2194.01	-0.03	2194.0121		(R)VNNSTMLGASGDYADFQYLK(Q)	90	109	0
	2443.19	-0.09	2443.19	0.07	2443.1922		(K)QVLGQMVIDEELLGDGHSYSPR(A)	110	131	0
	983.542	-0.01	983.544	0.02	983.5421		(R)AIHSWLTR(A)	132	139	0
	627.291	-0.31			627.2919		(R)AMYSR(R)	140	144	0
	1726.93	-0.03	1726.93	-0.001	1726.9334		(R)EVLEKQPVLSQTEAR(D)	197	211	1
	1128.6	0.01	1128.6	-0.01	1128.6008		(K)QPVLSQTEAR(D)	202	211	0
	631.34	0.06			631.3410		(R)DLVER(C)	212	216	0
	713.398	-0.05	713.398	-0.09	713.3981		(R)VLYYR(D)	220	224	0
	1556.81	0.002			1556.8067		(R)SYNRFQIATVTEK(G)	228	240	1
	1036.57	0.004			1036.5673		(R)FQIATVTEK(G)	232	240	0
	2632.23	0.59	2632.23	0.67	2632.2236		(K)GVEIEGPLSTETNWDIAHMISGFE(-)	241	264	0

## Sheet: Suppl. Table 3
	Suppl. Table 3. Potential modifications of cellular and extracellular proteasomes identified by MALDI FT-ICR MS.
	The sites of PTM identified for the first time are underlined. The PTM sites highlighted in italics indicate that other crosstalked PTMs were previously found in these amino acid residues. p – phosphorylation; ac –acetylation; ub – ubiquitination; sc – succinylation.
	Cellular proteasome		Extracellular proteasome		Peptide	Start	End					Cellular proteasome		Extracellular proteasome		Peptide	Start	End					Cellular proteasome		Extracellular proteasome		Peptide	Start	End
	α1 (PSMA6)											α1 (PSMA6)											α1 (PSMA6)
	K45-ac				(R)GKDCAVIVTQK(K)	44	54					K45-ac				(R)GKDCAVIVTQK(K)	44	54					K45-ac				(R)GKDCAVIVTQK(K)	44	54
	T52-p				(R)GKDCAVIVTQK(K)	44	54					T52-p				(R)GKDCAVIVTQK(K)	44	54					T52-p				(R)GKDCAVIVTQK(K)	44	54
					(R)GKDCAVIVTQKK(V)	44	55									(R)GKDCAVIVTQKK(V)	44	55									(R)GKDCAVIVTQKK(V)	44	55
	K54-ac				(R)GKDCAVIVTQK(K)	44	54					K54-ac				(R)GKDCAVIVTQK(K)	44	54					K54-ac				(R)GKDCAVIVTQK(K)	44	54
	T231-p				(R)ILTEAEIDAHLVALAERD(-)	229	246					T231-p				(R)ILTEAEIDAHLVALAERD(-)	229	246					T231-p				(R)ILTEAEIDAHLVALAERD(-)	229	246
	α2 (PSMA2)											α2 (PSMA2)											α2 (PSMA2)
	T48-p				(K)AANGVVLATEKK(Q)	40	51		First step - comparison with previously identified PTMs (www.phosphosite.org)			T48-p				(K)AANGVVLATEKK(Q)	40	51		Second step - comparison with our data (Suppl Table 1).			T48-p				(K)AANGVVLATEKK(Q)	40	51
	K53-ac				(K)QKSILYDER(S)	52	60					K53-ac				(K)QKSILYDER(S)	52	60					K53-ac				(K)QKSILYDER(S)	52	60
	K70-ub				(K)VEPITKHIGLVYSGMGPDYR(V)	65	84					K70-ub				(K)VEPITKHIGLVYSGMGPDYR(V)	65	84					K70-ub				(K)VEPITKHIGLVYSGMGPDYR(V)	65	84
	K227-ub				(R)RLTPTEVKDYLAAIA(-)	220	234					K227-ub				(R)RLTPTEVKDYLAAIA(-)	220	234					K227-ub				(R)RLTPTEVKDYLAAIA(-)	220	234
	K227-ac				(R)LTPTEVKDYLAAIA(-)	221	234					K227-ac				(R)LTPTEVKDYLAAIA(-)	221	234					K227-ac				(R)LTPTEVKDYLAAIA(-)	221	234
	α3 (PSMA4)											α3 (PSMA4)											α3 (PSMA4)
	S188-p				(K)SALALAIK(V)	188	195					S188-p				(K)SALALAIK(V)	188	195					S188-p				(K)SALALAIK(V)	188	195
	K195-ac				(K)SALALAIK(V)	188	195					K195-ac				(K)SALALAIK(V)	188	195					K195-ac				(K)SALALAIK(V)	188	195
	K205-ac				(K)TMDVSKLSAEK(V)	200	210					K205-ac (rat)				(K)TMDVSKLSAEK(V)	200	210					K205-ac (rat)				(K)TMDVSKLSAEK(V)	200	210
	K210-ac				(K)TMDVSKLSAEK(V)	200	210		The sites of PTM identified for the first time are underlined.			K210-ac				(K)TMDVSKLSAEK(V)	200	210		Specific PTMs for cellular and extracellular proteasomes are highlighted in bold			K210-ac				(K)TMDVSKLSAEK(V)	200	210
					(K)LSAEK(V)	206	210									(K)LSAEK(V)	206	210									(K)LSAEK(V)	206	210
	S207-p				(K)LSAEK(V)	206	210					S207-p				(K)LSAEK(V)	206	210					S207-p				(K)LSAEK(V)	206	210
	K222-ac				(K)VEIATLTRENGK(T)	211	222					K222-ac				(K)VEIATLTRENGK(T)	211	222					K222-ac				(K)VEIATLTRENGK(T)	211	222
					(K)VEIATLTRENGKTVIR(V)	211	226									(K)VEIATLTRENGKTVIR(V)	211	226									(K)VEIATLTRENGKTVIR(V)	211	226
	K222-ub				(K)VEIATLTRENGKTVIR(V)	211	226					K222-ub				(K)VEIATLTRENGKTVIR(V)	211	226					K222-ub				(K)VEIATLTRENGKTVIR(V)	211	226
	K222-sc				(R)ENGKTVIR(V)	219	226		The PTM sites highlighted in italics indicate that other crosstalked PTMs were previously found in these amino acid residues.			K222-sc				(R)ENGKTVIR(V)	219	226					K222-sc				(R)ENGKTVIR(V)	219	226
	α4 (PSMA7)											α4 (PSMA7)											α4 (PSMA7)
	S49-p				(K)KSVAKLQDER(T)	48	57					S49-p				(K)KSVAKLQDER(T)	48	57					S49-p				(K)KSVAKLQDER(T)	48	57
	K52-ub				(K)SVAKLQDER(T)	49	57					K52-ub				(K)SVAKLQDER(T)	49	57					K52-ub				(K)SVAKLQDER(T)	49	57
	K52-sc				(K)SVAKLQDERTVR(K)	49	60					K52-sc				(K)SVAKLQDERTVR(K)	49	60					K52-sc				(K)SVAKLQDERTVR(K)	49	60
	S167-p				(K)ANAIGRGAKSVREFLEK(N)	158	174					S167-p				(K)ANAIGRGAKSVREFLEK(N)	158	174					S167-p				(K)ANAIGRGAKSVREFLEK(N)	158	174
			S201-p		(K)ALLEVVQSGGK(N)	194	204							S201-p		(K)ALLEVVQSGGK(N)	194	204							S201-p		(K)ALLEVVQSGGK(N)	194	204
			Y228-p		(K)YVAEIEKEKEENEK(K)	228	241		If PTM was not identified in human, but was detected in mouse or rat, then the species is indicated in parentheses for such PTM.					Y228-p		(K)YVAEIEKEKEENEK(K)	228	241							Y228-p		(K)YVAEIEKEKEENEK(K)	228	241
	α5 (PSMA5)											α5 (PSMA5)											α5 (PSMA5)
			S79-p		(K)IVEIDAHIGCAMSGLIADAK(T)	67	86							S79-p		(K)IVEIDAHIGCAMSGLIADAK(T)	67	86							S79-p		(K)IVEIDAHIGCAMSGLIADAK(T)	67	86
	S197-p				(K)EAIKSSLIILKQVMEEK(L)	193	209					S197-p				(K)EAIKSSLIILKQVMEEK(L)	193	209					S197-p				(K)EAIKSSLIILKQVMEEK(L)	193	209
					(K)SSLIILKQVMEEK(L)	197	209									(K)SSLIILKQVMEEK(L)	197	209									(K)SSLIILKQVMEEK(L)	197	209
	S198-p				(K)EAIKSSLIILKQVMEEK(L)	193	209					S198-p				(K)EAIKSSLIILKQVMEEK(L)	193	209					S198-p (rat)				(K)EAIKSSLIILKQVMEEK(L)	193	209
					(K)SSLIILKQVMEEK(L)	197	209									(K)SSLIILKQVMEEK(L)	197	209									(K)SSLIILKQVMEEK(L)	197	209
			K239-ac		(K)EELEEVIKDI(-)	232	241							K239-ac (mouse)		(K)EELEEVIKDI(-)	232	241							K239-ac (mouse)		(K)EELEEVIKDI(-)	232	241
	α6 (PSMA1)											α6 (PSMA1)											α6 (PSMA1)
			S40-p		(K)SKTHAVLVALKR(A)	40	51							S40-p		(K)SKTHAVLVALKR(A)	40	51								S40-p	(K)SKTHAVLVALKR(A)	40	51
			K41-ac		(K)SKTHAVLVALKR(A)	40	51							K41-ac		(K)SKTHAVLVALKR(A)	40	51							K41-ac		(K)SKTHAVLVALKR(A)	40	51
			K41-sc		(K)SKTHAVLVALKR(A)	40	51							K41-sc		(K)SKTHAVLVALKR(A)	40	51							K41-sc		(K)SKTHAVLVALKR(A)	40	51
			T42-p		(K)SKTHAVLVALKR(A)	40	51							T42-p		(K)SKTHAVLVALKR(A)	40	51							T42-p		(K)SKTHAVLVALKR(A)	40	51
			K50-ac		(K)SKTHAVLVALKR(A)	40	51							K50-ac		(K)SKTHAVLVALKR(A)	40	51							K50-ac		(K)SKTHAVLVALKR(A)	40	51
			K50-sc		(K)SKTHAVLVALKR(A)	40	51							K50-sc		(K)SKTHAVLVALKR(A)	40	51							K50-sc		(K)SKTHAVLVALKR(A)	40	51
	S54-p				(K)RAQSELAAHQKK(I)	51	62					S54-p				(K)RAQSELAAHQKK(I)	51	62					S54-p				(K)RAQSELAAHQKK(I)	51	62
			K62-sc		(K)KILHVDNHIGISIAGLTADAR(L)	62	82							K62-sc		(K)KILHVDNHIGISIAGLTADAR(L)	62	82							K62-sc		(K)KILHVDNHIGISIAGLTADAR(L)	62	82
	α7 (PSMA3)											α7 (PSMA3)											α7 (PSMA3)
	K29-ac				(R)VFQVEYAMK(A)	21	29					K29-ac				(R)VFQVEYAMK(A)	21	29					K29-ac				(R)VFQVEYAMK(A)	21	29
	K43-ac				(K)AVENSSTAIGIRCK(D)	30	43					K43-ac				(K)AVENSSTAIGIRCK(D)	30	43					K43-ac				(K)AVENSSTAIGIRCK(D)	30	43
	S56-p				(R)CKDGVVFGVEKLVLSK(L)	42	57					S56-p				(R)CKDGVVFGVEKLVLSK(L)	42	57					S56-p				(R)CKDGVVFGVEKLVLSK(L)	42	57
					(K)LVLSK(L)	53	57									(K)LVLSK(L)	53	57									(K)LVLSK(L)	53	57
	K57-ac				(K)LVLSK(L)	53	57					K57-ac				(K)LVLSK(L)	53	57					K57-ac				(K)LVLSK(L)	53	57
	K65-ac				(K)LYEEGSNKR(L)	58	66					K65-ac				(K)LYEEGSNKR(L)	58	66					K65-ac				(K)LYEEGSNKR(L)	58	66
	S87-p				(R)SLADIAR(E)	87	93					S87-p				(R)SLADIAR(E)	87	93					S87-p				(R)SLADIAR(E)	87	93
	T175-p				(R)QAAKTEIEKLQMK(E)	171	183					T175-p				(R)QAAKTEIEKLQMK(E)	171	183					T175-p				(R)QAAKTEIEKLQMK(E)	171	183
	T186-p				(R)QAAKTEIEKLQMK(E)	171	183					T186-p				(R)QAAKTEIEKLQMK(E)	171	183					T186-p				(R)QAAKTEIEKLQMK(E)	171	183
					(K)EMTCRDIVKEVAK(I)	184	196									(K)EMTCRDIVKEVAK(I)	184	196									(K)EMTCRDIVKEVAK(I)	184	196
	K192-ac				(K)EMTCRDIVK(E)	184	192					K192-ac (rat)				(K)EMTCRDIVK(E)	184	192					K192-ac (rat)				(K)EMTCRDIVK(E)	184	192
			K208-sc		(K)DKAFELELSWVGELTNGR(H)	207	224							K208-sc		(K)DKAFELELSWVGELTNGR(H)	207	224							K208-sc		(K)DKAFELELSWVGELTNGR(H)	207	224
	K230-ac				(R)HEIVPK(D)	225	230					K230-ac				(R)HEIVPK(D)	225	230					K230-ac				(R)HEIVPK(D)	225	230
	β2 (PSMB7)											β2 (PSMB7)											β2 (PSMB7)
	K31-ub				(R)NAVLEADFAKR(G)	22	32					K31-ub				(R)NAVLEADFAKR(G)	22	32					K31-ub				(R)NAVLEADFAKR(G)	22	32
	Y34-p				(K)RGYKLPK(V)	32	38					Y34-p				(K)RGYKLPK(V)	32	38					Y34-p				(K)RGYKLPK(V)	32	38
					(R)GYKLPKVR(K)	33	40									(R)GYKLPKVR(K)	33	40									(R)GYKLPKVR(K)	33	40
	K35-ac				(R)GYKLPKVR(K)	33	40					K35-ac				(R)GYKLPKVR(K)	33	40					K35-ac				(R)GYKLPKVR(K)	33	40
	K38-ac				(R)GYKLPKVR(K)	33	40					K38-ac				(R)GYKLPKVR(K)	33	40					K38-ac				(R)GYKLPKVR(K)	33	40
			T61-p		(K)DGIVLGADTRATEGMVVADK(N)	53	72							T61-p		(K)DGIVLGADTRATEGMVVADK(N)	53	72							T61-p		(K)DGIVLGADTRATEGMVVADK(N)	53	72
			T64-p		(K)DGIVLGADTRATEGMVVADK(N)	53	72							T64-p		(K)DGIVLGADTRATEGMVVADK(N)	53	72							T64-p		(K)DGIVLGADTRATEGMVVADK(N)	53	72
	K72-ac				(K)DGIVLGADTRATEGMVVADK(N)	53	72					K72-ac				(K)DGIVLGADTRATEGMVVADK(N)	53	72					K72-ac				(K)DGIVLGADTRATEGMVVADK(N)	53	72
	T121-p				(R)VVTANRMLK(Q)	119	127					T121-p (mouse)				(R)VVTANRMLK(Q)	119	127					T121-p (mouse)				(R)VVTANRMLK(Q)	119	127
			K225-ac		(K)NKLDFLRPYTVPNKK(G)	224	238							K225-ac		(K)NKLDFLRPYTVPNKK(G)	224	238							K225-ac		(K)NKLDFLRPYTVPNKK(G)	224	238
			Y232-p		(K)NKLDFLRPYTVPNKK(G)	224	238							Y232-p		(K)NKLDFLRPYTVPNKK(G)	224	238							Y232-p		(K)NKLDFLRPYTVPNKK(G)	224	238
			T233-p		(K)NKLDFLRPYTVPNKK(G)	224	238							T233-p (mouse)		(K)NKLDFLRPYTVPNKK(G)	224	238							T233-p (mouse)		(K)NKLDFLRPYTVPNKK(G)	224	238
			K237-ac		(K)NKLDFLRPYTVPNKK(G)	224	238							K237-ac (mouse and rat)		(K)NKLDFLRPYTVPNKK(G)	224	238							K237-ac (mouse rat)		(K)NKLDFLRPYTVPNKK(G)	224	238
					(K)LDFLRPYTVPNK(K)	226	237									(K)LDFLRPYTVPNK(K)	226	237									(K)LDFLRPYTVPNK(K)	226	237
					(K)LDFLRPYTVPNKKGTR(L)	226	241									(K)LDFLRPYTVPNKKGTR(L)	226	241									(K)LDFLRPYTVPNKKGTR(L)	226	241
			K238-ac		(K)NKLDFLRPYTVPNKK(G)	224	238							K238-ac		(K)NKLDFLRPYTVPNKK(G)	224	238							K238-ac		(K)NKLDFLRPYTVPNKK(G)	224	238
					(K)LDFLRPYTVPNKKGTR(L)	226	241									(K)LDFLRPYTVPNKKGTR(L)	226	241									(K)LDFLRPYTVPNKKGTR(L)	226	241
	T240-p				(K)GTRLGR(Y)	239	244					T240-p				(K)GTRLGR(Y)	239	244					T240-p				(K)GTRLGR(Y)	239	244
	β3 (PSMB3)											β3 (PSMB3)											β3 (PSMB3)
	K41-ac				(R)RFGIQAQMVTTDFQK(I)	27	41					K41-ac				(R)RFGIQAQMVTTDFQK(I)	27	41					K41-ac				(R)RFGIQAQMVTTDFQK(I)	27	41
	K115-ac				(K)RFGPYYTEPVIAGLDPK(T)	99	115					K115-ac				(K)RFGPYYTEPVIAGLDPK(T)	99	115					K115-ac				(K)RFGPYYTEPVIAGLDPK(T)	99	115
			K192-ac		(R)DAVSGMGVIVHIIEK(D)	178	192							K192-ac		(R)DAVSGMGVIVHIIEK(D)	178	192							K192-ac		(R)DAVSGMGVIVHIIEK(D)	178	192
			S181-p		(R)DAVSGMGVIVHIIEKDK(I)	178	194							S181-p (mouse)		(R)DAVSGMGVIVHIIEKDK(I)	178	194							S181-p (mouse)		(R)DAVSGMGVIVHIIEKDK(I)	178	194
	K201-ub				(R)TLKARMD(-)	199	205					K201-ub				(R)TLKARMD(-)	199	205					K201-ub				(R)TLKARMD(-)	199	205
	β4 (PSMB2)											β4 (PSMB2)											β4 (PSMB2)
			S23-p		(R)VAASNIVQMKDDHDKMFK(M)	20	37							S23-p		(R)VAASNIVQMKDDHDKMFK(M)	20	37							S23-p		(R)VAASNIVQMKDDHDKMFK(M)	20	37
			K29-ac		(R)VAASNIVQMKDDHDKMFK(M)	20	37							K29-ac (rat)		(R)VAASNIVQMKDDHDKMFK(M)	20	37							K29-ac (rat)		(R)VAASNIVQMKDDHDKMFK(M)	20	37
	K34-ac				(R)VAASNIVQMKDDHDKMFK(M)	20	37					K34-ac				(R)VAASNIVQMKDDHDKMFK(M)	20	37					K34-ac				(R)VAASNIVQMKDDHDKMFK(M)	20	37
					(K)DDHDKMFK(M)	30	37									(K)DDHDKMFK(M)	30	37									(K)DDHDKMFK(M)	30	37
	K37-ac				(R)VAASNIVQMKDDHDKMFK(M)	20	37					K37-ac				(R)VAASNIVQMKDDHDKMFK(M)	20	37					K37-ac				(R)VAASNIVQMKDDHDKMFK(M)	20	37
					(K)DDHDKMFK(M)	30	37									(K)DDHDKMFK(M)	30	37									(K)DDHDKMFK(M)	30	37
			K198-ub		(K)NGIHDLDNISFPKQGS(-)	186	201							K198-ub		(K)NGIHDLDNISFPKQGS(-)	186	201							K198-ub		(K)NGIHDLDNISFPKQGS(-)	186	201
	β5 (PSMB5)											β5 (PSMB5)											β5 (PSMB5)
			K130-ub		(R)IYELRNKER(I)	124	132							K130-ub		(R)IYELRNKER(I)	124	132							K130-ub		(R)IYELRNKER(I)	124	132
	K130-ac				(R)NKERISVAAASK(L)	129	140					K130-ac				(R)NKERISVAAASK(L)	129	140					K130-ac				(R)NKERISVAAASK(L)	129	140
	S134-p				(R)NKERISVAAASK(L)	129	140					S134-p				(R)NKERISVAAASK(L)	129	140					S134-p				(R)NKERISVAAASK(L)	129	140
	S139-p				(R)NKERISVAAASK(L)	129	140					S139-p				(R)NKERISVAAASK(L)	129	140					S139-p				(R)NKERISVAAASK(L)	129	140
	K140-ac				(R)NKERISVAAASK(L)	129	140					K140-ac				(R)NKERISVAAASK(L)	129	140					K140-ac				(R)NKERISVAAASK(L)	129	140
	β6 (PSMB1)											β6 (PSMB1)											β6 (PSMB1)
	K70-ac				(R)LSEGFSIHTRDSPK(C)	57	70					K70-ac				(R)LSEGFSIHTRDSPK(C)	57	70					K70-ac				(R)LSEGFSIHTRDSPK(C)	57	70
			Y103-p		(K)IIEARLKMYK(H)	95	104							Y103-p		(K)IIEARLKMYK(H)	95	104							Y103-p		(K)IIEARLKMYK(H)	95	104
	S209-p				(R)AMRLVKDVFISAAER(D)	199	213					S209-p				(R)AMRLVKDVFISAAER(D)	199	213					S209-p				(R)AMRLVKDVFISAAER(D)	199	213
					(R)LVKDVFISAAER(D)	202	213									(R)LVKDVFISAAER(D)	202	213									(R)LVKDVFISAAER(D)	202	213
	K204-ac				(R)LVKDVFISAAER(D)	202	213					K204-ac				(R)LVKDVFISAAER(D)	202	213					K204-ac				(R)LVKDVFISAAER(D)	202	213
	K228-sc				(R)DVYTGDALRICIVTKEGIR(E)	214	232					K228-sc				(R)DVYTGDALRICIVTKEGIR(E)	214	232					K228-sc				(R)DVYTGDALRICIVTKEGIR(E)	214	232
	K228-ac				(R)ICIVTKEGIREETVSLR(K)	223	239					K228-ac				(R)ICIVTKEGIREETVSLR(K)	223	239					K228-ac				(R)ICIVTKEGIREETVSLR(K)	223	239
